# Supplementary material for: Size-control in the synthesis of oxo-bridged phosphazane macrocycles via a modular addition approach
Source: Commun Chem. 2021 Feb 22;4:21. doi: 10.1038/s42004-021-00455-9 (PMC9814222; doi:10.1038/s42004-021-00455-9)
Supplement: Supplementary file 3 — Supplementary Data 1 [file 42004_2021_455_MOESM3_ESM.cif]

data_global
_audit_creation_method                  'APEX3 v2016.1-0'

_publ_requested_journal                 ?

_publ_contact_author_name               ?
_publ_contact_author_address            
;
;
_publ_contact_author_email              ?
_publ_contact_author_fax                ?
_publ_contact_author_phone              ?

_publ_section_title                     
;
;
_publ_section_abstract                  
;
;
_publ_section_references                
;
;
_publ_section_comment                   
;
;

data_fg555a
_chemical_name_systematic               ?
_chemical_name_common                   ?
_chemical_formula_moiety                ?
_chemical_formula_sum                   'C32 H74 N8 O2 P6'
_chemical_formula_iupac                 ?
_chemical_formula_weight                788.81

_chemical_melting_point                 ?

_space_group_crystal_system             orthorhombic
_space_group_name_H-M_alt               'P n m a'
_space_group_name_Hall                  '-P 2ac 2n'
loop_
    _space_group_symop_operation_xyz
    'x, y, z'
    '-x+1/2, -y, z+1/2'
    '-x, y+1/2, -z'
    'x+1/2, -y+1/2, -z+1/2'
    '-x, -y, -z'
    'x-1/2, y, -z-1/2'
    'x, -y-1/2, z'
    '-x-1/2, y-1/2, z-1/2'

_cell_length_a                          20.0290(5)
_cell_length_b                          23.3627(7)
_cell_length_c                          9.6838(3)
_cell_angle_alpha                       90
_cell_angle_beta                        90
_cell_angle_gamma                       90
_cell_volume                            4531.4(2)
_cell_formula_units_Z                   4
_cell_measurement_reflns_used      9995
_cell_measurement_theta_min        2.21
_cell_measurement_theta_max       26.16
_cell_measurement_temperature           103.(2)

_exptl_crystal_description             plate
_exptl_crystal_colour                   colourless
_exptl_crystal_size_max                 0.220
_exptl_crystal_size_mid                 0.100
_exptl_crystal_size_min                 0.040
_exptl_crystal_density_diffrn           1.156
_exptl_crystal_density_meas             ?
_exptl_crystal_density_method           'not measured'
_exptl_crystal_F_000                    1712

_exptl_absorpt_coefficient_mu           0.273
_exptl_absorpt_correction_type          ?
_exptl_absorpt_process_details          
;
;
_exptl_absorpt_correction_T_min         0.94
_exptl_absorpt_correction_T_max         0.99

_exptl_special_details                  
;
; 

_diffrn_ambient_temperature             103.(2)

_diffrn_source                          'fine-focus sealed tube'
_diffrn_source_type                     'Bruker KappaCCD'

_diffrn_radiation_type                  MoK\a
_diffrn_radiation_wavelength            0.71073
_diffrn_radiation_monochromator         'graphite'

_diffrn_measurement_device_type         'CCD area detector'
_diffrn_measurement_method              'phi and omega scans'

_diffrn_detector_area_resol_mean        '8.3333'

_diffrn_reflns_number                   80110
_diffrn_reflns_av_R_equivalents         0.0876
_diffrn_reflns_av_unetI/netI            0.0390
_diffrn_reflns_theta_min                1.74
_diffrn_reflns_theta_max                27.92
_diffrn_reflns_theta_full               27.92
_diffrn_measured_fraction_theta_max     0.999
_diffrn_measured_fraction_theta_full    0.999
_diffrn_reflns_limit_h_min              -25
_diffrn_reflns_limit_h_max              26
_diffrn_reflns_limit_k_min              -30
_diffrn_reflns_limit_k_max              30
_diffrn_reflns_limit_l_min              -8
_diffrn_reflns_limit_l_max              12

_refine_special_details                 
;
;

_reflns_number_total                    5558
_reflns_number_gt                       4145
_reflns_threshold_expression            'I > 2\s(I)'

_refine_ls_structure_factor_coef        Fsqd
_refine_ls_matrix_type                  full
_refine_ls_R_factor_all                 0.0790
_refine_ls_R_factor_gt                  0.0513
_refine_ls_wR_factor_gt                 0.1127
_refine_ls_wR_factor_ref                0.1274
_refine_ls_goodness_of_fit_ref          1.066
_refine_ls_restrained_S_all             1.065
_refine_ls_number_reflns                5558
_refine_ls_number_parameters            354
_refine_ls_number_restraints            18
_refine_ls_number_constraints           ?
_refine_ls_hydrogen_treatment           mixed
_refine_ls_weighting_scheme             calc
_refine_ls_weighting_details            
    'w=1/[\s^2^(Fo^2^)+(0.0328P)^2^+8.8080P] where P=(Fo^2^+2Fc^2^)/3'

_atom_sites_solution_hydrogens          mixed
_atom_sites_solution_primary            ?
_atom_sites_solution_secondary          ?

_refine_ls_shift/su_max                 0.001
_refine_ls_shift/su_mean                0.000
_refine_diff_density_max                0.408
_refine_diff_density_min                -0.393
_refine_ls_extinction_method            none
_refine_ls_extinction_coef              ?

loop_
    _atom_type_symbol
    _atom_type_description
    _atom_type_scat_dispersion_real
    _atom_type_scat_dispersion_imag
    _atom_type_scat_source
    C C 0.0033 0.0016 'International Tables Vol C Tables 4.2.6.8 and 6.1.1.4'
    H H 0.0000 0.0000 'International Tables Vol C Tables 4.2.6.8 and 6.1.1.4'
    N N 0.0061 0.0033 'International Tables Vol C Tables 4.2.6.8 and 6.1.1.4'
    P P 0.1023 0.0942 'International Tables Vol C Tables 4.2.6.8 and 6.1.1.4'
    O O 0.0106 0.0060 'International Tables Vol C Tables 4.2.6.8 and 6.1.1.4'

_computing_data_collection              'APEX3 (Bruker AXS Inc., 2015)'
_computing_cell_refinement              'SAINT V8.35A (Bruker AXS Inc., 2015)'
_computing_data_reduction               'SAINT V8.35A (Bruker AXS Inc., 2015)'
_computing_structure_solution           'SHELXT (Bruker AXS Inc., 2015)'
_computing_structure_refinement         'SHELXL-2014/7 (Sheldrick, 2014)'
_computing_molecular_graphics           'XP (Bruker AXS Inc., 2015)'
_computing_publication_material         'APEX3 (Bruker AXS Inc., 2015)'

loop_
    _atom_site_type_symbol
    _atom_site_label
    _atom_site_fract_x
    _atom_site_fract_y
    _atom_site_fract_z
    _atom_site_U_iso_or_equiv
    _atom_site_adp_type
    _atom_site_calc_flag
    _atom_site_refinement_flags_adp
    _atom_site_refinement_flags_occupancy
    _atom_site_refinement_flags_posn
    _atom_site_occupancy
    _atom_site_disorder_assembly
    _atom_site_disorder_group
    C C1 0.18213(15) 0.47662(11) 0.2082(3) 0.0272(6) Uani d . . . 1.0 . .
    C C2 0.25505(15) 0.46126(12) 0.2351(3) 0.0362(7) Uani d . . . 1.0 . .
    H H2A 0.2574 0.4246 0.2839 0.054 Uiso calc U . R 1.0 . .
    H H2B 0.2758 0.4911 0.2918 0.054 Uiso calc U . R 1.0 . .
    H H2C 0.2788 0.4582 0.147 0.054 Uiso calc U . R 1.0 . .
    C C3 0.1793(2) 0.53457(13) 0.1357(4) 0.0526(10) Uani d . . . 1.0 . .
    H H3A 0.2047 0.5327 0.0494 0.079 Uiso calc U . R 1.0 . .
    H H3B 0.1985 0.564 0.1959 0.079 Uiso calc U . R 1.0 . .
    H H3C 0.1327 0.5443 0.1153 0.079 Uiso calc U . R 1.0 . .
    C C4 0.14448(19) 0.47946(16) 0.3443(3) 0.0488(9) Uani d . . . 1.0 . .
    H H4A 0.0972 0.4872 0.3263 0.073 Uiso calc U . R 1.0 . .
    H H4B 0.1631 0.5101 0.4016 0.073 Uiso calc U . R 1.0 . .
    H H4C 0.1488 0.4428 0.3928 0.073 Uiso calc U . R 1.0 . .
    C C5 0.0786(3) 0.3931(3) -0.2096(6) 0.0183(12) Uani d . P D 0.490(5) A 1
    C C6 0.0133(5) 0.3612(5) -0.1944(13) 0.039(3) Uani d . P D 0.490(5) A 1
    H H6A 0.0212 0.325 -0.1461 0.059 Uiso calc U P R 0.490(5) A 1
    H H6B -0.0054 0.3535 -0.286 0.059 Uiso calc U P R 0.490(5) A 1
    H H6C -0.0181 0.3846 -0.1412 0.059 Uiso calc U P R 0.490(5) A 1
    C C7 0.0655(3) 0.4509(2) -0.2799(6) 0.0334(16) Uani d . P D 0.490(5) A 1
    H H7A 0.0354 0.4737 -0.2224 0.05 Uiso calc U P R 0.490(5) A 1
    H H7B 0.045 0.4444 -0.3704 0.05 Uiso calc U P R 0.490(5) A 1
    H H7C 0.1078 0.4713 -0.2918 0.05 Uiso calc U P R 0.490(5) A 1
    C C8 0.1274(5) 0.3578(3) -0.2958(10) 0.0324(19) Uani d . P D 0.490(5) A 1
    H H8A 0.1677 0.3803 -0.3135 0.049 Uiso calc U P R 0.490(5) A 1
    H H8B 0.1064 0.3475 -0.3838 0.049 Uiso calc U P R 0.490(5) A 1
    H H8C 0.1393 0.3229 -0.2454 0.049 Uiso calc U P R 0.490(5) A 1
    C C5A 0.0808(3) 0.3646(3) -0.2006(7) 0.0275(14) Uani d . P D 0.510(5) A 2
    C C6A 0.0084(5) 0.3822(5) -0.2234(13) 0.038(2) Uani d . P D 0.510(5) A 2
    H H6A1 -0.0188 0.369 -0.1456 0.057 Uiso calc U P R 0.510(5) A 2
    H H6A2 -0.0081 0.365 -0.3091 0.057 Uiso calc U P R 0.510(5) A 2
    H H6A3 0.0056 0.424 -0.2301 0.057 Uiso calc U P R 0.510(5) A 2
    C C7A 0.0826(4) 0.2996(3) -0.1848(8) 0.061(3) Uani d . P D 0.510(5) A 2
    H H7A1 0.0549 0.2882 -0.106 0.091 Uiso calc U P R 0.510(5) A 2
    H H7A2 0.1287 0.2871 -0.1692 0.091 Uiso calc U P R 0.510(5) A 2
    H H7A3 0.0653 0.2817 -0.2691 0.091 Uiso calc U P R 0.510(5) A 2
    C C8A 0.1241(5) 0.3834(4) -0.3223(9) 0.047(2) Uani d . P D 0.510(5) A 2
    H H8A1 0.1058 0.3677 -0.4081 0.071 Uiso calc U P R 0.510(5) A 2
    H H8A2 0.1698 0.3694 -0.3092 0.071 Uiso calc U P R 0.510(5) A 2
    H H8A3 0.1246 0.4253 -0.3277 0.071 Uiso calc U P R 0.510(5) A 2
    P P1 0.07456(17) 0.44160(14) 0.0644(4) 0.0220(6) Uani d . P D 0.491(5) A 1
    N N5 0.0313(3) 0.3913(3) 0.1505(7) 0.0286(14) Uani d . P D 0.491(5) A 1
    H H5 0.0488 0.3568 0.1471 0.034 Uiso calc U P R 0.491(5) A 1
    C C17 -0.0306(3) 0.3955(3) 0.2302(6) 0.0275(14) Uani d . P D 0.491(5) A 1
    C C18 -0.0852(4) 0.3618(3) 0.1592(9) 0.0385(18) Uani d . P D 0.491(5) A 1
    H H18A -0.096 0.3798 0.0705 0.058 Uiso calc U P R 0.491(5) A 1
    H H18B -0.1252 0.3613 0.2177 0.058 Uiso calc U P R 0.491(5) A 1
    H H18C -0.07 0.3225 0.1433 0.058 Uiso calc U P R 0.491(5) A 1
    C C19 -0.0187(12) 0.3727(8) 0.3742(13) 0.039(3) Uani d . P D 0.491(5) A 1
    H H19A -0.0042 0.3326 0.3688 0.058 Uiso calc U P R 0.491(5) A 1
    H H19B -0.0601 0.3751 0.4278 0.058 Uiso calc U P R 0.491(5) A 1
    H H19C 0.0161 0.3955 0.4195 0.058 Uiso calc U P R 0.491(5) A 1
    C C20 -0.0520(3) 0.4585(3) 0.2413(7) 0.0411(18) Uani d . P D 0.491(5) A 1
    H H20A -0.0183 0.48 0.2932 0.062 Uiso calc U P R 0.491(5) A 1
    H H20B -0.095 0.4609 0.2894 0.062 Uiso calc U P R 0.491(5) A 1
    H H20C -0.0565 0.4748 0.1486 0.062 Uiso calc U P R 0.491(5) A 1
    P P1A 0.06544(16) 0.42245(13) 0.0652(3) 0.0180(5) Uani d . P D 0.509(5) A
     2
    N N5A 0.0331(3) 0.3650(3) 0.1461(7) 0.0291(14) Uani d . P D 0.509(5) A 2
    H H5A 0.0576 0.3338 0.1451 0.035 Uiso calc U P R 0.509(5) A 2
    C C17A -0.0313(3) 0.3608(3) 0.2184(6) 0.0277(13) Uani d . P D 0.509(5) A 2
    C C18A -0.0489(3) 0.2975(2) 0.2257(7) 0.0423(17) Uani d . P D 0.509(5) A 2
    H H18D -0.0525 0.282 0.132 0.063 Uiso calc U P R 0.509(5) A 2
    H H18E -0.0917 0.2929 0.2735 0.063 Uiso calc U P R 0.509(5) A 2
    H H18F -0.014 0.277 0.2763 0.063 Uiso calc U P R 0.509(5) A 2
    C C19A -0.0854(3) 0.3919(3) 0.1385(8) 0.0362(16) Uani d . P D 0.509(5) A 2
    H H19D -0.0735 0.4325 0.1299 0.054 Uiso calc U P R 0.509(5) A 2
    H H19E -0.1279 0.3884 0.1878 0.054 Uiso calc U P R 0.509(5) A 2
    H H19F -0.0897 0.375 0.0464 0.054 Uiso calc U P R 0.509(5) A 2
    C C20A -0.0264(13) 0.3866(8) 0.3630(15) 0.051(4) Uani d . P D 0.509(5) A 2
    H H20D 0.0103 0.3683 0.4135 0.077 Uiso calc U P R 0.509(5) A 2
    H H20E -0.0684 0.3803 0.4125 0.077 Uiso calc U P R 0.509(5) A 2
    H H20F -0.0178 0.4278 0.3558 0.077 Uiso calc U P R 0.509(5) A 2
    C C10 0.33362(17) 0.25 -0.1581(3) 0.0183(7) Uani d T P S 1.0 . .
    C C11 0.32207(17) 0.30382(14) -0.2427(3) 0.0429(8) Uani d . . . 1.0 . .
    H H11A 0.2764 0.3037 -0.2789 0.064 Uiso calc U . R 1.0 . .
    H H11B 0.3538 0.3049 -0.3197 0.064 Uiso calc U . R 1.0 . .
    H H11C 0.3286 0.3376 -0.1841 0.064 Uiso calc U . R 1.0 . .
    C C12 0.4052(2) 0.25 -0.1042(5) 0.0326(9) Uani d T P S 1.0 . .
    H H12A 0.4117(17) 0.2864(14) -0.050(4) 0.049 Uiso d U . . 1.0 . .
    H H12B 0.434(2) 0.25 -0.173(5) 0.049 Uiso d U P S 1.0 . .
    C C13 0.21810(18) 0.25 0.3135(3) 0.0233(8) Uani d T P S 1.0 . .
    C C14 0.2571(4) 0.2924(3) 0.4069(6) 0.0348(14) Uani d . P . 0.5 B -1
    H H14A 0.3028 0.2784 0.4199 0.052 Uiso calc U P R 0.5 B -1
    H H14B 0.2348 0.2953 0.4968 0.052 Uiso calc U P R 0.5 B -1
    H H14C 0.2582 0.3302 0.363 0.052 Uiso calc U P R 0.5 B -1
    C C15 0.2195(3) 0.1921(3) 0.3732(6) 0.0315(13) Uani d . P . 0.5 B -1
    H H15A 0.1939 0.166 0.3144 0.047 Uiso calc U P R 0.5 B -1
    H H15B 0.1998 0.193 0.4658 0.047 Uiso calc U P R 0.5 B -1
    H H15C 0.2658 0.1788 0.3793 0.047 Uiso calc U P R 0.5 B -1
    C C16 0.1457(3) 0.2740(3) 0.3018(6) 0.0414(16) Uani d . P . 0.5 B -1
    H H16A 0.1474 0.315 0.2803 0.062 Uiso calc U P R 0.5 B -1
    H H16B 0.1222 0.2683 0.3896 0.062 Uiso calc U P R 0.5 B -1
    H H16C 0.1218 0.2538 0.2281 0.062 Uiso calc U P R 0.5 B -1
    P P2 0.18736(3) 0.40121(3) -0.02034(6) 0.01833(14) Uani d . . . 1.0 . .
    P P3 0.27186(3) 0.30530(3) 0.07067(6) 0.01653(14) Uani d . . . 1.0 . .
    N N1 0.15224(10) 0.43077(9) 0.1233(2) 0.0232(5) Uani d . . . 1.0 . .
    N N2 0.10703(10) 0.39758(9) -0.0737(2) 0.0225(4) Uani d . . . 1.0 . .
    N N3 0.28516(13) 0.25 -0.0426(3) 0.0164(6) Uani d T P S 1.0 B .
    N N4 0.24897(14) 0.25 0.1748(3) 0.0189(6) Uani d T P S 1.0 B .
    O O1 0.19956(8) 0.33267(7) 0.02457(18) 0.0204(4) Uani d . . . 1.0 . .

loop_
    _atom_site_aniso_label
    _atom_site_aniso_U_11
    _atom_site_aniso_U_22
    _atom_site_aniso_U_33
    _atom_site_aniso_U_12
    _atom_site_aniso_U_13
    _atom_site_aniso_U_23
    C1 0.0406(16) 0.0226(12) 0.0183(12) 0.0073(12) -0.0014(11) -0.0048(10)
    C2 0.0413(17) 0.0283(14) 0.0390(17) 0.0017(13) -0.0130(14) -0.0118(13)
    C3 0.090(3) 0.0274(15) 0.0406(19) 0.0154(18) -0.0018(19) 0.0032(14)
    C4 0.064(2) 0.060(2) 0.0226(14) -0.0009(19) 0.0051(15) -0.0131(15)
    C5 0.022(3) 0.017(3) 0.016(2) 0.001(3) -0.004(2) -0.003(3)
    C6 0.032(5) 0.058(7) 0.028(6) -0.018(5) -0.004(4) -0.015(5)
    C7 0.047(4) 0.028(3) 0.025(3) 0.006(3) -0.008(3) 0.003(2)
    C8 0.032(4) 0.043(5) 0.023(4) 0.009(4) -0.003(3) -0.009(3)
    C5A 0.028(3) 0.029(3) 0.026(3) 0.005(3) -0.010(2) -0.014(3)
    C6A 0.026(4) 0.060(7) 0.027(5) 0.002(4) -0.011(3) -0.002(4)
    C7A 0.076(5) 0.031(3) 0.076(5) -0.002(3) -0.047(4) -0.018(3)
    C8A 0.038(4) 0.081(8) 0.023(4) 0.000(6) 0.002(3) -0.019(5)
    P1 0.0136(10) 0.0257(14) 0.0267(9) -0.0012(10) 0.0004(7) -0.0061(12)
    N5 0.025(3) 0.022(3) 0.038(3) -0.001(3) 0.008(2) 0.001(3)
    C17 0.022(3) 0.031(3) 0.029(3) 0.000(3) 0.006(2) 0.003(3)
    C18 0.026(4) 0.041(4) 0.048(4) -0.002(4) 0.001(3) 0.008(4)
    C19 0.039(7) 0.056(8) 0.021(4) -0.012(6) 0.006(4) 0.002(4)
    C20 0.029(3) 0.044(4) 0.049(4) 0.003(3) 0.014(3) -0.005(3)
    P1A 0.0136(10) 0.0234(13) 0.0172(7) 0.0018(9) -0.0026(7) -0.0015(11)
    N5A 0.018(3) 0.029(3) 0.039(3) 0.001(3) 0.011(2) 0.003(3)
    C17A 0.021(3) 0.030(3) 0.032(3) -0.002(3) 0.006(2) 0.004(3)
    C18A 0.034(3) 0.038(3) 0.054(4) 0.000(3) 0.013(3) 0.010(3)
    C19A 0.020(3) 0.050(4) 0.038(4) 0.007(4) 0.006(3) -0.003(4)
    C20A 0.042(7) 0.066(9) 0.046(7) -0.005(7) 0.005(5) 0.009(5)
    C10 0.0174(16) 0.0223(16) 0.0152(15) 0 0.0049(13) 0
    C11 0.0441(19) 0.0497(18) 0.0350(16) 0.0162(16) 0.0198(14) 0.0225(15)
    C12 0.0175(19) 0.050(3) 0.031(2) 0 0.0056(16) 0
    C13 0.0176(17) 0.038(2) 0.0138(16) 0 0.0029(13) 0
    C14 0.046(4) 0.046(4) 0.013(3) -0.007(3) 0.005(3) -0.004(2)
    C15 0.038(4) 0.034(3) 0.023(3) -0.006(3) 0.009(3) 0.002(2)
    C16 0.023(3) 0.067(4) 0.034(3) 0.013(3) 0.010(2) 0.005(3)
    P2 0.0153(3) 0.0229(3) 0.0167(3) 0.0026(2) -0.0002(2) -0.0021(2)
    P3 0.0124(3) 0.0209(3) 0.0163(3) -0.0006(2) -0.0007(2) -0.0025(2)
    N1 0.0211(11) 0.0313(11) 0.0171(10) 0.0091(9) -0.0019(8) -0.0051(9)
    N2 0.0159(10) 0.0360(12) 0.0156(10) 0.0036(9) -0.0030(8) -0.0007(9)
    N3 0.0127(13) 0.0206(13) 0.0160(14) 0 0.0018(11) 0
    N4 0.0172(14) 0.0259(15) 0.0134(13) 0 0.0004(11) 0
    O1 0.0152(8) 0.0206(8) 0.0253(9) 0.0011(7) -0.0020(7) -0.0020(7)

_geom_special_details                   
;

All esds (except the esd in the dihedral angle between two l.s. planes)
are estimated using the full covariance matrix.  The cell esds are taken
into account individually in the estimation of esds in distances, angles
and torsion angles; correlations between esds in cell parameters are only
used when they are defined by crystal symmetry.  An approximate (isotropic)
treatment of cell esds is used for estimating esds involving l.s. planes.
;

loop_
    _geom_bond_atom_site_label_1
    _geom_bond_atom_site_label_2
    _geom_bond_site_symmetry_2
    _geom_bond_distance
    _geom_bond_publ_flag
    C1 N1 . 1.477(3) ?
    C1 C4 . 1.520(4) ?
    C1 C3 . 1.526(4) ?
    C1 C2 . 1.526(4) ?
    C5 N2 . 1.438(6) ?
    C5 C6 . 1.512(10) ?
    C5 C8 . 1.526(9) ?
    C5 C7 . 1.533(7) ?
    C5A C6A . 1.522(9) ?
    C5A C7A . 1.528(8) ?
    C5A C8A . 1.529(9) ?
    C5A N2 . 1.542(6) ?
    P1 N1 . 1.676(4) ?
    P1 N5 . 1.681(6) ?
    P1 N2 . 1.808(4) ?
    P1 P2 . 2.582(3) ?
    N5 C17 . 1.465(7) ?
    C17 C19 . 1.512(13) ?
    C17 C18 . 1.513(9) ?
    C17 C20 . 1.538(9) ?
    P1A N5A . 1.684(6) ?
    P1A N2 . 1.685(4) ?
    P1A N1 . 1.838(4) ?
    P1A P2 . 2.626(3) ?
    N5A C17A . 1.470(7) ?
    C17A C19A . 1.517(9) ?
    C17A C18A . 1.522(8) ?
    C17A C20A . 1.528(15) ?
    C10 N3 . 1.480(4) ?
    C10 C11 . 1.518(3) ?
    C10 C11 7_565 1.519(3) ?
    C10 C12 . 1.526(5) ?
    C13 C15 . 1.471(6) ?
    C13 N4 . 1.479(4) ?
    C13 C14 . 1.552(7) ?
    C13 C16 . 1.560(6) ?
    P2 O1 . 1.6771(18) ?
    P2 N2 . 1.692(2) ?
    P2 N1 . 1.705(2) ?
    P3 O1 . 1.6447(17) ?
    P3 N4 . 1.7019(19) ?
    P3 N3 . 1.7158(19) ?
    P3 P3 7_565 2.5839(12) ?
    N3 P3 7_565 1.7158(19) ?
    N4 P3 7_565 1.7018(19) ?

loop_
    _geom_angle_atom_site_label_1
    _geom_angle_atom_site_label_2
    _geom_angle_atom_site_label_3
    _geom_angle_site_symmetry_1
    _geom_angle_site_symmetry_3
    _geom_angle
    _geom_angle_publ_flag
    N1 C1 C4 . . 108.3(2) ?
    N1 C1 C3 . . 111.8(2) ?
    C4 C1 C3 . . 110.0(3) ?
    N1 C1 C2 . . 108.2(2) ?
    C4 C1 C2 . . 109.7(2) ?
    C3 C1 C2 . . 108.8(3) ?
    N2 C5 C6 . . 106.8(6) ?
    N2 C5 C8 . . 106.6(5) ?
    C6 C5 C8 . . 109.9(7) ?
    N2 C5 C7 . . 114.2(5) ?
    C6 C5 C7 . . 109.2(6) ?
    C8 C5 C7 . . 110.0(5) ?
    C6A C5A C7A . . 107.8(7) ?
    C6A C5A C8A . . 110.6(7) ?
    C7A C5A C8A . . 110.5(7) ?
    C6A C5A N2 . . 107.8(7) ?
    C7A C5A N2 . . 114.1(5) ?
    C8A C5A N2 . . 106.1(6) ?
    N1 P1 N5 . . 101.8(3) ?
    N1 P1 N2 . . 80.33(17) ?
    N5 P1 N2 . . 98.9(2) ?
    N1 P1 P2 . . 40.62(10) ?
    N5 P1 P2 . . 110.7(2) ?
    N2 P1 P2 . . 40.75(10) ?
    C17 N5 P1 . . 130.6(5) ?
    N5 C17 C19 . . 109.2(10) ?
    N5 C17 C18 . . 109.8(6) ?
    C19 C17 C18 . . 110.5(10) ?
    N5 C17 C20 . . 109.7(5) ?
    C19 C17 C20 . . 108.5(8) ?
    C18 C17 C20 . . 109.2(6) ?
    N5A P1A N2 . . 106.7(3) ?
    N5A P1A N1 . . 107.8(3) ?
    N2 P1A N1 . . 79.24(16) ?
    N5A P1A P2 . . 110.7(2) ?
    N2 P1A P2 . . 39.06(10) ?
    N1 P1A P2 . . 40.25(9) ?
    C17A N5A P1A . . 127.8(5) ?
    N5A C17A C19A . . 110.6(5) ?
    N5A C17A C18A . . 106.9(5) ?
    C19A C17A C18A . . 108.9(6) ?
    N5A C17A C20A . . 110.7(11) ?
    C19A C17A C20A . . 108.9(10) ?
    C18A C17A C20A . . 110.8(9) ?
    N3 C10 C11 . . 107.92(19) ?
    N3 C10 C11 . 7_565 107.92(19) ?
    C11 C10 C11 . 7_565 111.8(4) ?
    N3 C10 C12 . . 111.0(3) ?
    C11 C10 C12 . . 109.1(2) ?
    C11 C10 C12 7_565 . 109.1(2) ?
    C15 C13 N4 . . 110.4(3) ?
    C15 C13 C14 . . 110.3(5) ?
    N4 C13 C14 . . 108.6(3) ?
    C15 C13 C16 . . 112.2(4) ?
    N4 C13 C16 . . 108.8(3) ?
    C14 C13 C16 . . 106.3(4) ?
    O1 P2 N2 . . 99.78(10) ?
    O1 P2 N1 . . 103.61(10) ?
    N2 P2 N1 . . 82.94(10) ?
    O1 P2 P1 . . 113.20(10) ?
    N2 P2 P1 . . 44.22(11) ?
    N1 P2 P1 . . 39.80(11) ?
    O1 P2 P1A . . 103.54(9) ?
    N2 P2 P1A . . 38.87(10) ?
    N1 P2 P1A . . 44.14(10) ?
    O1 P3 N4 . . 102.63(11) ?
    O1 P3 N3 . . 104.83(11) ?
    N4 P3 N3 . . 81.32(10) ?
    O1 P3 P3 . 7_565 112.88(6) ?
    N4 P3 P3 . 7_565 40.61(7) ?
    N3 P3 P3 . 7_565 41.15(7) ?
    C1 N1 P1 . . 117.1(2) ?
    C1 N1 P2 . . 125.50(18) ?
    P1 N1 P2 . . 99.58(16) ?
    C1 N1 P1A . . 129.10(19) ?
    P2 N1 P1A . . 95.61(14) ?
    C5A N2 P1A . . 129.7(3) ?
    C5 N2 P2 . . 131.3(3) ?
    C5A N2 P2 . . 126.3(3) ?
    P1A N2 P2 . . 102.07(15) ?
    C5 N2 P1 . . 125.2(3) ?
    P2 N2 P1 . . 95.03(15) ?
    C10 N3 P3 . 7_565 125.78(11) ?
    C10 N3 P3 . . 125.78(11) ?
    P3 N3 P3 7_565 . 97.70(14) ?
    C13 N4 P3 . 7_565 130.61(7) ?
    C13 N4 P3 . . 130.61(7) ?
    P3 N4 P3 7_565 . 98.78(15) ?
    P3 O1 P2 . . 124.74(10) ?

_shelx_res_file                         
;


    fg555.res created by SHELXL-2014/7


TITL fg555 in Pnma
CELL 0.71073  20.02900  23.36270   9.68380  90.0000  90.0000  90.0000
ZERR    4.00   0.00050   0.00070   0.00030   0.0000   0.0000   0.0000
LATT 1
SYMM 0.5-X, -Y, 0.5+Z
SYMM -X, 0.5+Y, -Z
SYMM 0.5+X, 0.5-Y, 0.5-Z
SFAC C  H  N  P  O
UNIT 128 296 32 24 8
L.S. 4
ACTA
BOND
FMAP 2
PLAN 5
SIZE 0.04 0.10 0.22
TEMP -170
WGHT    0.032800    8.808002
FVAR       0.09733   0.49076   0.48996
C1    1    0.182128    0.476616    0.208206    11.00000    0.04056    0.02255 =
         0.01835   -0.00483   -0.00142    0.00729
C2    1    0.255048    0.461260    0.235148    11.00000    0.04131    0.02834 =
         0.03896   -0.01175   -0.01297    0.00174
AFIX 137
H2A   2    0.257366    0.424558    0.283916    11.00000   -1.50000
H2B   2    0.275761    0.491137    0.291809    11.00000   -1.50000
H2C   2    0.278836    0.458225    0.147016    11.00000   -1.50000
AFIX   0
C3    1    0.179276    0.534569    0.135716    11.00000    0.08993    0.02735 =
         0.04061    0.00324   -0.00178    0.01536
AFIX 137
H3A   2    0.204743    0.532706    0.049422    11.00000   -1.50000
H3B   2    0.198547    0.563964    0.195913    11.00000   -1.50000
H3C   2    0.132706    0.544251    0.115265    11.00000   -1.50000
AFIX   0
C4    1    0.144481    0.479456    0.344329    11.00000    0.06427    0.05955 =
         0.02260   -0.01311    0.00509   -0.00092
AFIX 137
H4A   2    0.097197    0.487247    0.326340    11.00000   -1.50000
H4B   2    0.163142    0.510123    0.401581    11.00000   -1.50000
H4C   2    0.148834    0.442829    0.392826    11.00000   -1.50000
AFIX   0
PART 1  31.00

C5    1    0.078618    0.393123   -0.209644    31.00000    0.02168    0.01727 =
         0.01602   -0.00279   -0.00370    0.00104
C6    1    0.013325    0.361244   -0.194400    31.00000    0.03230    0.05829 =
         0.02757   -0.01494   -0.00372   -0.01804
AFIX 137
H6A   2    0.021179    0.324999   -0.146117    31.00000   -1.50000
H6B   2   -0.005375    0.353478   -0.286021    31.00000   -1.50000
H6C   2   -0.018142    0.384594   -0.141183    31.00000   -1.50000
AFIX   0
C7    1    0.065522    0.450850   -0.279922    31.00000    0.04661    0.02828 =
         0.02543    0.00287   -0.00822    0.00598
AFIX 137
H7A   2    0.035389    0.473748   -0.222429    31.00000   -1.50000
H7B   2    0.044961    0.444389   -0.370421    31.00000   -1.50000
H7C   2    0.107845    0.471311   -0.291838    31.00000   -1.50000
AFIX   0
C8    1    0.127353    0.357806   -0.295801    31.00000    0.03164    0.04251 =
         0.02319   -0.00890   -0.00256    0.00924
AFIX 137
H8A   2    0.167732    0.380327   -0.313539    31.00000   -1.50000
H8B   2    0.106359    0.347522   -0.383780    31.00000   -1.50000
H8C   2    0.139260    0.322892   -0.245401    31.00000   -1.50000
SAME C5   C6   C7   C8
PART 2  -31.00
AFIX   0
C5A   1    0.080774    0.364623   -0.200589   -31.00000    0.02817    0.02872 =
         0.02552   -0.01361   -0.01041    0.00523
C6A   1    0.008441    0.382207   -0.223358   -31.00000    0.02637    0.05995 =
         0.02738   -0.00206   -0.01067    0.00184
AFIX 137
H6A1  2   -0.018794    0.368966   -0.145590   -31.00000   -1.50000
H6A2  2   -0.008081    0.364984   -0.309075   -31.00000   -1.50000
H6A3  2    0.005622    0.423992   -0.230072   -31.00000   -1.50000
AFIX   0
C7A   1    0.082583    0.299582   -0.184789   -31.00000    0.07560    0.03101 =
         0.07603   -0.01807   -0.04727   -0.00177
AFIX 137
H7A1  2    0.054873    0.288247   -0.105993   -31.00000   -1.50000
H7A2  2    0.128689    0.287119   -0.169187   -31.00000   -1.50000
H7A3  2    0.065347    0.281656   -0.269052   -31.00000   -1.50000
AFIX   0
C8A   1    0.124131    0.383437   -0.322313   -31.00000    0.03827    0.08109 =
         0.02275   -0.01856    0.00183    0.00003
AFIX 137
H8A1  2    0.105814    0.367699   -0.408129   -31.00000   -1.50000
H8A2  2    0.169779    0.369350   -0.309177   -31.00000   -1.50000
H8A3  2    0.124597    0.425324   -0.327669   -31.00000   -1.50000
PART 1  21.00
AFIX   0
P1    4    0.074561    0.441595    0.064355    21.00000    0.01358    0.02571 =
         0.02672   -0.00606    0.00038   -0.00117
N5    3    0.031332    0.391301    0.150458    21.00000    0.02507    0.02232 =
         0.03835    0.00144    0.00812   -0.00113
AFIX  43
H5    2    0.048801    0.356768    0.147066    21.00000   -1.20000
AFIX   0
C17   1   -0.030640    0.395477    0.230229    21.00000    0.02196    0.03103 =
         0.02937    0.00280    0.00557   -0.00042
C18   1   -0.085249    0.361814    0.159193    21.00000    0.02634    0.04135 =
         0.04788    0.00762    0.00069   -0.00223
AFIX 137
H18A  2   -0.095953    0.379831    0.070525    21.00000   -1.50000
H18B  2   -0.125166    0.361302    0.217703    21.00000   -1.50000
H18C  2   -0.070007    0.322501    0.143328    21.00000   -1.50000
AFIX   0
C19   1   -0.018664    0.372664    0.374226    21.00000    0.03861    0.05635 =
         0.02118    0.00178    0.00648   -0.01174
AFIX 137
H19A  2   -0.004232    0.332647    0.368767    21.00000   -1.50000
H19B  2   -0.060086    0.375086    0.427773    21.00000   -1.50000
H19C  2    0.016088    0.395472    0.419470    21.00000   -1.50000
AFIX   0
C20   1   -0.052044    0.458522    0.241345    21.00000    0.02948    0.04435 =
         0.04949   -0.00515    0.01447    0.00348
AFIX 137
H20A  2   -0.018287    0.479973    0.293193    21.00000   -1.50000
H20B  2   -0.095020    0.460941    0.289372    21.00000   -1.50000
H20C  2   -0.056467    0.474827    0.148553    21.00000   -1.50000
SAME P1   N5   C17  C18  C19  C20
PART 2  -21.00
AFIX   0
P1A   4    0.065443    0.422453    0.065157   -21.00000    0.01355    0.02337 =
         0.01717   -0.00155   -0.00258    0.00182
N5A   3    0.033075    0.365006    0.146146   -21.00000    0.01844    0.02942 =
         0.03931    0.00292    0.01057    0.00115
AFIX  43
H5A   2    0.057632    0.333775    0.145089   -21.00000   -1.20000
AFIX   0
C17A  1   -0.031274    0.360794    0.218373   -21.00000    0.02059    0.03023 =
         0.03215    0.00400    0.00613   -0.00153
C18A  1   -0.048929    0.297524    0.225688   -21.00000    0.03430    0.03808 =
         0.05444    0.01019    0.01290   -0.00016
AFIX 137
H18D  2   -0.052474    0.281996    0.131963   -21.00000   -1.50000
H18E  2   -0.091698    0.292853    0.273536   -21.00000   -1.50000
H18F  2   -0.013986    0.276970    0.276276   -21.00000   -1.50000
AFIX   0
C19A  1   -0.085390    0.391921    0.138544   -21.00000    0.02049    0.04987 =
         0.03821   -0.00281    0.00583    0.00697
AFIX 137
H19D  2   -0.073507    0.432453    0.129876   -21.00000   -1.50000
H19E  2   -0.127936    0.388428    0.187805   -21.00000   -1.50000
H19F  2   -0.089686    0.374990    0.046382   -21.00000   -1.50000
AFIX   0
C20A  1   -0.026355    0.386619    0.363015   -21.00000    0.04181    0.06567 =
         0.04617    0.00879    0.00481   -0.00480
AFIX 137
H20D  2    0.010282    0.368316    0.413511   -21.00000   -1.50000
H20E  2   -0.068387    0.380289    0.412514   -21.00000   -1.50000
H20F  2   -0.017803    0.427811    0.355769   -21.00000   -1.50000
PART 0
AFIX   0
C10   1    0.333615    0.250000   -0.158063    10.50000    0.01735    0.02234 =
         0.01523    0.00000    0.00491    0.00000
C11   1    0.322071    0.303817   -0.242682    11.00000    0.04410    0.04967 =
         0.03499    0.02255    0.01980    0.01616
AFIX 137
H11A  2    0.276377    0.303724   -0.278867    11.00000   -1.50000
H11B  2    0.353788    0.304900   -0.319694    11.00000   -1.50000
H11C  2    0.328596    0.337559   -0.184094    11.00000   -1.50000
AFIX   0
C12   1    0.405201    0.250000   -0.104232    10.50000    0.01748    0.04953 =
         0.03089    0.00000    0.00558    0.00000
H12A  2    0.411740    0.286449   -0.050208    11.00000   -1.50000
H12B  2    0.433652    0.250000   -0.173471    10.50000   -1.50000
C13   1    0.218096    0.250000    0.313507    10.50000    0.01764    0.03839 =
         0.01378    0.00000    0.00292    0.00000
PART -1  10.50
C14   1    0.257072    0.292370    0.406913    10.50000    0.04572    0.04563 =
         0.01304   -0.00384    0.00464   -0.00674
AFIX 137
H14A  2    0.302798    0.278448    0.419910    10.50000   -1.50000
H14B  2    0.234847    0.295267    0.496800    10.50000   -1.50000
H14C  2    0.258188    0.330155    0.363026    10.50000   -1.50000
AFIX   0
C15   1    0.219502    0.192126    0.373239    10.50000    0.03762    0.03407 =
         0.02292    0.00181    0.00851   -0.00602
AFIX 137
H15A  2    0.193856    0.166023    0.314399    10.50000   -1.50000
H15B  2    0.199777    0.192981    0.465828    10.50000   -1.50000
H15C  2    0.265809    0.178814    0.379287    10.50000   -1.50000
AFIX   0
C16   1    0.145653    0.274010    0.301758    10.50000    0.02334    0.06727 =
         0.03369    0.00546    0.01037    0.01335
AFIX 137
H16A  2    0.147407    0.314972    0.280260    10.50000   -1.50000
H16B  2    0.122237    0.268345    0.389560    10.50000   -1.50000
H16C  2    0.121799    0.253797    0.228074    10.50000   -1.50000
AFIX   0
part 0
P2    4    0.187364    0.401208   -0.020344    11.00000    0.01532    0.02294 =
         0.01672   -0.00214   -0.00016    0.00256
P3    4    0.271859    0.305301    0.070666    11.00000    0.01242    0.02091 =
         0.01627   -0.00250   -0.00067   -0.00062
N1    3    0.152236    0.430773    0.123270    11.00000    0.02106    0.03135 =
         0.01706   -0.00506   -0.00190    0.00912
N2    3    0.107033    0.397578   -0.073709    11.00000    0.01588    0.03600 =
         0.01556   -0.00068   -0.00302    0.00364

N3    3    0.285164    0.250000   -0.042638    10.50000    0.01270    0.02058 =
         0.01600    0.00000    0.00183    0.00000
N4    3    0.248965    0.250000    0.174795    10.50000    0.01724    0.02594 =
         0.01342    0.00000    0.00041    0.00000
O1    5    0.199560    0.332671    0.024570    11.00000    0.01525    0.02060 =
         0.02534   -0.00204   -0.00198    0.00113
HKLF 4

REM  fg555 in Pnma
REM R1 =  0.0513 for    4145 Fo > 4sig(Fo)  and  0.0790 for all    5558 data
REM    354 parameters refined using     18 restraints

END

WGHT      0.0202      7.6827

REM Highest difference peak  0.408,  deepest hole -0.393,  1-sigma level  0.065
Q1    1   0.3061  0.2500 -0.0960  10.50000  0.05    0.41
Q2    1   0.0739  0.4532 -0.0218  11.00000  0.05    0.39
Q3    1   0.0022  0.4296  0.1184  11.00000  0.05    0.39
Q4    1   0.0715  0.4663  0.0037  11.00000  0.05    0.38
Q5    1   0.1385  0.3901 -0.0569  11.00000  0.05    0.37
;
_shelx_res_checksum                     54485

_shelx_hkl_file                         <FONT COLOR="#FF0000"><B>NO VALUE FOR _shelx.hkl_file FOUND</B></FONT>
_shelx_hkl_checksum                     41919
