# Supplementary material for: Size-control in the synthesis of oxo-bridged phosphazane macrocycles via a modular addition approach
Source: Commun Chem. 2021 Feb 22;4:21. doi: 10.1038/s42004-021-00455-9 (PMC9814222; doi:10.1038/s42004-021-00455-9)
Supplement: Supplementary file 4 — Supplementary Data 2 [file 42004_2021_455_MOESM4_ESM.cif]

data_global
_audit_creation_method                  'APEX3 v2018.1-0'

_publ_requested_journal                 ?

_publ_contact_author_name               ?
_publ_contact_author_address            
;
;
_publ_contact_author_email              ?
_publ_contact_author_fax                ?
_publ_contact_author_phone              ?

_publ_section_title                     
;
;
_publ_section_abstract                  
;
;
_publ_section_references                
;
;
_publ_section_comment                   
;
;

data_test_fg
_chemical_name_systematic               ?
_chemical_name_common                   ?
_chemical_formula_moiety                ?
_chemical_formula_sum                   'C24 H56 N6 O4 P6'
_chemical_formula_iupac                 ?
_chemical_formula_weight                678.56

_chemical_melting_point                 ?

_space_group_crystal_system             monoclinic
_space_group_name_H-M_alt               'P 1 21/c 1'
_space_group_name_Hall                  '-P 2ybc'
loop_
    _space_group_symop_operation_xyz
    'x, y, z'
    '-x, y+1/2, -z+1/2'
    '-x, -y, -z'
    'x, -y-1/2, z-1/2'

_cell_length_a                          9.7183(19)
_cell_length_b                          41.855(5)
_cell_length_c                          9.9893(12)
_cell_angle_alpha                       90
_cell_angle_beta                        117.210(7)
_cell_angle_gamma                       90
_cell_volume                            3613.6(9)
_cell_formula_units_Z                   4
_cell_measurement_reflns_used      5591
_cell_measurement_theta_min        2.48
_cell_measurement_theta_max       28.41
_cell_measurement_temperature           100.(2)

_exptl_crystal_description       'plate'
_exptl_crystal_colour            'colourless'
_exptl_crystal_size_max                 0.200
_exptl_crystal_size_mid                 0.120
_exptl_crystal_size_min                 0.020
_exptl_crystal_density_diffrn           1.247
_exptl_crystal_density_meas             ?
_exptl_crystal_density_method           'not measured'
_exptl_crystal_F_000                    1456

_exptl_absorpt_coefficient_mu           0.334
_exptl_absorpt_correction_type          ?
_exptl_absorpt_process_details          
;
;
_exptl_absorpt_correction_T_min         0.94
_exptl_absorpt_correction_T_max         0.99

_exptl_special_details                  
;
; 

_diffrn_ambient_temperature             100.(2)

_diffrn_source                          'Incoatec microfocus source'
_diffrn_source_type                     'Bruker D8 Quest'

_diffrn_radiation_type                  MoK\a
_diffrn_radiation_wavelength            0.71073
_diffrn_radiation_monochromator         'Multilayer Mirror'

_diffrn_measurement_device_type         'Photon II CPADs detector'
_diffrn_measurement_method              'phi and omega scans'

_diffrn_detector_area_resol_mean        7.4074

_diffrn_reflns_number                   32131
_diffrn_reflns_av_R_equivalents         0.0994
_diffrn_reflns_av_unetI/netI            0.0959
_diffrn_reflns_theta_min                2.41
_diffrn_reflns_theta_max                28.64
_diffrn_reflns_theta_full               28.64
_diffrn_measured_fraction_theta_max     0.991
_diffrn_measured_fraction_theta_full    0.991
_diffrn_reflns_limit_h_min              -12
_diffrn_reflns_limit_h_max              13
_diffrn_reflns_limit_k_min              -56
_diffrn_reflns_limit_k_max              47
_diffrn_reflns_limit_l_min              -10
_diffrn_reflns_limit_l_max              13

_refine_special_details                 
;
;

_reflns_number_total                    9188
_reflns_number_gt                       6306
_reflns_threshold_expression            'I > 2\s(I)'

_refine_ls_structure_factor_coef        Fsqd
_refine_ls_matrix_type                  full
_refine_ls_R_factor_all                 0.1014
_refine_ls_R_factor_gt                  0.0586
_refine_ls_wR_factor_gt                 0.1143
_refine_ls_wR_factor_ref                0.1352
_refine_ls_goodness_of_fit_ref          1.031
_refine_ls_restrained_S_all             1.026
_refine_ls_number_reflns                9188
_refine_ls_number_parameters            468
_refine_ls_number_restraints            247
_refine_ls_number_constraints           ?
_refine_ls_hydrogen_treatment           mixed
_refine_ls_weighting_scheme             calc
_refine_ls_weighting_details            
    'w=1/[\s^2^(Fo^2^)+(0.0318P)^2^+3.4731P] where P=(Fo^2^+2Fc^2^)/3'

_atom_sites_solution_hydrogens          mixed
_atom_sites_solution_primary            dual
_atom_sites_solution_secondary          ?

_refine_ls_shift/su_max                 0.025
_refine_ls_shift/su_mean                0.001
_refine_diff_density_max                0.365
_refine_diff_density_min                -0.399
_refine_ls_extinction_method            'SHELXL-2017/1 (Sheldrick 2017)'
_refine_ls_extinction_coef              0.0012(3)

loop_
    _atom_type_symbol
    _atom_type_description
    _atom_type_scat_dispersion_real
    _atom_type_scat_dispersion_imag
    _atom_type_scat_source
    C C 0.0033 0.0016 'International Tables Vol C Tables 4.2.6.8 and 6.1.1.4'
    H H 0.0000 0.0000 'International Tables Vol C Tables 4.2.6.8 and 6.1.1.4'
    N N 0.0061 0.0033 'International Tables Vol C Tables 4.2.6.8 and 6.1.1.4'
    O O 0.0106 0.0060 'International Tables Vol C Tables 4.2.6.8 and 6.1.1.4'
    P P 0.1023 0.0942 'International Tables Vol C Tables 4.2.6.8 and 6.1.1.4'

_computing_data_collection              'APEX3 (Bruker AXS Inc., 2018)'
_computing_cell_refinement              'SAINT V8.38A (Bruker AXS Inc., 2018)'
_computing_data_reduction               'SAINT V8.38A (Bruker AXS Inc., 2018)'
_computing_structure_solution           'SHELXT (Bruker AXS Inc., 2018)'
_computing_structure_refinement         'SHELXL-2017/1 (Sheldrick, 2017)'
_computing_molecular_graphics           'shelXle (C.B. Huebschle, rev 882)'
_computing_publication_material         'APEX3 (Bruker AXS Inc., 2018)'

loop_
    _atom_site_type_symbol
    _atom_site_label
    _atom_site_fract_x
    _atom_site_fract_y
    _atom_site_fract_z
    _atom_site_U_iso_or_equiv
    _atom_site_adp_type
    _atom_site_calc_flag
    _atom_site_refinement_flags_adp
    _atom_site_refinement_flags_occupancy
    _atom_site_refinement_flags_posn
    _atom_site_occupancy
    _atom_site_disorder_assembly
    _atom_site_disorder_group
    P P1 0.17750(9) 0.53461(2) 0.07208(9) 0.02179(17) Uani d . . . 1.0 . .
    P P2 0.21560(8) 0.59449(2) 0.06783(8) 0.02101(17) Uani d . . . 1.0 . .
    P P3 0.56677(8) 0.59817(2) 0.26609(8) 0.01907(16) Uani d . . . 1.0 . .
    P P4 0.74071(8) 0.62722(2) 0.51404(8) 0.01750(16) Uani d . . . 1.0 . .
    P P5 0.67651(8) 0.66508(2) 0.73389(8) 0.01824(16) Uani d . . . 1.0 . .
    P P6 0.65817(9) 0.72546(2) 0.70878(9) 0.02215(17) Uani d . . . 1.0 . .
    H H1P 0.036(3) 0.5271(6) -0.034(3) 0.017(7) Uiso d . . . 1.0 . .
    H H2P 0.677(3) 0.7396(7) 0.831(3) 0.026(8) Uiso d . . . 1.0 . .
    O O1 0.2597(3) 0.50595(5) 0.1549(3) 0.0324(5) Uani d . . . 1.0 . .
    O O2 0.3795(2) 0.60828(4) 0.1981(2) 0.0206(4) Uani d . . . 1.0 . .
    O O3 0.6360(2) 0.65062(5) 0.5669(2) 0.0224(4) Uani d . . . 1.0 . .
    O O4 0.6295(3) 0.74823(5) 0.5865(2) 0.0307(5) Uani d . . . 1.0 . .
    N N1 0.2555(3) 0.55975(6) -0.0023(3) 0.0234(5) Uani d . . . 1.0 . .
    N N2 0.1578(3) 0.56690(6) 0.1600(3) 0.0214(5) Uani d . . . 1.0 . .
    N N3 0.6564(3) 0.63412(5) 0.3251(2) 0.0185(5) Uani d . . . 1.0 . .
    N N4 0.6347(3) 0.59291(5) 0.4560(3) 0.0205(5) Uani d . . D 1.0 . .
    N N5 0.7963(3) 0.69759(5) 0.7572(3) 0.0195(5) Uani d . . . 1.0 . .
    N N6 0.5397(3) 0.69473(5) 0.6830(3) 0.0202(5) Uani d . . . 1.0 . .
    C C1 0.2887(10) 0.5566(3) -0.1310(15) 0.0284(19) Uani d U P D 0.629(13) A
     1
    C C2 0.4641(8) 0.5528(3) -0.0714(9) 0.045(2) Uani d U P D 0.629(13) A 1
    H H2A 0.486793 0.548042 -0.155348 0.068 Uiso calc U P R 0.629(13) A 1
    H H2B 0.501353 0.535198 0.001497 0.068 Uiso calc U P R 0.629(13) A 1
    H H2C 0.51611 0.572619 -0.022233 0.068 Uiso calc U P R 0.629(13) A 1
    C C3 0.2319(12) 0.58613(17) -0.2361(9) 0.0446(19) Uani d U P D 0.629(13) A
     1
    H H3A 0.257564 0.583438 -0.31952 0.067 Uiso calc U P R 0.629(13) A 1
    H H3B 0.2826 0.605379 -0.178982 0.067 Uiso calc U P R 0.629(13) A 1
    H H3C 0.119519 0.588245 -0.276074 0.067 Uiso calc U P R 0.629(13) A 1
    C C4 0.206(5) 0.5268(7) -0.223(5) 0.036(3) Uani d U P D 0.629(13) A 1
    H H4A 0.093537 0.529586 -0.264511 0.053 Uiso calc U P R 0.629(13) A 1
    H H4B 0.237917 0.507932 -0.157519 0.053 Uiso calc U P R 0.629(13) A 1
    H H4C 0.232814 0.523861 -0.305361 0.053 Uiso calc U P R 0.629(13) A 1
    C C1A 0.324(2) 0.5512(5) -0.112(3) 0.029(3) Uani d U P . 0.371(13) A 2
    C C2A 0.4831(13) 0.5359(4) -0.0252(16) 0.041(3) Uani d U P . 0.371(13) A 2
    H H2AA 0.522722 0.529572 -0.095591 0.061 Uiso calc U P R 0.371(13) A 2
    H H2AB 0.474512 0.516988 0.028378 0.061 Uiso calc U P R 0.371(13) A 2
    H H2AC 0.554143 0.551284 0.047421 0.061 Uiso calc U P R 0.371(13) A 2
    C C3A 0.325(2) 0.5824(3) -0.1859(16) 0.045(3) Uani d U P . 0.371(13) A 2
    H H3AA 0.349743 0.578573 -0.269166 0.067 Uiso calc U P R 0.371(13) A 2
    H H3AB 0.402762 0.596588 -0.111925 0.067 Uiso calc U P R 0.371(13) A 2
    H H3AC 0.222612 0.592372 -0.224609 0.067 Uiso calc U P R 0.371(13) A 2
    C C4A 0.214(8) 0.5269(13) -0.225(9) 0.037(6) Uani d U P . 0.371(13) A 2
    H H4AA 0.253264 0.520988 -0.296121 0.056 Uiso calc U P R 0.371(13) A 2
    H H4AB 0.11125 0.536416 -0.279363 0.056 Uiso calc U P R 0.371(13) A 2
    H H4AC 0.208442 0.507867 -0.170667 0.056 Uiso calc U P R 0.371(13) A 2
    C C5 0.0508(3) 0.57228(8) 0.2276(4) 0.0293(7) Uani d . . . 1.0 . .
    C C6 -0.1173(4) 0.57492(10) 0.1029(4) 0.0473(10) Uani d . . . 1.0 . .
    H H6A -0.148069 0.554748 0.047106 0.071 Uiso calc U . R 1.0 . .
    H H6B -0.124914 0.592266 0.033927 0.071 Uiso calc U . R 1.0 . .
    H H6C -0.185843 0.579427 0.148218 0.071 Uiso calc U . R 1.0 . .
    C C7 0.0669(4) 0.54423(9) 0.3311(4) 0.0413(9) Uani d . . . 1.0 . .
    H H7A -0.001699 0.547461 0.37757 0.062 Uiso calc U . R 1.0 . .
    H H7B 0.174228 0.542782 0.409872 0.062 Uiso calc U . R 1.0 . .
    H H7C 0.038445 0.524398 0.272461 0.062 Uiso calc U . R 1.0 . .
    C C8 0.0996(4) 0.60347(8) 0.3173(4) 0.0372(8) Uani d . . . 1.0 . .
    H H8A 0.20794 0.601895 0.39369 0.056 Uiso calc U . R 1.0 . .
    H H8B 0.034078 0.607255 0.366674 0.056 Uiso calc U . R 1.0 . .
    H H8C 0.088019 0.621232 0.249046 0.056 Uiso calc U . R 1.0 . .
    C C9 0.6544(3) 0.66334(7) 0.2421(3) 0.0212(6) Uani d . . . 1.0 . .
    C C10 0.8056(4) 0.68174(8) 0.3311(4) 0.0326(7) Uani d . . . 1.0 . .
    H H10A 0.893522 0.668092 0.346295 0.049 Uiso calc U . R 1.0 . .
    H H10B 0.813954 0.688018 0.429035 0.049 Uiso calc U . R 1.0 . .
    H H10C 0.80614 0.700894 0.274863 0.049 Uiso calc U . R 1.0 . .
    C C11 0.5165(4) 0.68433(7) 0.2195(4) 0.0308(7) Uani d . . . 1.0 . .
    H H11A 0.511792 0.702895 0.157815 0.046 Uiso calc U . R 1.0 . .
    H H11B 0.528679 0.691578 0.317656 0.046 Uiso calc U . R 1.0 . .
    H H11C 0.420694 0.671955 0.168742 0.046 Uiso calc U . R 1.0 . .
    C C12 0.6419(5) 0.65366(9) 0.0896(4) 0.0405(9) Uani d . . . 1.0 . .
    H H12A 0.636521 0.67287 0.031323 0.061 Uiso calc U . R 1.0 . .
    H H12B 0.548234 0.640842 0.034724 0.061 Uiso calc U . R 1.0 . .
    H H12C 0.732872 0.64105 0.104842 0.061 Uiso calc U . R 1.0 . .
    C C13 0.6558(10) 0.56295(13) 0.5423(9) 0.0181(11) Uani d U P D 0.793(7) B
     3
    C C14 0.7322(8) 0.53747(12) 0.4899(7) 0.0498(15) Uani d U P D 0.793(7) B 3
    H H14A 0.665962 0.532753 0.383271 0.075 Uiso calc U P R 0.793(7) B 3
    H H14B 0.747173 0.518005 0.549437 0.075 Uiso calc U P R 0.793(7) B 3
    H H14C 0.832785 0.545271 0.503101 0.075 Uiso calc U P R 0.793(7) B 3
    C C15 0.4986(5) 0.55048(13) 0.5192(6) 0.0391(12) Uani d U P D 0.793(7) B 3
    H H15A 0.435303 0.54492 0.413082 0.059 Uiso calc U P R 0.793(7) B 3
    H H15B 0.446021 0.567061 0.548129 0.059 Uiso calc U P R 0.793(7) B 3
    H H15C 0.513594 0.531473 0.581711 0.059 Uiso calc U P R 0.793(7) B 3
    C C16 0.7540(7) 0.56923(11) 0.7103(5) 0.0448(15) Uani d U P D 0.793(7) B 3
    H H16A 0.857601 0.576205 0.729129 0.067 Uiso calc U P R 0.793(7) B 3
    H H16B 0.762228 0.549575 0.766741 0.067 Uiso calc U P R 0.793(7) B 3
    H H16C 0.705287 0.585955 0.742795 0.067 Uiso calc U P R 0.793(7) B 3
    C C13A 0.662(5) 0.5616(6) 0.537(4) 0.028(4) Uani d U P D 0.207(7) B 4
    C C14A 0.632(3) 0.5348(4) 0.430(2) 0.043(4) Uani d U P . 0.207(7) B 4
    H H14D 0.525394 0.536054 0.350019 0.064 Uiso calc U P R 0.207(7) B 4
    H H14E 0.647724 0.514446 0.483593 0.064 Uiso calc U P R 0.207(7) B 4
    H H14F 0.703666 0.536227 0.386031 0.064 Uiso calc U P R 0.207(7) B 4
    C C15A 0.828(2) 0.5611(4) 0.659(2) 0.044(4) Uani d U P . 0.207(7) B 4
    H H15D 0.897882 0.560953 0.612625 0.066 Uiso calc U P R 0.207(7) B 4
    H H15E 0.846018 0.541954 0.72114 0.066 Uiso calc U P R 0.207(7) B 4
    H H15F 0.848337 0.580186 0.722241 0.066 Uiso calc U P R 0.207(7) B 4
    C C16A 0.549(2) 0.5636(5) 0.598(3) 0.042(3) Uani d U P . 0.207(7) B 4
    H H16D 0.455683 0.574711 0.525163 0.063 Uiso calc U P R 0.207(7) B 4
    H H16E 0.594554 0.575401 0.692867 0.063 Uiso calc U P R 0.207(7) B 4
    H H16F 0.521195 0.542004 0.614901 0.063 Uiso calc U P R 0.207(7) B 4
    C C17 0.9647(3) 0.70025(7) 0.8652(3) 0.0241(6) Uani d . . . 1.0 . .
    C C18 1.0206(4) 0.73268(8) 0.8393(4) 0.0370(8) Uani d . . . 1.0 . .
    H H18A 1.132949 0.734226 0.900688 0.056 Uiso calc U . R 1.0 . .
    H H18B 0.970004 0.74972 0.867887 0.056 Uiso calc U . R 1.0 . .
    H H18C 0.994616 0.734901 0.732697 0.056 Uiso calc U . R 1.0 . .
    C C19 0.9913(4) 0.69743(10) 1.0279(4) 0.0437(9) Uani d . . . 1.0 . .
    H H19A 0.933713 0.714312 1.048601 0.065 Uiso calc U . R 1.0 . .
    H H19B 1.101906 0.699669 1.096508 0.065 Uiso calc U . R 1.0 . .
    H H19C 0.9552 0.676509 1.042961 0.065 Uiso calc U . R 1.0 . .
    C C20 1.0498(4) 0.67358(8) 0.8297(4) 0.0305(7) Uani d . . . 1.0 . .
    H H20A 1.034444 0.675971 0.726136 0.046 Uiso calc U . R 1.0 . .
    H H20B 1.009145 0.652844 0.840566 0.046 Uiso calc U . R 1.0 . .
    H H20C 1.160545 0.674763 0.899434 0.046 Uiso calc U . R 1.0 . .
    C C21 0.3680(3) 0.69321(7) 0.6159(3) 0.0228(6) Uani d . . . 1.0 . .
    C C22 0.2963(4) 0.69631(8) 0.4443(4) 0.0326(7) Uani d . . . 1.0 . .
    H H22A 0.326785 0.677931 0.403061 0.049 Uiso calc U . R 1.0 . .
    H H22B 0.332926 0.716029 0.418258 0.049 Uiso calc U . R 1.0 . .
    H H22C 0.183305 0.696937 0.401785 0.049 Uiso calc U . R 1.0 . .
    C C23 0.3159(4) 0.72052(8) 0.6833(4) 0.0335(8) Uani d . . . 1.0 . .
    H H23A 0.348017 0.74094 0.658492 0.05 Uiso calc U . R 1.0 . .
    H H23B 0.363117 0.718052 0.792872 0.05 Uiso calc U . R 1.0 . .
    H H23C 0.202934 0.720097 0.641712 0.05 Uiso calc U . R 1.0 . .
    C C24 0.3245(4) 0.66102(8) 0.6579(4) 0.0307(7) Uani d . . . 1.0 . .
    H H24A 0.211541 0.659118 0.611563 0.046 Uiso calc U . R 1.0 . .
    H H24B 0.367214 0.659546 0.767538 0.046 Uiso calc U . R 1.0 . .
    H H24C 0.366674 0.643742 0.62142 0.046 Uiso calc U . R 1.0 . .

loop_
    _atom_site_aniso_label
    _atom_site_aniso_U_11
    _atom_site_aniso_U_22
    _atom_site_aniso_U_33
    _atom_site_aniso_U_12
    _atom_site_aniso_U_13
    _atom_site_aniso_U_23
    P1 0.0216(4) 0.0172(4) 0.0250(4) -0.0042(3) 0.0093(3) 0.0001(3)
    P2 0.0170(4) 0.0174(4) 0.0218(4) -0.0016(3) 0.0029(3) 0.0032(3)
    P3 0.0182(4) 0.0187(4) 0.0169(3) 0.0006(3) 0.0050(3) -0.0036(3)
    P4 0.0161(3) 0.0170(3) 0.0162(3) -0.0004(3) 0.0046(3) -0.0014(3)
    P5 0.0200(4) 0.0176(4) 0.0156(3) 0.0008(3) 0.0068(3) -0.0011(3)
    P6 0.0248(4) 0.0168(4) 0.0237(4) 0.0014(3) 0.0101(3) -0.0020(3)
    O1 0.0348(13) 0.0179(11) 0.0427(14) 0.0019(9) 0.0163(11) 0.0047(9)
    O2 0.0166(10) 0.0190(10) 0.0216(10) -0.0023(8) 0.0048(8) -0.0011(8)
    O3 0.0224(10) 0.0225(11) 0.0199(10) 0.0031(8) 0.0077(9) -0.0048(8)
    O4 0.0387(13) 0.0200(11) 0.0338(13) 0.0048(9) 0.0169(11) 0.0048(9)
    N1 0.0262(13) 0.0206(12) 0.0241(13) -0.0075(10) 0.0119(11) -0.0041(10)
    N2 0.0143(11) 0.0219(13) 0.0274(13) -0.0026(9) 0.0089(10) 0.0008(10)
    N3 0.0186(12) 0.0207(12) 0.0152(11) -0.0044(9) 0.0069(10) -0.0005(9)
    N4 0.0235(12) 0.0151(12) 0.0154(11) 0.0007(9) 0.0023(10) 0.0006(9)
    N5 0.0198(12) 0.0175(12) 0.0188(12) -0.0005(9) 0.0066(10) -0.0032(9)
    N6 0.0185(12) 0.0184(12) 0.0250(13) 0.0023(9) 0.0109(10) -0.0020(10)
    C1 0.025(4) 0.037(4) 0.027(4) -0.010(3) 0.015(3) -0.012(3)
    C2 0.035(3) 0.074(6) 0.034(4) -0.016(4) 0.023(3) -0.025(4)
    C3 0.069(5) 0.040(3) 0.029(4) -0.018(4) 0.026(4) -0.005(3)
    C4 0.040(6) 0.037(5) 0.025(5) -0.010(5) 0.010(5) -0.011(4)
    C1A 0.038(6) 0.030(5) 0.028(5) -0.012(5) 0.023(5) -0.010(4)
    C2A 0.029(4) 0.054(7) 0.043(6) -0.003(5) 0.020(4) -0.023(5)
    C3A 0.073(7) 0.041(5) 0.036(6) -0.008(5) 0.037(5) -0.004(4)
    C4A 0.040(8) 0.038(7) 0.027(8) -0.008(7) 0.010(7) -0.008(7)
    C5 0.0199(15) 0.0351(18) 0.0360(18) -0.0030(13) 0.0156(14) -0.0076(14)
    C6 0.0200(17) 0.069(3) 0.051(2) -0.0039(17) 0.0148(17) -0.017(2)
    C7 0.043(2) 0.049(2) 0.045(2) -0.0112(17) 0.0312(18) -0.0008(17)
    C8 0.0306(18) 0.041(2) 0.044(2) 0.0006(15) 0.0207(16) -0.0088(16)
    C9 0.0219(14) 0.0217(15) 0.0196(14) -0.0030(11) 0.0092(12) 0.0012(11)
    C10 0.0262(16) 0.0296(17) 0.0378(19) -0.0098(13) 0.0111(14) 0.0049(14)
    C11 0.0255(16) 0.0269(17) 0.0395(19) 0.0017(13) 0.0145(15) 0.0121(14)
    C12 0.059(2) 0.042(2) 0.0272(18) -0.0058(18) 0.0246(18) 0.0025(15)
    C13 0.019(2) 0.0124(19) 0.020(2) 0.0017(16) 0.0055(16) 0.0002(17)
    C14 0.078(4) 0.033(3) 0.055(3) 0.027(3) 0.045(3) 0.020(2)
    C15 0.028(2) 0.048(3) 0.033(3) -0.008(2) 0.0069(19) 0.018(2)
    C16 0.053(3) 0.030(2) 0.025(2) -0.012(2) -0.005(2) 0.0084(18)
    C13A 0.032(5) 0.021(6) 0.027(6) 0.000(6) 0.010(5) 0.013(5)
    C14A 0.065(8) 0.018(6) 0.033(7) 0.004(7) 0.011(6) 0.012(5)
    C15A 0.038(6) 0.035(7) 0.035(7) -0.002(6) -0.004(6) 0.026(6)
    C16A 0.043(7) 0.039(7) 0.046(7) -0.004(6) 0.023(6) 0.018(6)
    C17 0.0170(14) 0.0272(16) 0.0225(15) -0.0044(12) 0.0040(12) -0.0041(12)
    C18 0.0297(18) 0.0249(17) 0.053(2) -0.0074(14) 0.0161(17) -0.0064(15)
    C19 0.037(2) 0.068(3) 0.0185(16) -0.0112(18) 0.0054(15) -0.0103(16)
    C20 0.0225(15) 0.0278(17) 0.0322(18) 0.0032(13) 0.0048(13) -0.0012(13)
    C21 0.0171(14) 0.0293(16) 0.0214(15) 0.0028(12) 0.0083(12) 0.0008(12)
    C22 0.0238(16) 0.046(2) 0.0252(16) 0.0060(14) 0.0090(13) 0.0014(14)
    C23 0.0333(18) 0.0378(19) 0.0345(18) 0.0086(15) 0.0199(15) -0.0037(15)
    C24 0.0239(16) 0.0348(18) 0.0353(18) -0.0014(14) 0.0152(14) 0.0023(14)

_geom_special_details                   
;

All esds (except the esd in the dihedral angle between two l.s. planes)
are estimated using the full covariance matrix.  The cell esds are taken
into account individually in the estimation of esds in distances, angles
and torsion angles; correlations between esds in cell parameters are only
used when they are defined by crystal symmetry.  An approximate (isotropic)
treatment of cell esds is used for estimating esds involving l.s. planes.
;

loop_
    _geom_bond_atom_site_label_1
    _geom_bond_atom_site_label_2
    _geom_bond_site_symmetry_2
    _geom_bond_distance
    _geom_bond_publ_flag
    P1 O1 . 1.469(2) ?
    P1 N1 . 1.658(2) ?
    P1 N2 . 1.670(3) ?
    P1 P2 . 2.5369(11) ?
    P1 H1P . 1.33(3) ?
    P2 O2 . 1.633(2) ?
    P2 N2 . 1.724(2) ?
    P2 N1 . 1.733(3) ?
    P3 O2 . 1.680(2) ?
    P3 N3 . 1.703(2) ?
    P3 N4 . 1.714(2) ?
    P3 P4 . 2.5770(10) ?
    P4 O3 . 1.663(2) ?
    P4 N3 . 1.704(2) ?
    P4 N4 . 1.707(2) ?
    P5 O3 . 1.645(2) ?
    P5 N6 . 1.717(2) ?
    P5 N5 . 1.735(2) ?
    P5 P6 . 2.5377(11) ?
    P6 O4 . 1.472(2) ?
    P6 N6 . 1.665(2) ?
    P6 N5 . 1.674(2) ?
    P6 H2P . 1.29(3) ?
    N1 C1 . 1.468(15) ?
    N1 C1A . 1.56(3) ?
    N2 C5 . 1.494(4) ?
    N3 C9 . 1.473(4) ?
    N4 C13 . 1.482(5) ?
    N4 C13A . 1.501(16) ?
    N5 C17 . 1.497(4) ?
    N6 C21 . 1.488(3) ?
    C1 C2 . 1.536(8) ?
    C1 C4 . 1.540(10) ?
    C1 C3 . 1.552(8) ?
    C2 H2A . 0.98 ?
    C2 H2B . 0.98 ?
    C2 H2C . 0.98 ?
    C3 H3A . 0.98 ?
    C3 H3B . 0.98 ?
    C3 H3C . 0.98 ?
    C4 H4A . 0.98 ?
    C4 H4B . 0.98 ?
    C4 H4C . 0.98 ?
    C1A C3A . 1.50(2) ?
    C1A C4A . 1.53(3) ?
    C1A C2A . 1.524(18) ?
    C2A H2AA . 0.98 ?
    C2A H2AB . 0.98 ?
    C2A H2AC . 0.98 ?
    C3A H3AA . 0.98 ?
    C3A H3AB . 0.98 ?
    C3A H3AC . 0.98 ?
    C4A H4AA . 0.98 ?
    C4A H4AB . 0.98 ?
    C4A H4AC . 0.98 ?
    C5 C7 . 1.524(5) ?
    C5 C8 . 1.531(4) ?
    C5 C6 . 1.540(5) ?
    C6 H6A . 0.98 ?
    C6 H6B . 0.98 ?
    C6 H6C . 0.98 ?
    C7 H7A . 0.98 ?
    C7 H7B . 0.98 ?
    C7 H7C . 0.98 ?
    C8 H8A . 0.98 ?
    C8 H8B . 0.98 ?
    C8 H8C . 0.98 ?
    C9 C12 . 1.526(4) ?
    C9 C11 . 1.531(4) ?
    C9 C10 . 1.533(4) ?
    C10 H10A . 0.98 ?
    C10 H10B . 0.98 ?
    C10 H10C . 0.98 ?
    C11 H11A . 0.98 ?
    C11 H11B . 0.98 ?
    C11 H11C . 0.98 ?
    C12 H12A . 0.98 ?
    C12 H12B . 0.98 ?
    C12 H12C . 0.98 ?
    C13 C14 . 1.523(8) ?
    C13 C16 . 1.527(8) ?
    C13 C15 . 1.530(8) ?
    C14 H14A . 0.98 ?
    C14 H14B . 0.98 ?
    C14 H14C . 0.98 ?
    C15 H15A . 0.98 ?
    C15 H15B . 0.98 ?
    C15 H15C . 0.98 ?
    C16 H16A . 0.98 ?
    C16 H16B . 0.98 ?
    C16 H16C . 0.98 ?
    C13A C16A . 1.48(4) ?
    C13A C14A . 1.48(4) ?
    C13A C15A . 1.51(4) ?
    C14A H14D . 0.98 ?
    C14A H14E . 0.98 ?
    C14A H14F . 0.98 ?
    C15A H15D . 0.98 ?
    C15A H15E . 0.98 ?
    C15A H15F . 0.98 ?
    C16A H16D . 0.98 ?
    C16A H16E . 0.98 ?
    C16A H16F . 0.98 ?
    C17 C20 . 1.524(4) ?
    C17 C18 . 1.527(4) ?
    C17 C19 . 1.530(4) ?
    C18 H18A . 0.98 ?
    C18 H18B . 0.98 ?
    C18 H18C . 0.98 ?
    C19 H19A . 0.98 ?
    C19 H19B . 0.98 ?
    C19 H19C . 0.98 ?
    C20 H20A . 0.98 ?
    C20 H20B . 0.98 ?
    C20 H20C . 0.98 ?
    C21 C23 . 1.526(4) ?
    C21 C24 . 1.527(4) ?
    C21 C22 . 1.533(4) ?
    C22 H22A . 0.98 ?
    C22 H22B . 0.98 ?
    C22 H22C . 0.98 ?
    C23 H23A . 0.98 ?
    C23 H23B . 0.98 ?
    C23 H23C . 0.98 ?
    C24 H24A . 0.98 ?
    C24 H24B . 0.98 ?
    C24 H24C . 0.98 ?

loop_
    _geom_angle_atom_site_label_1
    _geom_angle_atom_site_label_2
    _geom_angle_atom_site_label_3
    _geom_angle_site_symmetry_1
    _geom_angle_site_symmetry_3
    _geom_angle
    _geom_angle_publ_flag
    O1 P1 N1 . . 121.88(13) ?
    O1 P1 N2 . . 121.88(13) ?
    N1 P1 N2 . . 84.74(12) ?
    O1 P1 P2 . . 140.38(10) ?
    N1 P1 P2 . . 42.72(9) ?
    N2 P1 P2 . . 42.44(8) ?
    O1 P1 H1P . . 110.6(12) ?
    N1 P1 H1P . . 108.1(12) ?
    N2 P1 H1P . . 106.4(12) ?
    P2 P1 H1P . . 109.0(12) ?
    O2 P2 N2 . . 104.38(11) ?
    O2 P2 N1 . . 107.54(11) ?
    N2 P2 N1 . . 80.89(12) ?
    O2 P2 P1 . . 115.62(8) ?
    N2 P2 P1 . . 40.82(8) ?
    N1 P2 P1 . . 40.46(8) ?
    O2 P3 N3 . . 101.86(11) ?
    O2 P3 N4 . . 106.13(11) ?
    N3 P3 N4 . . 81.56(11) ?
    O2 P3 P4 . . 112.53(7) ?
    N3 P3 P4 . . 40.85(8) ?
    N4 P3 P4 . . 41.02(8) ?
    O3 P4 N3 . . 101.39(11) ?
    O3 P4 N4 . . 103.98(11) ?
    N3 P4 N4 . . 81.75(11) ?
    O3 P4 P3 . . 110.81(8) ?
    N3 P4 P3 . . 40.84(8) ?
    N4 P4 P3 . . 41.22(8) ?
    O3 P5 N6 . . 99.91(11) ?
    O3 P5 N5 . . 105.04(11) ?
    N6 P5 N5 . . 81.60(11) ?
    O3 P5 P6 . . 107.03(8) ?
    N6 P5 P6 . . 40.62(8) ?
    N5 P5 P6 . . 40.98(8) ?
    O4 P6 N6 . . 121.09(13) ?
    O4 P6 N5 . . 120.91(13) ?
    N6 P6 N5 . . 84.98(12) ?
    O4 P6 P5 . . 134.82(10) ?
    N6 P6 P5 . . 42.16(8) ?
    N5 P6 P5 . . 42.83(8) ?
    O4 P6 H2P . . 112.2(13) ?
    N6 P6 H2P . . 106.9(13) ?
    N5 P6 H2P . . 107.2(13) ?
    P5 P6 H2P . . 113.0(13) ?
    P2 O2 P3 . . 135.63(13) ?
    P5 O3 P4 . . 129.91(13) ?
    C1 N1 P1 . . 131.6(5) ?
    C1A N1 P1 . . 126.7(7) ?
    C1 N1 P2 . . 127.6(5) ?
    C1A N1 P2 . . 136.2(7) ?
    P1 N1 P2 . . 96.81(13) ?
    C5 N2 P1 . . 129.1(2) ?
    C5 N2 P2 . . 127.2(2) ?
    P1 N2 P2 . . 96.73(13) ?
    C9 N3 P3 . . 131.72(19) ?
    C9 N3 P4 . . 129.84(19) ?
    P3 N3 P4 . . 98.31(12) ?
    C13 N4 P4 . . 127.8(4) ?
    C13A N4 P4 . . 128.5(17) ?
    C13 N4 P3 . . 129.3(4) ?
    C13A N4 P3 . . 126.4(16) ?
    P4 N4 P3 . . 97.76(12) ?
    C17 N5 P6 . . 128.65(19) ?
    C17 N5 P5 . . 126.90(19) ?
    P6 N5 P5 . . 96.19(12) ?
    C21 N6 P6 . . 130.99(19) ?
    C21 N6 P5 . . 131.23(19) ?
    P6 N6 P5 . . 97.22(12) ?
    N1 C1 C2 . . 108.6(7) ?
    N1 C1 C4 . . 109.(2) ?
    C2 C1 C4 . . 109.5(19) ?
    N1 C1 C3 . . 111.5(8) ?
    C2 C1 C3 . . 109.5(8) ?
    C4 C1 C3 . . 108.(2) ?
    C1 C2 H2A . . 109.5 ?
    C1 C2 H2B . . 109.5 ?
    H2A C2 H2B . . 109.5 ?
    C1 C2 H2C . . 109.5 ?
    H2A C2 H2C . . 109.5 ?
    H2B C2 H2C . . 109.5 ?
    C1 C3 H3A . . 109.5 ?
    C1 C3 H3B . . 109.5 ?
    H3A C3 H3B . . 109.5 ?
    C1 C3 H3C . . 109.5 ?
    H3A C3 H3C . . 109.5 ?
    H3B C3 H3C . . 109.5 ?
    C1 C4 H4A . . 109.5 ?
    C1 C4 H4B . . 109.5 ?
    H4A C4 H4B . . 109.5 ?
    C1 C4 H4C . . 109.4 ?
    H4A C4 H4C . . 109.5 ?
    H4B C4 H4C . . 109.5 ?
    C3A C1A C4A . . 112.(4) ?
    C3A C1A N1 . . 104.1(14) ?
    C4A C1A N1 . . 107.(4) ?
    C3A C1A C2A . . 114.5(13) ?
    C4A C1A C2A . . 109.(3) ?
    N1 C1A C2A . . 110.0(14) ?
    C1A C2A H2AA . . 109.5 ?
    C1A C2A H2AB . . 109.5 ?
    H2AA C2A H2AB . . 109.5 ?
    C1A C2A H2AC . . 109.5 ?
    H2AA C2A H2AC . . 109.5 ?
    H2AB C2A H2AC . . 109.5 ?
    C1A C3A H3AA . . 109.5 ?
    C1A C3A H3AB . . 109.5 ?
    H3AA C3A H3AB . . 109.5 ?
    C1A C3A H3AC . . 109.5 ?
    H3AA C3A H3AC . . 109.5 ?
    H3AB C3A H3AC . . 109.5 ?
    C1A C4A H4AA . . 109.5 ?
    C1A C4A H4AB . . 109.5 ?
    H4AA C4A H4AB . . 109.5 ?
    C1A C4A H4AC . . 109.4 ?
    H4AA C4A H4AC . . 109.5 ?
    H4AB C4A H4AC . . 109.5 ?
    N2 C5 C7 . . 108.3(3) ?
    N2 C5 C8 . . 107.4(2) ?
    C7 C5 C8 . . 110.6(3) ?
    N2 C5 C6 . . 110.2(3) ?
    C7 C5 C6 . . 110.3(3) ?
    C8 C5 C6 . . 110.0(3) ?
    C5 C6 H6A . . 109.5 ?
    C5 C6 H6B . . 109.5 ?
    H6A C6 H6B . . 109.5 ?
    C5 C6 H6C . . 109.5 ?
    H6A C6 H6C . . 109.5 ?
    H6B C6 H6C . . 109.5 ?
    C5 C7 H7A . . 109.5 ?
    C5 C7 H7B . . 109.5 ?
    H7A C7 H7B . . 109.5 ?
    C5 C7 H7C . . 109.5 ?
    H7A C7 H7C . . 109.5 ?
    H7B C7 H7C . . 109.5 ?
    C5 C8 H8A . . 109.5 ?
    C5 C8 H8B . . 109.5 ?
    H8A C8 H8B . . 109.5 ?
    C5 C8 H8C . . 109.5 ?
    H8A C8 H8C . . 109.5 ?
    H8B C8 H8C . . 109.5 ?
    N3 C9 C12 . . 108.4(2) ?
    N3 C9 C11 . . 110.1(2) ?
    C12 C9 C11 . . 109.9(3) ?
    N3 C9 C10 . . 109.2(2) ?
    C12 C9 C10 . . 109.3(3) ?
    C11 C9 C10 . . 109.9(3) ?
    C9 C10 H10A . . 109.5 ?
    C9 C10 H10B . . 109.5 ?
    H10A C10 H10B . . 109.5 ?
    C9 C10 H10C . . 109.5 ?
    H10A C10 H10C . . 109.5 ?
    H10B C10 H10C . . 109.5 ?
    C9 C11 H11A . . 109.5 ?
    C9 C11 H11B . . 109.5 ?
    H11A C11 H11B . . 109.5 ?
    C9 C11 H11C . . 109.5 ?
    H11A C11 H11C . . 109.5 ?
    H11B C11 H11C . . 109.5 ?
    C9 C12 H12A . . 109.5 ?
    C9 C12 H12B . . 109.5 ?
    H12A C12 H12B . . 109.5 ?
    C9 C12 H12C . . 109.5 ?
    H12A C12 H12C . . 109.5 ?
    H12B C12 H12C . . 109.5 ?
    N4 C13 C14 . . 110.6(5) ?
    N4 C13 C16 . . 110.1(5) ?
    C14 C13 C16 . . 109.9(6) ?
    N4 C13 C15 . . 109.8(5) ?
    C14 C13 C15 . . 108.7(5) ?
    C16 C13 C15 . . 107.7(5) ?
    C13 C14 H14A . . 109.5 ?
    C13 C14 H14B . . 109.5 ?
    H14A C14 H14B . . 109.5 ?
    C13 C14 H14C . . 109.5 ?
    H14A C14 H14C . . 109.5 ?
    H14B C14 H14C . . 109.5 ?
    C13 C15 H15A . . 109.5 ?
    C13 C15 H15B . . 109.5 ?
    H15A C15 H15B . . 109.5 ?
    C13 C15 H15C . . 109.5 ?
    H15A C15 H15C . . 109.5 ?
    H15B C15 H15C . . 109.5 ?
    C13 C16 H16A . . 109.5 ?
    C13 C16 H16B . . 109.5 ?
    H16A C16 H16B . . 109.5 ?
    C13 C16 H16C . . 109.5 ?
    H16A C16 H16C . . 109.5 ?
    H16B C16 H16C . . 109.5 ?
    C16A C13A C14A . . 114.(3) ?
    C16A C13A N4 . . 101.(2) ?
    C14A C13A N4 . . 110.(2) ?
    C16A C13A C15A . . 113.(3) ?
    C14A C13A C15A . . 111.(3) ?
    N4 C13A C15A . . 108.(2) ?
    C13A C14A H14D . . 109.5 ?
    C13A C14A H14E . . 109.5 ?
    H14D C14A H14E . . 109.5 ?
    C13A C14A H14F . . 109.5 ?
    H14D C14A H14F . . 109.5 ?
    H14E C14A H14F . . 109.5 ?
    C13A C15A H15D . . 109.5 ?
    C13A C15A H15E . . 109.5 ?
    H15D C15A H15E . . 109.5 ?
    C13A C15A H15F . . 109.5 ?
    H15D C15A H15F . . 109.5 ?
    H15E C15A H15F . . 109.5 ?
    C13A C16A H16D . . 109.5 ?
    C13A C16A H16E . . 109.5 ?
    H16D C16A H16E . . 109.5 ?
    C13A C16A H16F . . 109.5 ?
    H16D C16A H16F . . 109.5 ?
    H16E C16A H16F . . 109.5 ?
    N5 C17 C20 . . 108.0(2) ?
    N5 C17 C18 . . 107.5(2) ?
    C20 C17 C18 . . 109.8(3) ?
    N5 C17 C19 . . 110.9(2) ?
    C20 C17 C19 . . 110.2(3) ?
    C18 C17 C19 . . 110.4(3) ?
    C17 C18 H18A . . 109.5 ?
    C17 C18 H18B . . 109.5 ?
    H18A C18 H18B . . 109.5 ?
    C17 C18 H18C . . 109.5 ?
    H18A C18 H18C . . 109.5 ?
    H18B C18 H18C . . 109.5 ?
    C17 C19 H19A . . 109.5 ?
    C17 C19 H19B . . 109.5 ?
    H19A C19 H19B . . 109.5 ?
    C17 C19 H19C . . 109.5 ?
    H19A C19 H19C . . 109.5 ?
    H19B C19 H19C . . 109.5 ?
    C17 C20 H20A . . 109.5 ?
    C17 C20 H20B . . 109.5 ?
    H20A C20 H20B . . 109.5 ?
    C17 C20 H20C . . 109.5 ?
    H20A C20 H20C . . 109.5 ?
    H20B C20 H20C . . 109.5 ?
    N6 C21 C23 . . 107.4(2) ?
    N6 C21 C24 . . 108.0(2) ?
    C23 C21 C24 . . 110.5(3) ?
    N6 C21 C22 . . 110.1(2) ?
    C23 C21 C22 . . 110.9(3) ?
    C24 C21 C22 . . 109.9(3) ?
    C21 C22 H22A . . 109.5 ?
    C21 C22 H22B . . 109.5 ?
    H22A C22 H22B . . 109.5 ?
    C21 C22 H22C . . 109.5 ?
    H22A C22 H22C . . 109.5 ?
    H22B C22 H22C . . 109.5 ?
    C21 C23 H23A . . 109.5 ?
    C21 C23 H23B . . 109.5 ?
    H23A C23 H23B . . 109.5 ?
    C21 C23 H23C . . 109.5 ?
    H23A C23 H23C . . 109.5 ?
    H23B C23 H23C . . 109.5 ?
    C21 C24 H24A . . 109.5 ?
    C21 C24 H24B . . 109.5 ?
    H24A C24 H24B . . 109.5 ?
    C21 C24 H24C . . 109.5 ?
    H24A C24 H24C . . 109.5 ?
    H24B C24 H24C . . 109.5 ?

_shelx_res_file                         
;

TITL test_fg_0m_a_a.res in P2(1)/cTITL test_fg_0m_a_a.res in P2(1)/c
    test_fg.res
    created by SHELXL-2017/1 at 15:59:15 on 07-Jul-2020
CELL  0.71073   9.7183  41.8553   9.9893   90.000  117.210   90.000
ZERR    4.000   0.0019   0.0047   0.0012    0.000    0.007    0.000
LATT 1
SYMM -X, 1/2+Y, 1/2-Z
SFAC C  H  N  O  P
UNIT 96 224 24 16 24
LIST 4
L.S. 10
ACTA
BOND $H
FMAP 2
PLAN 0
SADI N4 C13A N4 C13
SIZE 0.02 0.12 0.20
DFIX 1.54 0.01 C13 C14 C13 C15 C13 C16 C13 C14A C13 C15A C13 C16A
DFIX 1.54 0.01 C1 C2 C1 C3 C1 C4 C1 C2A C1 C3A C1 C4A
DELU 0.01 C13 > C16A
DELU 0.01 C1 > C4A
SIMU 0.01 C13 > C16A
SIMU 0.01 C1 > C4A
TEMP -173.470
WGHT    0.031800    3.473100
EXTI    0.001235
FVAR       0.14032   0.79309   0.62875
P1    5    0.177498    0.534611    0.072083    11.00000    0.02156    0.01725 =
         0.02502    0.00012    0.00931   -0.00425
P2    5    0.215599    0.594495    0.067830    11.00000    0.01698    0.01741 =
         0.02180    0.00315    0.00293   -0.00164
P3    5    0.566774    0.598172    0.266093    11.00000    0.01820    0.01871 =
         0.01686   -0.00361    0.00504    0.00059
P4    5    0.740711    0.627218    0.514038    11.00000    0.01612    0.01701 =
         0.01617   -0.00137    0.00460   -0.00037
P5    5    0.676506    0.665080    0.733892    11.00000    0.01996    0.01764 =
         0.01563   -0.00114    0.00684    0.00079
P6    5    0.658167    0.725457    0.708785    11.00000    0.02484    0.01677 =
         0.02372   -0.00197    0.01014    0.00142
H1P   2    0.036331    0.527120   -0.033507    11.00000    0.01655
H2P   2    0.677313    0.739627    0.831153    11.00000    0.02609
O1    4    0.259744    0.505947    0.154928    11.00000    0.03480    0.01791 =
         0.04275    0.00471    0.01629    0.00192
O2    4    0.379487    0.608279    0.198072    11.00000    0.01656    0.01903 =
         0.02156   -0.00109    0.00481   -0.00231
O3    4    0.636011    0.650617    0.566871    11.00000    0.02245    0.02249 =
         0.01993   -0.00485    0.00767    0.00313
O4    4    0.629475    0.748228    0.586491    11.00000    0.03867    0.02001 =
         0.03378    0.00484    0.01686    0.00478
N1    3    0.255526    0.559749   -0.002286    11.00000    0.02616    0.02060 =
         0.02408   -0.00410    0.01193   -0.00747
N2    3    0.157789    0.566895    0.160050    11.00000    0.01430    0.02185 =
         0.02735    0.00083    0.00894   -0.00260
N3    3    0.656392    0.634121    0.325125    11.00000    0.01861    0.02066 =
         0.01523   -0.00053    0.00685   -0.00437
N4    3    0.634705    0.592908    0.455980    11.00000    0.02345    0.01512 =
         0.01541    0.00058    0.00227    0.00071
N5    3    0.796258    0.697585    0.757227    11.00000    0.01980    0.01747 =
         0.01878   -0.00315    0.00662   -0.00050
N6    3    0.539748    0.694733    0.683033    11.00000    0.01845    0.01837 =
         0.02497   -0.00201    0.01087    0.00227
PART 1  31.00
C1    1    0.288671    0.556560   -0.131005    31.00000    0.02501    0.03662 =
         0.02714   -0.01212    0.01508   -0.00993
C2    1    0.464099    0.552761   -0.071379    31.00000    0.03501    0.07416 =
         0.03442   -0.02523    0.02283   -0.01627
AFIX 137
H2A   2    0.486793    0.548042   -0.155348    31.00000   -1.50000
H2B   2    0.501353    0.535198    0.001497    31.00000   -1.50000
H2C   2    0.516110    0.572619   -0.022233    31.00000   -1.50000
AFIX   0
C3    1    0.231855    0.586129   -0.236075    31.00000    0.06924    0.04018 =
         0.02895   -0.00530    0.02649   -0.01787
AFIX 137
H3A   2    0.257564    0.583438   -0.319520    31.00000   -1.50000
H3B   2    0.282600    0.605379   -0.178982    31.00000   -1.50000
H3C   2    0.119519    0.588245   -0.276074    31.00000   -1.50000
AFIX   0
C4    1    0.205695    0.526778   -0.222954    31.00000    0.04034    0.03682 =
         0.02453   -0.01106    0.01042   -0.00991
AFIX 137
H4A   2    0.093537    0.529586   -0.264511    31.00000   -1.50000
H4B   2    0.237917    0.507932   -0.157519    31.00000   -1.50000
H4C   2    0.232814    0.523861   -0.305361    31.00000   -1.50000
PART 2  -31.00
AFIX   0
C1A   1    0.324127    0.551186   -0.112136   -31.00000    0.03789    0.03044 =
         0.02827   -0.01014    0.02285   -0.01225
C2A   1    0.483060    0.535893   -0.025226   -31.00000    0.02943    0.05361 =
         0.04285   -0.02254    0.01988   -0.00339
AFIX 137
H2AA  2    0.522722    0.529572   -0.095591   -31.00000   -1.50000
H2AB  2    0.474512    0.516988    0.028378   -31.00000   -1.50000
H2AC  2    0.554143    0.551284    0.047421   -31.00000   -1.50000
AFIX   0
C3A   1    0.324876    0.582387   -0.185855   -31.00000    0.07253    0.04066 =
         0.03583   -0.00429    0.03699   -0.00796
AFIX 137
H3AA  2    0.349743    0.578573   -0.269166   -31.00000   -1.50000
H3AB  2    0.402762    0.596588   -0.111925   -31.00000   -1.50000
H3AC  2    0.222612    0.592372   -0.224609   -31.00000   -1.50000
AFIX   0
C4A   1    0.214440    0.526941   -0.224656   -31.00000    0.04016    0.03779 =
         0.02735   -0.00809    0.01049   -0.00751
AFIX 137
H4AA  2    0.253264    0.520988   -0.296121   -31.00000   -1.50000
H4AB  2    0.111250    0.536416   -0.279363   -31.00000   -1.50000
H4AC  2    0.208442    0.507867   -0.170667   -31.00000   -1.50000
PART 0
AFIX   0
C5    1    0.050759    0.572281    0.227640    11.00000    0.01988    0.03515 =
         0.03603   -0.00763    0.01555   -0.00304
C6    1   -0.117292    0.574921    0.102883    11.00000    0.02000    0.06913 =
         0.05108   -0.01683    0.01482   -0.00389
AFIX 137
H6A   2   -0.148069    0.554748    0.047106    11.00000   -1.50000
H6B   2   -0.124914    0.592266    0.033927    11.00000   -1.50000
H6C   2   -0.185843    0.579427    0.148218    11.00000   -1.50000
AFIX   0
C7    1    0.066872    0.544225    0.331126    11.00000    0.04300    0.04918 =
         0.04455   -0.00075    0.03115   -0.01116
AFIX 137
H7A   2   -0.001699    0.547461    0.377570    11.00000   -1.50000
H7B   2    0.174228    0.542782    0.409872    11.00000   -1.50000
H7C   2    0.038445    0.524398    0.272461    11.00000   -1.50000
AFIX   0
C8    1    0.099592    0.603471    0.317330    11.00000    0.03058    0.04100 =
         0.04413   -0.00883    0.02070    0.00061
AFIX 137
H8A   2    0.207940    0.601895    0.393690    11.00000   -1.50000
H8B   2    0.034078    0.607255    0.366674    11.00000   -1.50000
H8C   2    0.088019    0.621232    0.249046    11.00000   -1.50000
AFIX   0
C9    1    0.654405    0.663337    0.242072    11.00000    0.02187    0.02175 =
         0.01959    0.00118    0.00921   -0.00296
C10   1    0.805640    0.681745    0.331092    11.00000    0.02623    0.02964 =
         0.03776    0.00487    0.01107   -0.00977
AFIX 137
H10A  2    0.893522    0.668092    0.346295    11.00000   -1.50000
H10B  2    0.813954    0.688018    0.429035    11.00000   -1.50000
H10C  2    0.806140    0.700894    0.274863    11.00000   -1.50000
AFIX   0
C11   1    0.516486    0.684330    0.219545    11.00000    0.02550    0.02686 =
         0.03947    0.01213    0.01447    0.00166
AFIX 137
H11A  2    0.511792    0.702895    0.157815    11.00000   -1.50000
H11B  2    0.528679    0.691578    0.317656    11.00000   -1.50000
H11C  2    0.420694    0.671955    0.168742    11.00000   -1.50000
AFIX   0
C12   1    0.641888    0.653659    0.089598    11.00000    0.05851    0.04151 =
         0.02722    0.00247    0.02459   -0.00578
AFIX 137
H12A  2    0.636521    0.672870    0.031323    11.00000   -1.50000
H12B  2    0.548234    0.640842    0.034724    11.00000   -1.50000
H12C  2    0.732872    0.641050    0.104842    11.00000   -1.50000
PART 3  21.00
AFIX   0
C13   1    0.655838    0.562950    0.542309    21.00000    0.01853    0.01244 =
         0.01954    0.00019    0.00548    0.00171
C14   1    0.732248    0.537475    0.489856    21.00000    0.07822    0.03297 =
         0.05477    0.01994    0.04482    0.02704
AFIX 137
H14A  2    0.665962    0.532753    0.383271    21.00000   -1.50000
H14B  2    0.747173    0.518005    0.549437    21.00000   -1.50000
H14C  2    0.832785    0.545271    0.503101    21.00000   -1.50000
AFIX   0
C15   1    0.498562    0.550481    0.519235    21.00000    0.02764    0.04809 =
         0.03348    0.01834    0.00688   -0.00785
AFIX 137
H15A  2    0.435303    0.544920    0.413082    21.00000   -1.50000
H15B  2    0.446021    0.567061    0.548129    21.00000   -1.50000
H15C  2    0.513594    0.531473    0.581711    21.00000   -1.50000
AFIX   0
C16   1    0.754029    0.569234    0.710282    21.00000    0.05307    0.03027 =
         0.02487    0.00840   -0.00475   -0.01165
AFIX 137
H16A  2    0.857601    0.576205    0.729129    21.00000   -1.50000
H16B  2    0.762228    0.549575    0.766741    21.00000   -1.50000
H16C  2    0.705287    0.585955    0.742795    21.00000   -1.50000
PART 4  -21.00
AFIX   0
C13A  1    0.661966    0.561560    0.537133   -21.00000    0.03183    0.02137 =
         0.02667    0.01254    0.01032    0.00009
C14A  1    0.632163    0.534805    0.430129   -21.00000    0.06456    0.01776 =
         0.03276    0.01186    0.01140    0.00366
AFIX 137
H14D  2    0.525394    0.536054    0.350019   -21.00000   -1.50000
H14E  2    0.647724    0.514446    0.483593   -21.00000   -1.50000
H14F  2    0.703666    0.536227    0.386031   -21.00000   -1.50000
AFIX   0
C15A  1    0.828225    0.561125    0.659045   -21.00000    0.03808    0.03548 =
         0.03549    0.02650   -0.00365   -0.00173
AFIX 137
H15D  2    0.897882    0.560953    0.612625   -21.00000   -1.50000
H15E  2    0.846018    0.541954    0.721140   -21.00000   -1.50000
H15F  2    0.848337    0.580186    0.722241   -21.00000   -1.50000
AFIX   0
C16A  1    0.548794    0.563590    0.597623   -21.00000    0.04321    0.03888 =
         0.04591    0.01781    0.02250   -0.00429
AFIX 137
H16D  2    0.455683    0.574711    0.525163   -21.00000   -1.50000
H16E  2    0.594554    0.575401    0.692867   -21.00000   -1.50000
H16F  2    0.521195    0.542004    0.614901   -21.00000   -1.50000
PART 0
AFIX   0
C17   1    0.964749    0.700246    0.865153    11.00000    0.01696    0.02724 =
         0.02245   -0.00413    0.00404   -0.00443
C18   1    1.020580    0.732678    0.839290    11.00000    0.02974    0.02490 =
         0.05319   -0.00640    0.01611   -0.00743
AFIX 137
H18A  2    1.132949    0.734226    0.900688    11.00000   -1.50000
H18B  2    0.970004    0.749720    0.867887    11.00000   -1.50000
H18C  2    0.994616    0.734901    0.732697    11.00000   -1.50000
AFIX   0
C19   1    0.991276    0.697431    1.027936    11.00000    0.03656    0.06769 =
         0.01845   -0.01028    0.00541   -0.01124
AFIX 137
H19A  2    0.933713    0.714312    1.048601    11.00000   -1.50000
H19B  2    1.101906    0.699669    1.096508    11.00000   -1.50000
H19C  2    0.955200    0.676509    1.042961    11.00000   -1.50000
AFIX   0
C20   1    1.049814    0.673575    0.829653    11.00000    0.02255    0.02781 =
         0.03221   -0.00123    0.00475    0.00316
AFIX 137
H20A  2    1.034444    0.675971    0.726136    11.00000   -1.50000
H20B  2    1.009145    0.652844    0.840566    11.00000   -1.50000
H20C  2    1.160545    0.674763    0.899434    11.00000   -1.50000
AFIX   0
C21   1    0.368040    0.693208    0.615910    11.00000    0.01713    0.02931 =
         0.02142    0.00075    0.00834    0.00275
C22   1    0.296296    0.696305    0.444281    11.00000    0.02378    0.04614 =
         0.02522    0.00139    0.00896    0.00602
AFIX 137
H22A  2    0.326785    0.677931    0.403061    11.00000   -1.50000
H22B  2    0.332926    0.716029    0.418258    11.00000   -1.50000
H22C  2    0.183305    0.696937    0.401785    11.00000   -1.50000
AFIX   0
C23   1    0.315860    0.720517    0.683271    11.00000    0.03334    0.03778 =
         0.03452   -0.00375    0.01991    0.00862
AFIX 137
H23A  2    0.348017    0.740940    0.658492    11.00000   -1.50000
H23B  2    0.363117    0.718052    0.792872    11.00000   -1.50000
H23C  2    0.202934    0.720097    0.641712    11.00000   -1.50000
AFIX   0
C24   1    0.324464    0.661020    0.657866    11.00000    0.02392    0.03483 =
         0.03533    0.00229    0.01520   -0.00135
AFIX 137
H24A  2    0.211541    0.659118    0.611563    11.00000   -1.50000
H24B  2    0.367214    0.659546    0.767538    11.00000   -1.50000
H24C  2    0.366674    0.643742    0.621420    11.00000   -1.50000
REM #####
AFIX   0
HKLF 4


REM  test_fg_0m_a_a.res in P2(1)/cTITL test_fg_0m_a_a.res in P2(1)/c
REM R1 =  0.0586 for    6306 Fo > 4sig(Fo)  and  0.1014 for all    9188 data
REM    468 parameters refined using    247 restraints

END

WGHT      0.0352      2.7741

REM Highest difference peak  0.365,  deepest hole -0.399,  1-sigma level  0.087
Q1    1  -0.0722  0.5814  0.4348  11.00000  0.05    0.36
Q2    1   0.6656  0.6351  0.4004  11.00000  0.05    0.35
Q3    1   0.4710  0.6936  0.6662  11.00000  0.05    0.35
Q4    1   0.6155  0.6133  0.0641  11.00000  0.05    0.35
Q5    1   0.7644  0.6861  0.7349  11.00000  0.05    0.35
Q6    1   0.3274  0.6956  0.5363  11.00000  0.05    0.34
Q7    1   0.6570  0.6553  0.1757  11.00000  0.05    0.34
Q8    1   0.1409  0.5818  0.1190  11.00000  0.05    0.33
Q9    1   0.7580  0.7085  0.6815  11.00000  0.05    0.33
Q10   1   0.1134  0.5672  0.1830  11.00000  0.05    0.33
Q11   1   0.0962  0.6115  0.0227  11.00000  0.05    0.32
Q12   1   0.6426  0.5783  0.4916  11.00000  0.05    0.32
Q13   1   0.8545  0.5940  0.4644  11.00000  0.05    0.32
Q14   1   0.3052  0.5567 -0.0289  11.00000  0.05    0.32
Q15   1   0.5789  0.6860  0.7310  11.00000  0.05    0.32
Q16   1   0.7372  0.6453  0.8218  11.00000  0.05    0.31
Q17   1   0.5348  0.5992  0.0803  11.00000  0.05    0.31
Q18   1   0.6580  0.6462  0.2817  11.00000  0.05    0.31
Q19   1   0.7871  0.5858  0.7544  11.00000  0.05    0.31
Q20   1   0.6426  0.6621  0.4623  11.00000  0.05    0.31
;
_shelx_res_checksum                     72065

_shelx_hkl_file                         
;
  -2   0   0  792.28   44.46
   2   0   0  795.32   44.12
   3   0   0  390.95   21.75
  -3   0   0  358.30   21.56
  -4   0   0    0.05    0.51
   4   0   0    0.11    0.51
   5   0   0   24.92    3.05
   5   0   0   30.08    2.55
  -5   0   0   27.23    2.96
   6   0   0  107.18    7.41
   6   0   0  118.63    8.70
  -6   0   0  114.90    8.31
  -7   0   0   85.34    8.88
   7   0   0   86.18    6.27
   7   0   0   95.34    7.76
   8   0   0    8.61    1.80
   8   0   0   10.52    2.71
  -8   0   0   11.13    2.71
   9   0   0   23.59    2.61
  -9   0   0   22.49    4.07
   9   0   0   20.47    4.35
 -10   0   0   22.17    4.62
  10   0   0   27.48    5.03
 -11   0   0    7.42    2.89
  11   0   0    5.23    2.50
   1  -1   0  285.77   15.58
   1   1   0  267.21   15.55
  -2  -1   0  514.18   30.33
   2  -1   0  504.34   29.96
  -2   1   0  530.27   30.33
   2   1   0  590.81   30.10
   3  -1   0   31.37    2.81
  -3  -1   0   26.06    2.57
   3   1   0   31.35    2.78
  -3   1   0   33.39    2.74
  -4  -1   0    0.52    0.69
   4  -1   0    0.49    0.64
  -4   1   0    1.67    0.81
   4   1   0    2.30    0.70
   4   1   0    0.73    0.64
  -5  -1   0   23.97    2.72
   5  -1   0   23.45    2.85
   5   1   0   22.64    2.81
  -5   1   0   22.84    2.65
   5   1   0   22.04    2.09
   6  -1   0    1.92    1.15
  -6  -1   0    2.24    1.28
   6  -1   0    1.30    0.76
  -6   1   0    2.54    1.23
   6   1   0    0.75    0.86
   6   1   0    1.67    0.80
   7  -1   0   10.44    2.01
  -7  -1   0    9.24    2.50
   7  -1   0    7.60    2.18
   7   1   0    8.25    2.36
   7   1   0   10.37    1.80
  -7   1   0   16.28    3.33
  -8  -1   0   26.32    3.74
   8  -1   0   25.17    4.41
   8  -1   0   29.57    3.03
  -8   1   0   29.28    3.82
   8   1   0   24.85    4.32
   8   1   0   28.81    2.81
   9  -1   0   17.74    3.90
  -9  -1   0   14.96    3.23
   9  -1   0   16.59    2.23
   9   1   0   16.38    3.88
  -9   1   0   16.42    3.35
  10  -1   0    2.77    2.09
 -10  -1   0    0.46    2.05
 -10   1   0   -3.70    1.65
  10   1   0    4.07    2.55
 -11  -1   0   19.85    3.98
  11  -1   0   22.59    5.02
 -11   1   0   17.00    4.79
  11   1   0   15.52    5.18
   1  -2   0   81.69    4.79
   1   2   0   77.73    4.79
   2  -2   0  124.70    7.57
  -2  -2   0  127.00    7.64
   2   2   0  121.83    7.56
  -2   2   0  118.72    7.54
   3  -2   0  869.80   46.77
  -3  -2   0  861.80   46.69
   3   2   0  805.99   46.67
  -3   2   0  829.84   46.58
   3   2   0  799.97   45.92
  -4  -2   0   68.47    5.19
   4  -2   0   70.73    5.35
  -4   2   0   67.32    5.12
   4   2   0   74.34    4.66
   4   2   0   59.01    5.11
  -5  -2   0    4.23    1.34
   5  -2   0    2.42    1.24
   5   2   0    4.60    0.97
  -5   2   0    4.28    1.30
   5   2   0    1.74    1.08
   6  -2   0  101.88    7.69
  -6  -2   0   94.92    7.26
   6  -2   0   94.39    6.54
   6   2   0   92.41    6.20
   6   2   0   82.07    7.25
  -6   2   0   95.67    7.17
   7  -2   0   13.46    3.05
   7  -2   0   12.97    1.95
  -7  -2   0   17.93    3.70
  -7   2   0   20.60    3.80
   7   2   0   13.20    3.09
   7   2   0   15.38    1.83
   8  -2   0    0.96    0.80
  -8  -2   0    0.63    1.15
   8  -2   0    1.60    1.20
  -8   2   0    0.47    1.04
   8   2   0    1.28    1.24
  -9  -2   0   33.55    4.89
   9  -2   0   15.87    3.68
   9  -2   0   15.39    2.44
  -9   2   0   26.24    4.20
   9   2   0   20.59    4.19
  10  -2   0   -0.66    1.02
  10  -2   0    0.24    1.73
  10   2   0   -0.61    1.46
 -11  -2   0    1.54    2.75
  11  -2   0    2.79    2.83
  11   2   0    2.82    2.57
 -11   2   0    1.76    2.29
   1  -3   0  207.81   11.58
   1   3   0  200.44   11.60
  -2  -3   0  232.72   13.52
   2  -3   0  246.55   13.56
   2   3   0  214.55   12.90
   2   3   0  234.78   13.55
  -2   3   0  232.97   13.42
   3  -3   0    7.96    1.47
  -3  -3   0    9.39    1.53
  -3   3   0    7.36    1.32
   3   3   0    7.88    0.88
   3   3   0    6.93    1.41
  -4  -3   0   20.58    2.30
   4  -3   0   18.82    2.27
   4   3   0   15.79    2.17
   4   3   0   17.20    1.58
  -4   3   0   17.00    2.09
  -5  -3   0    1.33    0.89
   5  -3   0    1.36    0.95
   5   3   0    2.27    0.72
  -5   3   0    2.97    1.17
   5   3   0    0.35    0.72
   6  -3   0  108.54    8.72
  -6  -3   0  101.20    8.33
   6   3   0  121.01    8.91
   6   3   0  136.12    7.59
  -6   3   0  109.80    8.31
  -7  -3   0   25.60    4.33
   7  -3   0   22.14    2.69
   7  -3   0   23.94    3.47
  -7   3   0   24.78    4.28
   7   3   0   25.47    3.49
   7   3   0   25.19    2.35
   8  -3   0   25.02    2.85
  -8  -3   0   23.53    3.98
   8  -3   0   18.37    3.78
  -8   3   0   21.35    3.12
   8   3   0   26.33    4.49
  -9  -3   0    2.55    1.66
   9  -3   0   -0.97    1.15
   9  -3   0    4.75    1.45
   9   3   0    2.95    1.74
  -9   3   0    5.93    1.82
  10  -3   0    1.11    1.92
 -10  -3   0   -2.08    1.99
  10  -3   0    3.72    1.65
  10   3   0    1.51    1.83
 -10   3   0   -0.63    1.83
 -11  -3   0   10.00    3.68
  11  -3   0   11.49    4.00
  11   3   0   13.22    4.18
 -11   3   0   11.77    3.22
   1  -4   0  131.18    7.52
  -1  -4   0  134.39    7.60
   1   4   0  119.32    7.53
  -1   4   0  132.60    7.49
  -2  -4   0   28.74    2.45
   2  -4   0   31.45    2.49
  -2   4   0   30.02    2.37
   2   4   0   28.08    2.44
   3  -4   0   20.82    2.19
  -3  -4   0   18.03    2.01
  -3   4   0   20.66    2.05
   3   4   0   19.99    2.16
   4  -4   0   29.82    3.00
  -4  -4   0   29.76    2.96
   4   4   0   26.46    2.13
   4   4   0   30.03    2.99
  -4   4   0   31.05    2.85
  -5  -4   0    0.69    0.84
   5  -4   0   -0.25    0.63
   5   4   0    0.04    0.46
  -5   4   0   -0.60    0.57
   5   4   0   -0.86    0.49
   6  -4   0   66.40    5.77
  -6  -4   0   58.87    5.46
  -6   4   0   64.88    5.38
   6   4   0   64.44    5.74
  -7  -4   0    1.92    1.25
   7  -4   0    0.02    0.71
   7  -4   0    0.01    1.01
   7   4   0   -0.09    0.99
  -7   4   0    1.35    0.92
   8  -4   0    3.20    1.71
  -8  -4   0    1.54    1.42
   8  -4   0    4.19    1.33
   8   4   0    4.37    1.79
  -8   4   0    2.28    1.15
   9  -4   0   10.41    3.07
  -9  -4   0   12.18    3.00
   9  -4   0   10.62    2.19
   9   4   0   11.36    3.36
  -9   4   0   17.53    3.39
  10  -4   0    5.20    2.51
  10  -4   0    3.36    1.43
 -10  -4   0   -0.49    2.22
 -10   4   0   -0.53    2.02
  10   4   0    4.89    2.40
 -11  -4   0    2.82    2.68
  11  -4   0    0.00    2.86
 -11   4   0    0.55    2.07
  11   4   0    0.59    2.39
   0  -5   0    0.05    0.20
   0   5   0    0.23    0.15
  -1  -5   0  521.07   33.34
   1  -5   0  646.88   33.37
   1   5   0  628.83   33.42
  -1   5   0  614.78   33.31
  -2  -5   0   20.28    1.92
   2  -5   0   19.01    1.79
  -2   5   0   17.59    1.73
   2   5   0   18.21    1.84
   3  -5   0   77.23    5.56
  -3  -5   0   82.19    5.60
  -3   5   0   77.46    5.40
   3   5   0   80.31    5.60
  -4  -5   0    1.68    0.85
   4  -5   0    3.06    1.09
   4   5   0    2.33    1.01
  -4   5   0    2.72    0.97
  -5  -5   0   10.22    2.10
   5  -5   0    7.76    1.87
  -5   5   0    9.09    1.87
   5   5   0    9.18    2.07
  -6  -5   0    1.28    1.07
   6  -5   0    0.79    0.87
   6   5   0   -0.08    0.74
  -6   5   0   -0.98    0.69
  -7  -5   0   25.89    3.50
   7  -5   0   25.07    3.60
  -7   5   0   25.08    3.27
   7   5   0   26.69    3.65
   8  -5   0    2.37    1.34
   8  -5   0    3.28    1.42
  -8  -5   0    2.14    1.45
   8   5   0    1.43    1.32
  -8   5   0    4.66    1.59
   9  -5   0    0.04    1.33
  -9  -5   0   -0.90    1.15
   9  -5   0    1.26    0.88
  -9   5   0   -1.30    1.10
   9   5   0    0.83    1.56
  10  -5   0   10.16    2.32
 -10  -5   0    4.50    2.76
  10  -5   0    7.56    2.83
 -10   5   0    2.49    2.18
  10   5   0    8.56    2.86
 -11  -5   0    3.32    3.12
  11   5   0    4.64    3.71
 -11   5   0    5.22    2.71
   0  -6   0   78.62    4.54
   0   6   0   72.87    4.52
  -1  -6   0    9.33    1.06
   1  -6   0    9.34    0.96
  -1   6   0    8.75    0.92
   1   6   0    9.92    1.08
   2  -6   0   12.43    1.39
  -2  -6   0   10.49    1.43
  -2   6   0   11.70    1.34
   2   6   0   11.12    1.38
   3  -6   0   47.46    3.77
  -3  -6   0   46.24    3.78
  -3   6   0   49.27    3.66
   3   6   0   46.45    3.78
  -4  -6   0   20.29    2.41
   4  -6   0   20.21    2.43
   4   6   0   22.00    2.52
  -4   6   0   18.89    2.22
   5  -6   0   43.81    4.23
  -5  -6   0   47.22    4.22
  -5   6   0   42.20    3.88
   5   6   0   42.49    4.14
  -6  -6   0   66.07    5.64
   6  -6   0   66.99    5.87
   6   6   0   57.80    5.58
  -6   6   0   65.11    5.36
   7  -6   0    0.70    1.00
  -7  -6   0    0.59    1.14
  -7   6   0    0.51    0.95
   7   6   0   -0.55    0.52
   8  -6   0    5.25    1.64
  -8  -6   0    5.55    1.79
   8  -6   0    4.28    1.75
   8   6   0    7.25    2.21
  -8   6   0    4.16    1.71
  -9  -6   0    7.29    2.49
   9  -6   0   10.75    2.42
   9  -6   0   10.80    3.08
   9   6   0    9.62    2.93
  -9   6   0    8.84    2.51
  10  -6   0    0.89    1.26
 -10  -6   0   -4.01    1.88
  10  -6   0   -0.12    1.46
 -10   6   0   -1.60    1.70
  10   6   0    2.77    2.05
  11  -6   0   -1.13    1.57
 -11  -6   0    1.96    2.96
 -11   6   0    2.84    2.38
  11   6   0    1.49    2.77
   0  -7   0    0.45    0.31
   0  -7   0    0.67    0.37
   0   7   0    0.67    0.33
  -1  -7   0   26.99    2.12
   1  -7   0   28.18    2.06
   1   7   0   24.80    2.08
  -1   7   0   29.46    2.06
   2  -7   0   12.21    1.42
  -2  -7   0   10.76    1.45
  -2   7   0   11.71    1.33
   2   7   0   11.98    1.47
   3  -7   0   16.95    1.96
  -3  -7   0   18.78    2.08
  -3   7   0   16.54    1.84
   3   7   0   16.74    1.98
  -4  -7   0    0.67    0.84
   4  -7   0    1.28    0.86
  -4   7   0    0.74    0.66
   4   7   0    2.11    1.04
   5  -7   0    3.04    1.24
  -5  -7   0    4.35    1.44
   5   7   0    2.17    1.14
  -5   7   0    2.28    0.93
   6  -7   0   12.29    2.60
  -6  -7   0   14.69    2.73
  -6   7   0   16.17    2.65
   6   7   0   13.93    2.75
   7  -7   0    0.59    0.94
  -7  -7   0    0.66    1.17
  -7   7   0    0.90    1.10
   7   7   0    0.74    1.18
   8  -7   0   52.62    4.74
   8  -7   0   47.55    5.39
  -8  -7   0   41.53    4.87
   8   7   0   38.05    4.96
  -8   7   0   45.11    4.69
  -9  -7   0    0.52    1.54
   9  -7   0    1.65    1.53
   9  -7   0    1.13    0.94
  -9   7   0   -0.63    1.10
   9   7   0    1.60    1.39
  10  -7   0   19.53    4.49
  10  -7   0   21.67    3.18
  10   7   0   16.21    3.96
 -10   7   0   15.48    4.12
  11  -7   0   26.72    3.89
   0  -8   0  832.98   47.93
   0  -8   0  934.24   48.08
   0   8   0  844.12   47.98
   1  -8   0   39.03    2.65
  -1  -8   0   35.10    2.73
  -1   8   0   36.22    2.84
   2  -8   0   51.88    3.86
  -2  -8   0   60.53    4.08
   2   8   0   59.55    4.01
  -2   8   0   50.41    3.75
   3  -8   0  140.94    9.40
  -3  -8   0  146.92    9.52
  -3   8   0  152.38    9.29
   3   8   0  155.24    9.53
   4  -8   0   22.55    2.62
  -4  -8   0   22.64    2.61
   4   8   0   25.41    2.70
  -4   8   0   22.14    2.43
   5  -8   0    8.12    1.89
  -5  -8   0    7.51    1.77
  -5   8   0    8.14    1.76
   5   8   0    6.91    1.71
   6  -8   0   78.15    6.58
  -6  -8   0   70.49    6.25
  -6   8   0   75.19    6.03
   6   8   0   80.48    6.56
  -7  -8   0    3.33    1.55
   7  -8   0    3.09    1.42
   7   8   0    1.79    1.35
  -7   8   0    2.43    1.21
   8  -8   0   34.05    4.60
  -8  -8   0   29.39    4.09
   8  -8   0   35.99    3.98
   8   8   0   38.78    4.62
  -8   8   0   36.56    4.12
   9  -8   0    0.92    1.14
   9  -8   0    2.60    1.74
  -9  -8   0   -0.80    1.50
   9   8   0    0.62    1.32
  -9   8   0    0.20    1.34
  10  -8   0    4.85    1.91
  10   8   0    5.70    2.45
   0  -9   0    1.09    0.46
   0  -9   0    0.15    0.53
   1  -9   0   78.10    4.85
  -1  -9   0   74.82    4.90
  -1   9   0   76.75    4.81
   1   9   0   76.08    4.92
  -2  -9   0  259.69   16.28
   2  -9   0  278.68   16.24
  -2   9   0  292.74   16.15
   2   9   0  288.07   16.33
   3  -9   0   69.98    5.03
  -3  -9   0   58.31    4.94
   3   9   0   70.56    5.07
  -3   9   0   74.37    4.90
  -4  -9   0  242.48   14.31
   4  -9   0  233.10   14.26
  -4   9   0  235.02   13.91
   4   9   0  198.50   13.99
  -5  -9   0   21.21    2.65
   5  -9   0   17.36    2.50
  -5   9   0   17.27    2.26
   5   9   0   17.65    2.46
   6  -9   0   11.43    2.44
  -6  -9   0   11.41    2.47
  -6   9   0   11.32    2.28
   6   9   0   11.10    2.43
  -7  -9   0   63.00    6.00
   7  -9   0   75.68    6.57
  -7   9   0   57.20    5.44
   7   9   0   64.89    6.10
  -8  -9   0    3.55    1.87
   8  -9   0    3.40    1.53
  -8   9   0    3.53    1.67
   8   9   0    7.23    2.36
  -9  -9   0   16.55    3.41
   9  -9   0   15.61    3.79
   9  -9   0   19.02    3.35
  -9   9   0   16.63    3.20
   9   9   0   13.62    3.29
  10   9   0   -0.16    1.61
  11  -9   0   -3.02    1.86
  11  -9   0    0.87    1.71
  11   9   0    0.03    2.45
   0 -10   0    0.24    0.41
   0 -10   0    0.42    0.47
  -1 -10   0   11.10    1.37
   1 -10   0   12.60    1.36
   1  10   0   14.00    1.49
  -1  10   0   13.09    1.33
  -2 -10   0   17.51    1.99
   2 -10   0   23.17    2.06
   2  10   0   20.28    2.05
  -2  10   0   23.49    1.98
   3 -10   0  153.32    9.43
  -3 -10   0  131.41    9.35
  -3  10   0  152.31    9.20
   3  10   0  149.60    9.42
  -4 -10   0   69.61    5.52
   4 -10   0   68.30    5.47
   4  10   0   69.71    5.45
  -4  10   0   72.65    5.25
   5 -10   0   74.77    6.27
  -5 -10   0   88.97    6.49
   5  10   0   68.70    6.07
  -5  10   0   79.67    5.91
  -6 -10   0  128.49    9.60
   6 -10   0  137.86    9.87
   6  10   0  132.14    9.64
  -6  10   0  123.76    9.01
   7 -10   0    2.58    1.50
  -7 -10   0    2.37    1.53
   7  10   0    2.62    1.54
  -7  10   0    3.59    1.35
  -8 -10   0    3.05    1.63
   8 -10   0    0.92    2.21
  -8  10   0    1.81    1.36
   8  10   0    1.53    2.34
   9 -10   0   17.23    3.90
  -9 -10   0   21.19    3.82
   9 -10   0   16.72    3.33
   9  10   0   11.39    3.05
  -9  10   0   19.33    3.44
 -10 -10   0    8.68    3.28
  10 -10   0    8.04    2.16
  10 -10   0    1.97    2.34
  10  10   0    7.84    2.72
 -10  10   0   13.53    4.24
  11 -10   0   -2.53    2.01
  11 -10   0   -2.73    1.44
  11  10   0   -0.32    2.22
   0 -11   0    0.54    0.49
   0 -11   0   -0.10    0.47
  -1 -11   0  224.59   13.43
   1 -11   0  216.91   13.33
  -1  11   0  233.45   13.35
   1  11   0  247.55   13.53
  -2 -11   0  105.32    6.70
   2 -11   0  101.80    6.53
   2  11   0   93.20    6.51
  -2  11   0  102.72    6.41
  -3 -11   0    9.25    1.69
  -3  11   0    7.53    1.39
   4 -11   0   20.77    2.63
  -4 -11   0   26.35    2.84
   4  11   0   23.46    2.70
  -4  11   0   23.85    2.49
  -5 -11   0  278.68   18.19
   5 -11   0  305.44   18.46
  -5  11   0  290.31   17.79
   5  11   0  298.32   18.26
  -6 -11   0   29.90    3.47
   6 -11   0   25.10    3.42
   6  11   0   23.45    3.17
  -6  11   0   22.82    2.87
  -7 -11   0    0.73    1.22
   7 -11   0   -0.83    0.86
   7  11   0   -1.32    0.73
  -7  11   0   -0.17    0.80
  -8 -11   0   38.40    4.63
  -8  11   0   31.85    3.93
   9 -11   0    7.60    2.43
  -9 -11   0    7.02    2.32
   9 -11   0    8.72    2.72
  -9  11   0    9.32    2.44
   9  11   0    3.53    2.23
  10 -11   0    0.23    1.69
 -10 -11   0    5.54    2.23
  10 -11   0    0.35    1.25
  10  11   0    2.63    1.91
 -10  11   0    6.39    2.24
  11 -11   0   -1.23    2.34
  11 -11   0    3.35    2.05
  11  11   0    0.22    2.32
   0 -12   0    9.05    1.30
   0 -12   0    9.99    1.24
   1 -12   0   18.36    1.79
  -1 -12   0   21.60    1.95
  -1  12   0   19.53    1.79
   1  12   0   17.86    1.87
   2 -12   0    4.74    1.01
  -2 -12   0    3.97    1.04
  -2  12   0    4.87    1.00
   2  12   0    5.88    1.24
   3 -12   0  105.83    7.37
  -3 -12   0  105.44    7.44
  -3  12   0  110.63    7.12
   3  12   0  112.45    7.42
  -4 -12   0  106.22    7.08
   4 -12   0   90.48    6.76
   4  12   0   87.33    6.66
  -4  12   0   85.73    6.34
   5 -12   0    0.38    0.89
  -5 -12   0    1.02    0.85
   5  12   0    1.94    1.01
  -5  12   0    0.74    0.79
   6 -12   0    0.38    0.96
  -6 -12   0    1.53    1.10
   6  12   0   -0.86    0.74
  -6  12   0    1.33    0.92
  -7 -12   0    7.04    2.09
   7 -12   0   11.24    2.83
   7  12   0    7.14    2.13
  -7  12   0    7.38    1.93
   8 -12   0    3.59    2.34
  -8 -12   0    5.86    2.02
  -8  12   0    6.32    1.98
   8  12   0    5.54    2.35
   9 -12   0   48.41    5.00
   9 -12   0   39.86    5.65
  -9 -12   0   44.01    5.60
  -9  12   0   40.13    4.75
   9  12   0   32.50    4.75
  10 -12   0   -0.01    1.75
  10 -12   0   -2.22    1.03
 -10 -12   0    1.35    2.02
  10  12   0    1.47    1.84
 -10  12   0    4.18    1.65
  11 -12   0   15.76    3.76
  11 -12   0   13.70    4.15
  11  12   0   14.31    3.94
   0 -13   0    0.18    0.51
   0 -13   0    0.41    0.45
   1 -13   0   66.65    4.60
  -1 -13   0   65.80    4.66
   1  13   0   72.79    4.75
  -1  13   0   66.78    4.54
  -2 -13   0  162.86   11.01
   2 -13   0  185.92   11.05
   2  13   0  198.00   11.17
  -2  13   0  177.00   10.86
  -3 -13   0  128.14    8.62
   3 -13   0  128.39    8.49
  -3  13   0  136.24    8.30
   3  13   0  122.62    8.43
  -4 -13   0    0.30    0.67
   4 -13   0    0.56    0.67
   4  13   0    1.80    0.90
  -4  13   0    0.98    0.67
   5 -13   0   16.63    2.87
  -5 -13   0   20.54    3.22
  -5  13   0   17.08    2.21
   5  13   0   12.91    2.50
   6 -13   0   77.43    6.75
  -6 -13   0   71.14    6.46
  -6  13   0   79.16    6.10
   6  13   0   77.22    6.53
   7 -13   0   15.27    3.21
  -7 -13   0   17.16    3.39
  -7  13   0   15.83    2.72
   7  13   0   14.95    3.15
   8 -13   0   11.79    2.93
  -8 -13   0   10.52    2.89
   8  13   0   16.14    3.43
  -8  13   0   10.85    2.50
  -9 -13   0    7.77    2.69
   9 -13   0    7.94    2.76
   9  13   0   12.42    2.98
  -9  13   0   11.18    2.60
 -10 -13   0    0.75    1.80
  10 -13   0   -0.79    1.80
  10 -13   0    1.15    1.38
  10  13   0    0.03    1.44
 -10  13   0    0.62    1.47
  11 -13   0    3.23    2.28
  11 -13   0    2.59    2.51
  11  13   0    0.58    2.29
   0 -14   0  135.92    8.67
   0 -14   0  149.78    8.94
   1 -14   0    6.22    1.18
  -1 -14   0    5.70    1.16
   1  14   0    6.00    1.19
  -1  14   0    6.65    1.19
   2 -14   0   69.30    5.05
  -2 -14   0   70.44    5.14
   2  14   0   76.03    5.20
  -2  14   0   72.74    4.95
  -3 -14   0  125.44    8.42
   3 -14   0  126.32    8.37
   3  14   0  123.52    8.30
  -3  14   0  123.67    8.03
   4 -14   0    0.95    0.78
  -4 -14   0    2.22    1.16
  -4  14   0    0.45    0.67
   4  14   0    2.63    1.12
   5 -14   0   70.48    5.83
  -5 -14   0   70.26    5.84
   5  14   0   65.80    5.61
  -5  14   0   62.51    5.20
  -6 -14   0    0.89    1.23
   6 -14   0    1.34    1.08
  -6  14   0   -0.59    0.72
   6  14   0    0.62    0.97
  -7 -14   0    1.76    1.71
   7 -14   0    3.78    1.74
  -7  14   0    0.49    1.11
   7  14   0    3.21    1.62
  -8 -14   0   29.68    4.25
   8 -14   0   27.91    4.76
  -8  14   0   26.69    3.40
   8  14   0   29.47    4.06
   9 -14   0    0.74    1.41
  -9 -14   0    2.70    2.05
   9  14   0    1.08    1.41
  -9  14   0   -2.05    1.08
  10 -14   0   15.92    3.47
 -10 -14   0   25.54    4.89
  10 -14   0   16.24    4.64
 -10  14   0   18.35    3.68
  10  14   0   16.87    4.08
  11 -14   0    1.83    2.11
  11 -14   0    3.04    2.44
  11  14   0    4.52    2.19
   0 -15   0    0.77    0.55
   0 -15   0    0.27    0.48
  -1 -15   0    1.06    0.66
   1 -15   0    0.56    0.53
  -1  15   0    0.63    0.52
   1  15   0    1.75    0.78
  -2 -15   0   63.64    4.95
   2 -15   0   63.12    5.24
  -2  15   0   70.08    4.78
   2  15   0   76.73    5.67
  -3 -15   0  174.59   11.14
   3 -15   0  171.66   10.95
   3  15   0  164.88   10.89
  -3  15   0  175.82   10.69
  -4 -15   0   53.15    4.70
   4 -15   0   50.71    4.54
   4  15   0   58.58    4.68
  -4  15   0   49.86    4.19
   5 -15   0   74.49    6.29
  -5 -15   0   75.59    6.37
   5  15   0   79.76    6.24
  -5  15   0   74.81    5.80
   6 -15   0   -0.99    0.66
  -6 -15   0    1.89    1.39
  -6  15   0    0.68    0.81
   6  15   0    1.08    0.98
  -7 -15   0    2.85    1.72
   7 -15   0    0.84    1.37
  -7  15   0    0.18    0.87
   7  15   0   -0.32    1.01
  -8 -15   0   -1.81    1.60
   8 -15   0    0.38    1.32
  -8  15   0    0.48    1.18
   8  15   0    0.00    1.27
  -9 -15   0    5.17    2.31
   9 -15   0    2.82    1.94
  -9  15   0   -0.56    1.43
   9  15   0    0.17    1.42
  10 -15   0    1.17    1.54
  10 -15   0    1.63    2.26
 -10 -15   0   10.53    2.63
 -10  15   0    0.92    1.70
  10  15   0   -0.50    1.61
  11 -15   0    3.75    2.52
  11 -15   0    1.86    1.79
  11  15   0    5.40    2.28
   0 -16   0   68.15    4.83
   0 -16   0   66.49    4.66
   1 -16   0   25.58    2.39
  -1 -16   0   22.19    2.25
   1  16   0   21.01    2.26
  -1  16   0   24.47    2.23
  -2 -16   0    9.87    1.71
   2 -16   0    6.05    1.28
   2  16   0    7.73    1.54
  -2  16   0    9.00    1.47
  -3 -16   0   16.61    2.51
   3 -16   0   10.83    1.91
   3  16   0   13.07    1.81
  -3  16   0   11.06    1.63
  -4 -16   0  172.79   10.61
   4 -16   0  141.79   10.06
   4  16   0  142.21   10.01
  -4  16   0  147.95    9.71
  -5 -16   0   43.28    4.36
   5 -16   0   37.37    4.13
  -5  16   0   40.31    3.76
   5  16   0   40.07    4.07
   6 -16   0   53.54    5.35
  -6 -16   0   51.01    6.74
   6  16   0   54.01    5.19
   7 -16   0   28.16    3.98
  -7 -16   0   35.37    4.19
   7  16   0   25.43    3.58
  -7  16   0   25.82    3.24
   8 -16   0   81.14    7.95
  -8 -16   0   69.26    7.28
   8  16   0   82.65    7.48
  -8  16   0   85.73    6.90
  -9 -16   0   60.36    6.77
   9 -16   0   57.39    6.95
  -9  16   0   61.00    6.07
   9  16   0   61.33    6.52
  10 -16   0    4.29    2.78
 -10 -16   0    7.29    2.76
  10 -16   0    7.12    2.29
  10  16   0    6.60    2.67
 -10  16   0    5.23    2.32
  11 -16   0    8.50    2.91
  11 -16   0    5.89    3.02
  11  16   0    4.61    2.14
   0 -17   0    1.37    0.68
   0 -17   0    0.04    0.49
  -1 -17   0   40.53    3.47
   1 -17   0   45.62    3.81
  -1 -17   0   40.46    3.49
   1  17   0   47.13    3.73
  -1  17   0   42.35    3.35
  -2 -17   0  173.69   10.79
   2 -17   0  173.08   10.64
   2  17   0  172.02   10.71
  -2  17   0  160.12   10.41
   3 -17   0   22.67    2.50
  -3 -17   0   19.04    2.45
   3  17   0   24.80    2.58
  -3  17   0   17.95    2.15
   4 -17   0   43.07    4.17
  -4 -17   0   45.51    4.33
  -4  17   0   44.26    3.83
   4  17   0   45.60    4.13
   5 -17   0   36.69    4.09
  -5 -17   0   38.08    4.24
  -5  17   0   38.23    3.66
   5  17   0   45.87    4.26
  -6 -17   0    9.86    2.48
   6 -17   0    9.31    2.60
  -6  17   0   12.19    2.40
   6  17   0   13.74    2.82
  -7 -17   0    9.05    2.50
   7 -17   0    9.86    2.64
  -7  17   0    9.23    2.07
   7  17   0   15.45    3.16
   8 -17   0    2.63    1.81
  -8 -17   0    0.70    1.63
   8  17   0    1.46    1.32
  -8  17   0   -0.33    0.99
   9 -17   0    0.55    1.96
  -9 -17   0    3.45    2.40
   9  17   0    3.73    1.77
  -9  17   0    2.77    1.59
  10 -17   0   14.65    3.33
 -10 -17   0   11.03    4.02
  10 -17   0   14.40    4.25
 -10  17   0    8.57    2.84
  10  17   0   16.72    3.79
  11 -17   0   19.39    5.08
  11 -17   0   13.48    3.89
  11  17   0   19.74    4.59
   0 -18   0    0.08    0.52
  -1 -18   0   45.09    3.42
   1 -18   0   32.85    3.06
  -1 -18   0   38.38    3.22
  -1  18   0   37.74    3.12
   1  18   0   32.13    3.14
  -2 -18   0    6.21    1.53
   2 -18   0    6.15    1.35
   2  18   0    7.40    1.51
  -2  18   0    8.12    1.45
  -3 -18   0  243.01   14.01
   3 -18   0  209.30   13.61
  -3  18   0  218.15   13.37
   3  18   0  207.49   13.61
  -4 -18   0   24.96    3.07
   4 -18   0   23.78    2.99
   4  18   0   26.59    2.97
  -4  18   0   26.89    2.76
   5 -18   0  102.51    8.27
  -5 -18   0  114.79    8.52
   5  18   0  127.06    8.48
  -5  18   0   98.57    7.62
  -6 -18   0   10.70    2.58
   6 -18   0    8.88    2.38
  -6  18   0    5.06    1.57
   6  18   0   11.65    2.50
   7 -18   0   -0.48    1.15
  -7 -18   0   -2.62    1.14
  -7  18   0    0.18    0.83
   7  18   0   -1.66    0.69
  -8 -18   0    3.86    2.06
   8 -18   0    2.50    1.94
   8  18   0    3.59    1.97
  -8  18   0    1.79    1.16
   9 -18   0    7.50    2.86
  -9 -18   0   10.71    3.49
  -9  18   0   10.87    2.48
   9  18   0    7.18    2.44
  10 -18   0    7.61    2.25
 -10 -18   0   -0.68    2.83
  10 -18   0    0.67    2.31
  10  18   0    1.80    1.93
 -10  18   0    2.21    2.18
  11 -18   0    8.53    2.87
  11 -18   0    6.41    3.19
  11  18   0    7.50    2.89
   0 -19   0    0.03    0.48
   0 -19   0    0.80    0.67
  -1 -19   0   24.70    2.53
   1 -19   0   23.06    2.34
  -1 -19   0   21.86    2.35
   1  19   0   22.69    2.48
  -1  19   0   23.08    2.35
   2 -19   0   21.41    2.37
  -2 -19   0   20.73    2.43
   2  19   0   22.37    2.48
  -2  19   0   21.59    2.25
   3 -19   0  133.35    9.11
  -3 -19   0  132.39    9.14
  -3  19   0  144.75    8.89
   3  19   0  127.17    9.01
   4 -19   0    8.10    1.91
  -4 -19   0    5.39    1.72
   4  19   0    5.70    1.55
  -4  19   0    8.18    1.67
   5 -19   0   58.70    5.65
  -5 -19   0   65.11    5.89
  -5  19   0   69.44    5.38
   5  19   0   67.15    5.72
  -6 -19   0    2.21    1.40
   6 -19   0    0.03    1.03
  -6  19   0    1.24    0.92
   6  19   0    2.29    1.16
  -7 -19   0    3.59    2.15
   7 -19   0    1.08    1.46
   7  19   0    3.11    1.65
  -7  19   0    5.28    1.73
   8 -19   0   33.45    5.63
  -8 -19   0   33.77    5.53
   8  19   0   36.63    4.67
  -8  19   0   36.21    4.25
   9 -19   0    5.05    2.45
  -9 -19   0   10.56    2.99
   9  19   0    5.76    2.15
  -9  19   0    8.14    2.27
 -10 -19   0    5.45    3.06
  10 -19   0    1.89    1.66
  10 -19   0    3.41    2.67
 -10  19   0    1.07    1.63
  10  19   0    3.35    2.02
   0 -20   0   74.12    5.43
   0 -20   0   64.65    4.91
   1 -20   0   96.04    6.61
  -1 -20   0   99.14    6.65
   1  20   0  106.38    7.00
  -1  20   0   89.05    6.51
   2 -20   0   58.90    4.58
  -2 -20   0   58.35    4.71
   2  20   0   56.70    4.69
  -2  20   0   59.62    4.48
   3 -20   0    9.35    1.84
  -3 -20   0    5.68    1.51
  -3  20   0    8.00    1.57
   3  20   0    6.15    1.51
  -4 -20   0   -0.80    0.68
   4 -20   0    0.57    0.79
  -4  20   0    1.61    0.83
   4  20   0    0.20    0.76
   5 -20   0   55.87    5.18
  -5 -20   0   45.62    4.93
  -5  20   0   51.68    4.52
   5  20   0   50.59    4.79
  -6 -20   0   21.37    3.64
   6 -20   0   19.11    3.51
  -6  20   0   21.68    2.80
   6  20   0   19.34    3.47
   7 -20   0    0.18    1.31
  -7 -20   0   -1.68    1.06
  -7  20   0   -0.61    0.82
   7  20   0    2.78    1.46
  -8 -20   0   -0.73    1.40
   8 -20   0    0.51    1.48
   8  20   0    1.10    1.61
  -8  20   0    0.08    1.24
  -9 -20   0   10.15    3.39
   9 -20   0    4.19    2.12
  -9  20   0    5.47    1.72
   9  20   0    7.92    2.49
  10 -20   0    6.20    2.87
 -10 -20   0    5.93    3.36
  10  20   0    9.96    3.00
 -10  20   0    9.45    2.63
   0 -21   0    1.56    0.70
   0 -21   0    1.46    0.81
   1 -21   0   24.17    2.45
  -1 -21   0   23.95    2.43
  -1 -21   0   23.79    2.63
  -1  21   0   21.81    2.41
   2 -21   0   35.75    3.39
  -2 -21   0   39.19    3.63
   2  21   0   40.83    3.64
  -2  21   0   35.07    3.24
  -3 -21   0   54.09    5.01
   3 -21   0   63.27    5.10
  -3  21   0   65.46    4.91
   3  21   0   64.52    5.19
   4 -21   0   59.95    5.11
  -4 -21   0   49.11    4.94
  -4  21   0   55.15    4.57
   4  21   0   54.38    4.88
   5 -21   0    3.29    1.37
  -5 -21   0    1.70    1.35
  -5  21   0    0.90    0.88
   5  21   0    1.25    0.97
   6 -21   0   36.02    4.32
  -6 -21   0   37.42    4.46
   6  21   0   36.40    4.11
  -6  21   0   30.22    3.54
   7 -21   0   64.20    7.45
  -7 -21   0   59.88    6.20
   7  21   0   67.27    8.50
  -7  21   0   61.95    5.53
   8 -21   0    1.63    1.46
  -8 -21   0    5.95    2.00
   8  21   0    1.60    1.61
  -8  21   0    2.57    1.36
   9 -21   0   10.26    3.03
  -9  21   0   11.48    3.12
   9  21   0   14.04    3.34
 -10 -21   0   -0.24    2.66
  10 -21   0    0.82    2.09
  10  21   0    4.30    2.02
 -10  21   0    1.16    2.39
   0 -22   0   17.42    2.18
   0 -22   0   17.16    2.01
  -1 -22   0   10.56    1.98
   1 -22   0   10.96    1.83
  -1 -22   0   10.53    1.79
  -1  22   0   10.66    1.83
  -2 -22   0    2.12    1.02
   2 -22   0    1.79    0.90
  -2  22   0    2.08    0.94
   2  22   0    2.35    1.02
  -3 -22   0   22.06    2.85
   3 -22   0   22.52    2.77
   3  22   0   26.93    2.95
  -3  22   0   21.15    2.47
   4 -22   0   38.64    3.94
  -4 -22   0   34.54    3.91
  -4  22   0   33.39    3.40
   4  22   0   39.27    3.88
  -5 -22   0    3.90    1.96
   5 -22   0    0.55    1.00
   5  22   0    0.67    0.99
  -6 -22   0    9.53    2.52
   6 -22   0    5.95    1.95
   6  22   0    4.35    1.76
  -6  22   0    4.45    1.53
  -7 -22   0    6.63    2.28
   7 -22   0    2.79    2.08
   7  22   0    5.65    2.31
  -7  22   0    4.63    1.50
   8 -22   0    3.42    1.75
  -8 -22   0    2.90    1.72
   8  22   0    2.13    1.41
  -8  22   0    1.83    1.24
  -9 -22   0    2.66    1.96
   9 -22   0    4.13    2.10
   9  22   0    6.99    2.65
  10 -22   0   -0.59    1.94
  10  22   0    1.38    1.74
 -10  22   0    1.02    2.26
   0 -23   0    2.15    0.94
   0 -23   0    1.61    0.72
  -1 -23   0   22.48    2.50
  -1 -23   0   25.86    2.83
   1 -23   0   28.08    2.70
  -1  23   0   24.85    2.62
   2 -23   0    0.69    0.61
  -2 -23   0   -0.12    0.60
   2  23   0    1.48    0.84
  -2  23   0    0.80    0.67
  -3 -23   0  107.63    7.57
   3 -23   0  105.99    7.41
   3  23   0   86.33    7.06
  -3  23   0   90.57    6.85
   4 -23   0   76.26    6.29
  -4 -23   0   80.32    6.51
   4  23   0   67.15    5.97
  -4  23   0   76.38    5.85
   5 -23   0   25.64    3.41
  -5 -23   0   22.90    3.92
   5  23   0   26.81    3.39
  -5  23   0   23.53    2.91
   6 -23   0    1.02    1.06
  -6 -23   0    0.46    1.19
  -6  23   0   -0.02    0.88
   6  23   0   -0.30    0.89
   7 -23   0   29.05    4.88
  -7 -23   0   30.65    4.25
  -7  23   0   37.41    3.94
   7  23   0   33.16    4.19
   8 -23   0   -0.03    1.31
  -8 -23   0   -3.46    1.40
  -8  23   0    2.14    1.29
   8  23   0   -0.24    1.37
  -9 -23   0   11.02    3.43
   9 -23   0    2.58    2.16
  -9  23   0    2.73    1.75
   9  23   0    5.97    2.32
   0 -24   0    4.96    1.26
   0 -24   0    4.30    1.38
   1 -24   0   19.26    2.28
  -1 -24   0   19.41    2.29
  -1 -24   0   23.72    2.65
  -1  24   0   15.26    2.16
  -2 -24   0   53.25    4.48
  -2 -24   0   53.14    4.65
   2 -24   0   52.40    4.51
  -2  24   0   57.27    4.49
   2  24   0   48.40    4.54
   3 -24   0    7.62    1.76
  -3 -24   0    6.37    1.80
  -3  24   0    6.61    1.56
   3  24   0    5.91    1.61
   4 -24   0   19.45    2.79
  -4 -24   0   20.14    3.32
   4  24   0   14.92    2.78
  -4  24   0   19.52    2.46
  -5 -24   0   22.45    3.90
   5 -24   0   26.20    3.49
  -5  24   0   24.33    2.94
   5  24   0   18.19    3.25
  -6 -24   0   -1.71    1.35
   6 -24   0   -0.39    1.00
   6  24   0    0.96    0.98
  -6  24   0    0.34    1.07
  -7 -24   0    2.49    1.67
   7 -24   0    3.96    1.79
  -7  24   0    2.53    1.25
   7  24   0    2.03    1.55
   8 -24   0   -1.56    1.29
  -8 -24   0   -0.66    1.53
  -8  24   0    0.09    1.19
  -9 -24   0    7.50    3.26
   9 -24   0    9.44    3.19
   9  24   0   11.90    2.95
  -9  24   0    3.06    2.30
  10 -24   0    0.01    1.95
  10  24   0    0.05    1.95
   0 -25   0    1.11    0.87
   0 -25   0    3.02    0.98
  -1 -25   0   23.10    2.54
   1 -25   0   22.06    2.53
  -1 -25   0   20.15    2.59
  -1  25   0   21.26    2.54
   2 -25   0    1.38    0.77
  -2 -25   0    1.64    0.97
  -2 -25   0    0.90    0.81
   2  25   0    1.45    0.92
  -2  25   0    1.47    0.87
   3 -25   0    6.08    1.64
  -3 -25   0    6.58    1.79
   3  25   0    7.47    1.86
  -3  25   0    6.95    1.65
   4 -25   0   -0.61    0.67
  -4 -25   0    0.44    0.91
   4  25   0    1.23    1.10
  -4  25   0    0.48    0.73
  -5 -25   0   10.33    2.54
   5 -25   0   12.58    2.76
  -5  25   0   10.89    2.17
   5  25   0    9.78    2.34
   6 -25   0    1.29    1.07
  -6 -25   0    1.26    1.50
  -6  25   0    0.39    0.91
  -7 -25   0   -0.20    1.26
   7 -25   0    2.75    1.61
  -7  25   0    0.72    1.10
   7  25   0    0.75    1.22
   8 -25   0   25.96    4.65
  -8 -25   0   33.97    4.73
   8  25   0   32.22    4.37
  -8  25   0   34.69    3.89
   9 -25   0    2.95    2.24
  -9 -25   0    1.49    2.56
  -9  25   0   -0.13    1.54
   9  25   0    1.40    1.71
  10 -25   0    8.15    3.10
  10  25   0    4.92    2.50
   0 -26   0    1.59    0.85
   0 -26   0    1.45    0.90
  -1 -26   0   19.42    2.43
  -1 -26   0   17.20    2.37
   1 -26   0   21.10    2.47
  -2 -26   0    3.83    1.31
  -2 -26   0    5.06    1.37
   2 -26   0    5.53    1.40
   2  26   0    3.47    1.25
  -2  26   0    6.02    1.48
  -3 -26   0    0.87    0.90
   3 -26   0    1.85    1.03
  -3  26   0    0.02    0.65
   3  26   0    0.40    0.90
   4 -26   0    7.61    2.03
  -4 -26   0    7.03    2.14
   4  26   0    9.17    2.06
  -5 -26   0    2.83    1.47
   5 -26   0    1.17    1.15
  -5  26   0    1.61    1.13
   5  26   0    2.72    1.28
   6 -26   0   62.50    6.34
  -6 -26   0   63.29    6.62
   6  26   0   60.23    5.93
  -6  26   0   63.66    5.66
   7 -26   0    1.44    1.45
  -7 -26   0    0.54    1.50
   7  26   0   -1.09    0.86
  -7  26   0    0.58    1.07
  -8 -26   0    1.81    2.24
   8 -26   0    2.09    1.79
  -8  26   0    2.69    1.57
   8  26   0    3.48    1.76
  -9 -26   0    5.08    3.37
   9 -26   0   13.88    3.96
  -9  26   0   16.64    3.44
   9  26   0   13.42    3.47
  10 -26   0   -2.33    1.98
  10  26   0    2.07    2.30
   0 -27   0    1.23    0.78
   0 -27   0    0.87    0.80
  -1 -27   0   15.52    2.26
   1 -27   0   21.84    2.53
   1 -27   0   20.35    2.59
  -1 -27   0   19.59    2.62
  -2 -27   0   40.24    3.96
   2 -27   0   39.80    3.93
  -2 -27   0   39.52    4.06
  -2  27   0   47.57    4.05
   2  27   0   42.92    4.30
  -3 -27   0   11.31    2.52
   3 -27   0   12.40    2.31
  -3  27   0   14.29    2.38
   3  27   0   13.45    2.55
  -4 -27   0   -0.71    0.95
   4 -27   0    1.72    1.07
  -4  27   0    0.66    0.97
   4  27   0    0.78    1.00
   5 -27   0    2.86    1.47
  -5 -27   0    2.61    1.66
   5  27   0    2.56    1.35
  -5  27   0    2.88    1.40
   6 -27   0    6.20    2.49
  -6 -27   0    8.67    2.64
   6  27   0   10.07    2.96
  -6  27   0   13.20    2.54
  -7 -27   0    0.04    1.79
   7 -27   0    2.19    1.52
  -7  27   0    3.34    1.46
   7  27   0    2.11    1.62
  -8 -27   0    3.53    2.49
   8 -27   0    2.64    1.93
   8  27   0    2.74    1.74
  -8  27   0    7.63    1.95
   9 -27   0    2.69    2.17
  -9 -27   0    6.98    3.10
   9  27   0    1.14    1.84
  -9  27   0   -1.53    1.34
  10 -27   0   -2.10    1.67
  10  27   0    0.71    2.29
   0 -28   0   50.90    4.58
   0 -28   0   56.52    4.95
  -1 -28   0   27.15    2.86
   1 -28   0   22.89    2.72
  -1 -28   0   24.59    2.96
   1 -28   0   22.41    2.91
  -2 -28   0   26.64    3.06
   2 -28   0   26.25    3.04
  -2 -28   0   27.82    3.30
  -2  28   0   27.71    3.04
   2  28   0   23.24    2.99
   3 -28   0   81.64    6.70
   3  28   0   93.01    7.06
  -3  28   0   75.88    6.79
  -4 -28   0   51.02    5.36
   4 -28   0   53.98    5.33
   4  28   0   54.60    5.20
  -4  28   0   54.88    4.92
  -5 -28   0   11.39    2.88
   5 -28   0   10.19    2.56
   5  28   0   10.59    2.44
  -5  28   0   13.01    2.44
   6 -28   0   -1.03    1.11
  -6 -28   0    2.21    1.73
   6  28   0    0.69    1.32
  -6  28   0    1.35    1.04
  -7 -28   0    4.81    2.06
   7 -28   0    0.63    1.42
  -7  28   0    0.95    1.09
   8 -28   0    2.12    1.97
   8  28   0    0.83    1.60
  -8  28   0    1.50    1.39
   9 -28   0   32.70    5.90
  -9 -28   0   45.33    6.22
   9  28   0   29.91    5.03
  -9  28   0   37.09    4.83
  10 -28   0    4.42    2.41
  10  28   0   -1.19    1.82
   0 -29   0    3.88    1.24
   0 -29   0    1.45    1.03
  -1 -29   0   35.82    3.80
  -1 -29   0   30.85    3.45
   1 -29   0   33.01    3.51
   1 -29   0   37.10    3.82
  -2 -29   0   82.61    6.36
  -2 -29   0   83.66    6.74
   2 -29   0   87.39    6.69
  -2  29   0   75.30    6.20
   3 -29   0   18.33    2.60
  -3 -29   0   20.67    2.76
  -3 -29   0   14.33    2.83
  -3  29   0   18.31    2.45
   3  29   0   15.33    2.89
  -4 -29   0   32.22    4.21
   4 -29   0   39.51    4.29
  -4  29   0   32.19    3.68
   4  29   0   38.59    4.20
  -5 -29   0    0.43    1.43
   5 -29   0    0.39    1.20
   5  29   0    0.95    1.05
  -5  29   0   -0.70    0.86
   6 -29   0   14.58    3.26
  -6 -29   0   19.99    3.90
  -6  29   0   19.01    3.12
   6  29   0   23.04    3.94
  -7 -29   0    4.81    2.61
   7 -29   0    6.74    2.49
  -7  29   0    8.46    2.54
   7  29   0    7.54    2.39
   8 -29   0   -1.20    1.55
  -8 -29   0   -1.17    1.98
   8  29   0    0.97    1.58
   9 -29   0    3.96    2.28
  -9  29   0   -2.91    1.75
   9  29   0    2.93    2.26
   0 -30   0  424.74   22.71
   0 -30   0  323.57   22.61
  -1 -30   0    2.52    1.23
   1 -30   0    3.36    1.39
  -1 -30   0    3.28    1.14
   1 -30   0    2.18    1.05
  -2 -30   0   35.93    3.76
  -2 -30   0   36.52    4.68
   2 -30   0   38.14    3.91
   3 -30   0    0.81    0.93
  -3 -30   0    0.36    0.91
  -3 -30   0    0.00    1.00
   3  30   0    1.27    1.13
   4 -30   0    3.80    1.45
  -4 -30   0    3.17    1.59
   4  30   0    3.25    1.49
  -4  30   0    3.69    1.38
  -5 -30   0   15.25    3.23
   5 -30   0    5.10    1.83
   5  30   0    5.86    2.08
  -5  30   0    9.45    2.32
   6 -30   0    2.46    1.45
  -6 -30   0    5.71    2.15
  -6  30   0    2.20    1.51
   6  30   0    1.09    1.47
  -7 -30   0    0.54    1.92
   7 -30   0    6.74    2.97
   7  30   0    5.04    1.85
  -7  30   0    7.18    2.05
  -8 -30   0   28.37    5.21
   8 -30   0   26.36    5.04
   8  30   0   35.35    4.67
  -8  30   0   33.79    4.30
   9 -30   0    5.21    2.97
   9  30   0    6.99    2.26
   0 -31   0    5.53    1.55
   1 -31   0    0.93    0.81
  -1 -31   0   -0.09    1.14
  -1 -31   0    0.13    0.78
   1 -31   0   -0.28    0.73
  -2 -31   0    0.53    1.03
   2 -31   0    0.63    0.95
  -2 -31   0   -1.29    0.85
  -2  31   0    2.29    1.01
  -3 -31   0   31.71    3.82
  -3 -31   0   27.89    3.30
   3 -31   0   29.84    3.64
  -3  31   0   23.98    3.06
   3  31   0   28.20    3.61
  -4 -31   0   -1.76    0.88
   4 -31   0    0.09    0.95
   4  31   0    0.60    1.08
  -4  31   0   -0.65    0.88
   5 -31   0    6.52    2.13
  -5 -31   0    4.78    2.05
   5  31   0    9.18    2.34
  -5  31   0    7.13    1.97
   6 -31   0    8.19    2.31
  -6 -31   0   10.61    2.70
  -6  31   0    8.83    2.13
   6  31   0    6.68    2.29
  -7 -31   0    1.90    2.02
   7 -31   0    6.07    2.33
   7  31   0    3.96    1.78
  -7  31   0    5.20    1.78
  -8 -31   0    7.18    2.87
   8 -31   0    5.71    2.74
  -8  31   0    9.51    2.16
   8  31   0    6.28    2.19
   0 -32   0  227.77   14.83
   0 -32   0  224.36   14.57
   1 -32   0   46.61    4.66
  -1 -32   0   42.92    4.12
  -1 -32   0   37.74    4.32
   1 -32   0   35.84    3.91
  -2 -32   0  139.66   10.25
  -2 -32   0  128.47    9.61
   2 -32   0  152.82   10.09
  -2  32   0  131.44    9.60
   3 -32   0   10.34    2.42
  -3 -32   0   13.49    2.54
  -3 -32   0   17.26    3.12
  -3  32   0   13.11    2.51
   3  32   0   16.30    3.12
   4 -32   0    2.73    1.57
  -4 -32   0    3.25    1.68
   4  32   0    4.73    1.75
  -4  32   0    4.42    1.68
  -5 -32   0   16.99    3.53
  -5  32   0   17.35    3.06
  -6 -32   0   -1.66    1.47
   6 -32   0    2.60    1.60
  -6  32   0   -1.64    1.01
   6  32   0   -0.38    1.14
   7 -32   0    2.30    1.99
  -7 -32   0    1.30    1.83
  -7  32   0    2.59    1.84
   7  32   0    3.55    1.71
   8 -32   0   -1.22    1.55
  -8 -32   0    3.82    2.37
   8  32   0    3.91    1.92
  -8  32   0    1.47    1.67
   9 -32   0   -2.84    1.90
   9  32   0    4.71    2.29
   0 -33   0    1.79    1.06
   0 -33   0    5.69    1.87
  -1 -33   0   15.05    2.63
   1 -33   0   19.41    3.25
   1 -33   0   15.64    2.73
  -1 -33   0    8.19    2.22
  -2 -33   0  150.87   10.23
   2 -33   0  133.88   10.21
  -2 -33   0  145.59   10.62
   3 -33   0    8.93    2.25
  -3 -33   0   11.46    2.39
  -3 -33   0   13.76    2.79
  -3  33   0   11.61    2.43
   3  33   0    9.91    2.35
   4 -33   0   11.79    2.79
  -4 -33   0   12.20    3.02
  -4 -33   0   11.97    2.59
  -4  33   0   11.69    2.39
   4  33   0    9.30    2.44
   5 -33   0   16.72    3.42
  -5 -33   0   14.99    3.15
  -5  33   0   20.96    2.90
   5  33   0   15.02    3.24
  -6 -33   0   10.25    2.87
   6 -33   0    9.64    2.80
   6  33   0    5.43    2.13
  -6  33   0   11.66    2.52
   7 -33   0    3.17    1.99
  -7  33   0    1.57    2.08
   7  33   0    3.13    1.87
  -8 -33   0    6.15    2.61
   8 -33   0   -1.94    1.79
   8  33   0    6.36    2.15
  -8  33   0   -2.90    1.47
   9 -33   0    5.52    2.91
   9  33   0    7.59    2.63
   0 -34   0   77.72    6.45
   0 -34   0   62.89    5.71
   1 -34   0   43.26    4.25
  -1 -34   0   34.11    4.22
  -1 -34   0   45.11    4.33
   1 -34   0   33.98    4.23
  -2 -34   0    0.92    1.00
   2 -34   0    0.38    1.01
  -2 -34   0    0.45    1.04
  -3 -34   0   40.69    4.27
   3 -34   0   35.43    4.23
  -3 -34   0   36.41    4.56
   3  34   0   37.85    4.56
  -3  34   0   46.80    4.49
   4 -34   0   16.54    3.18
  -4 -34   0   14.78    2.90
  -4 -34   0   17.19    3.53
   4  34   0   13.64    3.03
  -4  34   0   15.46    2.84
  -5 -34   0   20.36    3.84
   5 -34   0   23.45    4.19
   5  34   0   29.37    3.96
  -5  34   0   27.00    3.34
  -6 -34   0    1.86    2.09
   6 -34   0    0.60    1.39
  -6  34   0    1.20    1.51
   7 -34   0   -1.62    1.06
  -7 -34   0   -1.61    2.02
  -7  34   0   -0.88    1.58
   8 -34   0   -1.39    1.72
  -8 -34   0    2.46    3.18
  -8  34   0   -0.50    1.86
   8  34   0   -0.75    1.52
   9 -34   0    7.74    3.31
   9  34   0   10.18    2.85
   0 -35   0   -0.68    0.91
   0 -35   0   -0.03    0.73
  -1 -35   0   39.98    4.36
   1 -35   0   46.00    4.95
  -1 -35   0   46.13    4.77
   1 -35   0   42.59    4.35
  -2 -35   0   22.72    3.12
  -2 -35   0   25.00    3.40
   2 -35   0   18.39    3.20
   3 -35   0   17.15    3.08
  -3 -35   0   20.34    3.37
  -3 -35   0   17.97    3.54
   3  35   0   24.78    3.48
  -3  35   0   22.99    3.18
  -4 -35   0    5.50    2.14
  -4 -35   0    5.01    1.80
  -4  35   0    3.32    1.54
   5 -35   0    4.01    2.05
  -5 -35   0    5.94    1.97
   5  35   0    7.83    2.25
  -5  35   0    9.03    2.32
  -6 -35   0    1.76    2.13
   6 -35   0    1.59    1.32
  -6  35   0    1.18    1.33
   6  35   0    5.92    2.07
  -7 -35   0   48.24    5.94
   7 -35   0   24.26    4.74
   7  35   0   26.15    4.64
  -7  35   0   35.04    4.29
   8 -35   0    5.69    2.78
  -8  35   0    6.63    2.82
   8  35   0    7.97    2.71
   9 -35   0   -0.19    2.68
   9  35   0   -1.80    1.95
   0 -36   0    0.68    1.18
   0 -36   0    1.27    0.98
   1 -36   0   16.98    2.89
  -1 -36   0   15.55    2.85
  -1 -36   0   19.22    3.42
   1 -36   0   16.81    3.12
  -2 -36   0    2.38    1.49
  -2 -36   0    4.84    1.80
   2 -36   0    4.08    1.55
   2 -36   0    2.76    1.53
  -3 -36   0   72.69    7.17
   3 -36   0   78.81    7.10
  -3 -36   0   81.78    6.83
  -3  36   0   85.66    6.98
   4 -36   0   28.61    4.55
  -4 -36   0   23.43    4.32
  -4 -36   0   22.22    5.17
  -4  36   0   23.80    3.40
   4  36   0   29.02    3.87
  -5 -36   0   18.89    3.48
  -5 -36   0   26.99    4.63
   5 -36   0   18.55    3.82
  -5  36   0   17.37    3.21
   5  36   0   21.51    4.06
   6 -36   0   58.34    6.64
  -6 -36   0   76.86    7.86
  -6  36   0   68.56    6.37
   6  36   0   52.37    6.21
  -7 -36   0   13.91    3.69
   7 -36   0    7.78    3.06
   7  36   0    4.83    2.49
  -7  36   0    3.31    1.76
   8 -36   0   -0.54    1.85
   8  36   0   -1.12    1.76
   0 -37   0    0.74    1.13
   0 -37   0   -0.09    0.99
   1 -37   0   17.22    3.38
  -1 -37   0   22.12    3.10
   1 -37   0   24.52    3.23
  -1 -37   0   18.67    3.35
   2 -37   0   12.86    2.83
  -2 -37   0   14.20    2.78
   2 -37   0   17.16    2.99
  -2 -37   0   17.65    3.36
  -3 -37   0   25.65    3.55
  -3 -37   0   28.61    4.00
  -3  37   0   27.77    3.65
  -4 -37   0   49.59    5.25
  -4 -37   0   57.32    5.98
   4 -37   0   47.22    5.44
  -4  37   0   44.54    5.04
   4  37   0   51.75    5.56
  -5 -37   0   36.14    4.82
   5 -37   0   29.12    4.83
  -5 -37   0   35.31    4.28
  -5  37   0   31.72    4.02
   5  37   0   31.66    4.30
  -6 -37   0    3.09    3.05
   6 -37   0    9.29    2.98
   6  37   0    3.60    2.02
   7 -37   0   15.91    3.70
  -7 -37   0   12.44    3.89
   7  37   0    7.91    2.81
  -7  37   0   12.30    3.06
   0 -38   0   72.00    6.88
   0 -38   0   75.94    6.39
  -1 -38   0    2.79    1.59
  -1 -38   0    3.04    1.44
   1 -38   0    1.42    1.07
   1 -38   0    1.62    1.31
  -2 -38   0    4.18    2.13
   2 -38   0   11.10    2.44
  -2 -38   0    8.23    2.37
   2 -38   0    6.46    2.13
   3 -38   0   -1.68    0.99
  -3 -38   0    1.32    1.52
  -4 -38   0    2.90    2.08
  -4 -38   0    5.50    1.89
   4 -38   0    3.51    1.60
   4  38   0    5.24    2.15
  -4  38   0    4.79    1.71
   5 -38   0   10.65    2.94
  -5 -38   0   17.16    3.54
  -5 -38   0   16.61    3.30
   5  38   0   15.00    3.39
  -5  38   0   17.16    3.24
  -6 -38   0    8.27    2.51
   6 -38   0    4.01    2.16
  -6 -38   0   13.26    3.32
  -6  38   0    8.17    2.49
   6  38   0    5.21    1.96
  -7 -38   0    6.37    3.50
   7 -38   0    8.25    2.85
  -7  38   0    8.23    2.53
   7  38   0    5.11    2.09
   8 -38   0    5.70    2.95
   8  38   0    2.94    2.37
   0 -39   0    2.89    1.36
   0 -39   0    2.12    1.47
   1 -39   0   30.82    4.32
   1 -39   0   39.72    4.32
  -1 -39   0   39.94    4.36
  -1 -39   0   37.06    4.62
  -2 -39   0   17.05    3.37
   2 -39   0   30.18    3.83
   2 -39   0   19.45    4.60
  -2 -39   0   22.95    4.13
  -3 -39   0    4.33    1.89
   3 -39   0    4.02    1.58
  -3 -39   0    6.95    1.97
   4 -39   0    5.63    2.04
  -4 -39   0    3.97    2.14
  -4 -39   0    7.74    2.17
   4  39   0    8.49    2.36
  -4  39   0    8.73    2.09
  -5 -39   0    2.47    1.38
  -5 -39   0   -2.06    1.70
   5 -39   0   -2.22    1.06
   5  39   0   -1.21    1.42
  -5  39   0    2.25    1.53
  -6 -39   0    2.48    1.58
   6 -39   0    0.04    1.56
  -6 -39   0   -1.52    2.24
   6  39   0   -1.18    1.47
  -6  39   0    3.50    1.76
   7 -39   0    0.16    1.51
   7  39   0   -2.04    1.66
  -7  39   0   -0.65    2.02
   8 -39   0    6.33    2.86
   8  39   0   13.49    2.72
   0 -40   0   27.91    3.99
  -1 -40   0    2.04    1.64
   1 -40   0    2.64    1.44
   1 -40   0    3.13    1.74
  -2 -40   0    4.74    1.84
  -2 -40   0    7.71    2.10
   2 -40   0    4.54    1.77
   2 -40   0    6.46    1.94
   3 -40   0    2.04    1.34
  -3 -40   0    2.39    1.36
  -3 -40   0    1.15    1.58
  -4 -40   0    2.15    1.27
  -4 -40   0   -3.41    1.65
   4 -40   0    4.42    1.91
  -4  40   0    3.54    1.63
   5 -40   0    2.18    1.53
  -5 -40   0    0.87    2.12
   5  40   0    1.85    1.48
  -6 -40   0   23.74    5.10
  -6 -40   0   23.20    4.04
   6 -40   0   18.98    4.31
  -6  40   0   32.21    4.15
   6  40   0   29.65    4.22
  -7 -40   0    0.40    1.60
   7 -40   0    0.57    1.60
   7  40   0    1.63    1.66
   8 -40   0    0.50    2.20
   8  40   0    1.13    1.51
   0 -41   0    0.69    1.67
   0 -41   0   -1.40    0.93
  -1 -41   0    7.97    2.24
   1 -41   0    6.73    1.92
   1 -41   0    4.95    1.85
  -1 -41   0    5.35    1.93
   2 -41   0   -0.06    0.97
  -2 -41   0   -2.27    1.25
  -2 -41   0    0.48    1.01
   2 -41   0    0.30    1.49
   3 -41   0    2.88    1.39
  -3 -41   0    1.43    1.20
  -3 -41   0    1.57    1.62
   4 -41   0    1.77    1.58
  -4 -41   0    4.79    2.26
  -4 -41   0    1.36    1.61
  -4  41   0   -0.60    1.37
  -5 -41   0    4.13    2.42
   5 -41   0    0.43    1.41
  -5 -41   0    2.93    1.63
   5  41   0    3.15    1.95
  -5  41   0    2.11    1.57
   6 -41   0    4.67    2.54
  -6 -41   0    7.50    3.19
  -6 -41   0    8.71    2.47
  -6  41   0    4.52    2.29
   6  41   0    6.25    2.37
  -7 -41   0    2.07    2.09
   7 -41   0    4.42    2.43
   7  41   0    1.87    2.44
   8  41   0   -3.75    1.87
   0 -42   0   11.72    3.06
   0 -42   0    8.06    2.15
   1 -42   0    1.07    1.06
  -1 -42   0    1.60    1.42
   1 -42   0    2.48    1.59
  -1 -42   0    0.95    1.45
  -2 -42   0   12.93    2.79
  -2 -42   0    8.59    2.64
   2 -42   0   10.43    2.86
   2 -42   0   10.05    2.61
  -3 -42   0    3.60    1.73
  -3 -42   0    5.53    2.46
   3 -42   0    2.14    1.41
   4 -42   0    4.45    2.28
  -4 -42   0    5.26    2.04
  -4 -42   0   13.07    3.62
  -5 -42   0    1.28    1.41
   5 -42   0    2.55    1.68
  -5 -42   0   -1.27    2.03
   5  42   0   -0.60    1.21
  -5  42   0   -0.51    1.35
  -6 -42   0    4.37    2.08
   6 -42   0    6.38    2.70
   6  42   0    6.42    2.59
  -6  42   0    7.93    2.67
   7 -42   0    1.13    2.29
  -7 -42   0    0.17    1.70
   7  42   0    1.73    1.82
   0 -43   0   -0.25    1.48
   0 -43   0    0.04    1.10
   1 -43   0   12.22    2.88
  -1 -43   0   10.67    2.74
  -1 -43   0   11.57    2.57
   1 -43   0   13.30    2.77
   2 -43   0   -0.30    1.53
   2 -43   0   -0.11    0.92
  -2 -43   0   -0.69    1.02
  -2 -43   0   -0.61    1.48
   3 -43   0    7.47    2.54
   3 -43   0    4.98    1.94
  -3 -43   0    9.78    2.49
  -4 -43   0   11.04    2.69
   4 -43   0   12.74    3.29
  -4 -43   0    9.64    3.00
   5 -43   0   11.33    3.00
  -5 -43   0    7.60    2.28
  -5 -43   0    8.41    3.49
   5  43   0   11.26    3.01
  -5  43   0    6.90    2.46
   6 -43   0   21.43    4.30
  -6 -43   0   15.86    3.39
   6  43   0   17.17    3.95
  -7 -43   0    1.14    2.02
   7 -43   0    7.38    2.76
   7  43   0   -2.61    1.87
   0 -44   0    2.59    1.59
   0 -44   0    0.38    1.73
   1 -44   0   -0.13    0.94
  -1 -44   0    1.09    1.48
  -1 -44   0   -0.13    1.13
   2 -44   0   -1.06    0.94
   2 -44   0   -1.46    1.30
  -2 -44   0   -1.45    1.68
  -2 -44   0    0.98    1.12
   3 -44   0    9.74    2.63
  -3 -44   0   11.25    2.92
   3 -44   0   14.06    3.24
  -3 -44   0    7.73    2.45
   4 -44   0    9.91    2.77
  -4 -44   0    8.58    3.14
  -4 -44   0    8.22    2.54
  -5 -44   0   -0.29    1.43
   5 -44   0   -1.36    1.40
  -5 -44   0    1.75    2.85
  -5  44   0    2.26    1.67
   6 -44   0    3.24    2.48
  -6 -44   0   10.00    2.78
   6  44   0    9.52    2.91
  -7 -44   0   27.35    5.20
   7 -44   0   31.32    5.61
   7  44   0   28.61    5.00
   0 -45   0    1.80    1.41
   1 -45   0    2.64    1.87
   1 -45   0    0.18    1.15
  -1 -45   0    0.49    1.23
  -2 -45   0   10.13    2.57
  -2 -45   0   23.10    4.02
   2 -45   0   17.80    3.50
   2 -45   0   16.85    3.47
  -3 -45   0   40.67    5.56
   3 -45   0   35.86    5.00
  -3 -45   0   44.63    5.03
   3 -45   0   45.05    5.64
  -4 -45   0    1.58    1.70
  -4 -45   0    5.63    2.68
   4 -45   0    2.09    1.86
  -5 -45   0   33.03    4.70
   5 -45   0   34.88    4.94
  -6 -45   0    1.44    1.70
  -7 -45   0   -1.89    2.50
   7  45   0    5.42    3.09
   0 -46   0   15.37    3.24
   0 -46   0   22.88    3.84
  -1 -46   0   11.92    3.09
  -1 -46   0    8.23    2.40
   1 -46   0    5.71    2.32
   1 -46   0    6.76    2.22
   2 -46   0    0.27    1.65
  -2 -46   0   -4.01    2.15
  -2 -46   0   -2.12    0.92
   2 -46   0    1.77    1.46
   3 -46   0    2.11    1.81
  -3 -46   0    4.56    2.32
   3 -46   0    3.42    2.11
  -3 -46   0   -1.62    1.36
   4 -46   0    2.00    1.95
  -4 -46   0    2.39    1.59
  -4 -46   0    4.45    2.68
  -5 -46   0   -1.32    1.59
   5 -46   0    1.89    2.00
   6 -46   0    3.17    2.59
  -6 -46   0   11.39    2.89
   6  46   0    8.80    3.02
   0 -47   0   -1.36    1.57
   0 -47   0   -0.29    1.18
  -1 -47   0   18.69    4.06
   1 -47   0   17.12    3.45
   1 -47   0   18.03    3.67
  -1 -47   0   15.17    3.24
  -2 -47   0   27.89    3.84
   2 -47   0   13.93    3.51
  -2 -47   0   26.45    4.40
   2 -47   0   19.04    3.63
   3 -47   0    2.71    1.76
  -3 -47   0   -1.13    1.27
  -3 -47   0    0.45    2.03
  -4 -47   0    6.33    2.38
   4 -47   0   10.98    3.00
   5 -47   0   -1.20    1.53
  -5 -47   0    0.52    1.66
   6 -47   0   -0.19    2.01
  -6 -47   0    1.49    1.91
   0 -48   0    6.05    2.45
   0 -48   0    2.17    1.45
  -1 -48   0    7.43    2.33
   1 -48   0    1.41    2.29
  -1 -48   0    5.85    2.82
   1 -48   0    7.42    2.34
  -2 -48   0   -1.55    1.34
   2 -48   0    2.17    1.61
  -3 -48   0   20.48    3.79
   3 -48   0   20.77    4.24
  -4 -48   0    2.90    1.87
   4 -48   0    0.97    1.73
  -5 -48   0   17.48    3.61
  -6 -48   0   -1.84    1.69
   6 -48   0   -3.03    1.87
   0 -49   0    3.06    1.58
   0 -49   0    2.58    2.77
  -1 -49   0   13.99    5.95
   1 -49   0   21.71    3.85
  -1 -49   0   21.56    3.91
  -2 -49   0    0.35    1.30
   2 -49   0   -2.12    1.42
  -3 -49   0   26.01    4.29
   3 -49   0   28.46    4.97
  -4 -49   0    3.63    2.15
   4 -49   0   -1.21    1.82
  -5 -49   0   -2.75    1.70
   5 -49   0    2.66    2.05
   0 -50   0    5.14    1.91
  -1 -50   0    2.46    1.52
   1 -50   0    0.99    1.62
   2 -50   0    3.25    1.96
  -2 -50   0    7.39    2.27
   3 -50   0    3.98    2.31
  -3 -50   0    1.26    1.83
  -4 -50   0    3.12    2.29
   5 -50   0   -1.02    1.77
   0 -51   0    0.21    1.43
   1 -51   0    5.47    2.33
  -1 -51   0    7.39    2.32
  -2 -51   0   12.46    2.95
   2 -51   0    4.74    2.55
   3 -51   0    3.12    1.72
  -3 -51   0    1.41    1.83
  -4 -51   0    0.58    2.24
   4 -51   0    6.27    2.74
   0 -52   0    2.30    1.70
  -1 -52   0    0.76    1.45
   1 -52   0    0.38    1.63
   2 -52   0    9.37    2.40
  -2 -52   0    6.25    2.22
  -3 -52   0   -0.04    1.60
  -4 -52   0    4.45    2.13
   4 -52   0    1.23    2.36
   0 -53   0   -1.08    1.39
  -1 -53   0    4.06    1.97
   1 -53   0    6.89    2.58
  -2 -53   0    0.45    1.67
   3 -53   0   20.20    4.17
  -2 -54   0   14.21    3.66
   2 -54   0   20.48    4.20
   3 -54   0    0.46    1.93
  -3 -54   0    2.60    2.03
   0 -55   0   -0.60    1.65
  -1 -55   0    2.05    1.91
   1 -55   0    3.37    2.04
   2 -55   0    0.16    2.21
  -2 -55   0   10.51    2.68
   0 -56   0    1.06    1.79
   1 -56   0    1.93    2.31
  -1 -56   0    4.75    2.59
  12   0  -1   -0.56    2.18
  11   0  -1    0.39    1.52
 -11   0   1   -0.76    2.09
  10   0  -1    1.80    1.61
 -10   0   1    0.96    1.59
  -9   0   1    2.74    1.51
   9   0  -1    1.30    0.92
   9   0  -1   -0.49    1.26
   8   0  -1    1.19    0.70
  -8   0   1   -2.30    0.90
   8   0  -1   -0.83    0.95
   7   0  -1    1.59    0.95
   7   0  -1    0.87    0.59
  -6   0   1   -0.51    0.65
   6   0  -1    0.50    0.53
   6   0  -1    1.15    0.93
  -5   0   1    0.25    0.65
   5   0  -1   -0.48    0.39
   5   0  -1    0.39    0.48
   4   0  -1    0.67    0.73
   4   0  -1    0.07    0.32
  -4   0   1    0.31    0.56
   3   0  -1   -0.07    0.48
  -3   0   1    0.21    0.52
   3   0  -1    0.03    0.35
  -2   0   1    0.18    0.47
   2   0  -1   -0.56    0.34
  -2   0   1    0.00    0.34
   2   0  -1    0.76    0.44
   1   0  -1    0.16    0.28
  -1   0   1   -0.15    0.13
  -1   0   1   -0.09    0.16
   1   0  -1    0.01    0.18
  -1   0  -1    0.10    0.26
   1   0   1   -0.43    0.22
   2   0   1   -0.38    0.39
  -2   0  -1    0.06    0.45
   3   0   1   -0.86    0.40
  -3   0  -1    0.10    0.44
   4   0   1   -0.61    0.48
  -4   0  -1   -0.08    0.55
  -5   0  -1    1.11    0.82
   5   0   1    1.22    0.85
   6   0   1    1.83    1.08
   7   0   1   -0.08    0.97
   7   0   1   -0.40    0.54
   8   0   1    0.17    0.57
  -8   0  -1   -0.54    1.22
   9   0   1   -0.27    1.31
  -9   0  -1   -1.45    1.22
  10   0   1    0.71    1.42
 -10   0  -1   -0.87    1.83
  11   0   1    2.73    2.44
 -11   0  -1    3.21    2.87
  12  -1  -1    8.37    2.91
  12   1  -1    8.55    3.58
  11  -1  -1    1.08    2.06
 -11  -1   1    0.87    2.41
  11   1  -1    0.32    1.58
 -11   1   1    1.79    2.41
 -10  -1   1   -0.70    1.58
  10  -1  -1   -0.20    1.24
  10   1  -1   -0.34    1.14
 -10   1   1   -0.63    1.56
   9  -1  -1    1.50    1.06
   9  -1  -1   -0.90    0.97
  -9  -1   1    1.65    1.40
  -9   1   1    1.88    1.44
   9   1  -1   -1.07    1.22
  -8  -1   1    6.53    2.35
   8  -1  -1    5.43    2.19
   8  -1  -1    7.10    1.81
   8   1  -1    6.62    2.14
   8   1  -1    9.89    1.98
  -8   1   1    5.73    2.27
   7  -1  -1    1.51    0.87
   7  -1  -1    1.33    1.01
   7   1  -1    0.44    0.77
   7   1  -1    1.74    0.90
  -6  -1   1   39.02    3.93
   6  -1  -1   31.88    3.23
   6  -1  -1   37.08    3.92
   6   1  -1   37.52    3.32
   6   1  -1   36.48    3.90
  -6   1   1   36.39    3.80
   5  -1  -1   30.30    2.72
   5  -1  -1   26.68    2.96
  -5  -1   1   28.76    3.05
  -5   1   1   27.63    2.99
   5   1  -1   20.87    2.37
   5   1  -1   28.27    3.07
   4  -1  -1   53.39    4.93
   4  -1  -1   53.53    4.07
  -4  -1   1   57.32    4.47
   4   1  -1   62.41    5.18
   4   1  -1   53.60    4.00
  -4   1   1   55.29    4.41
  -3  -1   1  316.36   18.48
   3  -1  -1  312.87   18.46
   3  -1  -1  311.86   18.22
  -3   1   1  320.34   18.46
   3   1  -1  321.39   18.49
   3   1  -1  319.64   18.25
  -2  -1   1   79.41    4.82
  -2  -1   1   74.81    4.94
   2  -1  -1   74.04    4.83
   2  -1  -1   80.07    4.90
   2   1  -1   70.33    4.77
   2   1  -1   73.50    4.84
  -2   1   1   75.77    4.94
   1  -1  -1  425.33   21.65
  -1  -1   1  370.77   20.51
   1  -1  -1  370.86   20.57
  -1   1   1  347.02   20.51
   1   1  -1  345.47   20.51
  -1  -1  -1   44.49    2.90
   1  -1   1   43.51    2.92
  -1   1  -1   48.81    2.87
   1   1   1   46.49    2.98
   2  -1   1  153.35    9.34
  -2  -1  -1  181.62    9.74
   2   1   1  140.44    9.29
  -2   1  -1  146.34    9.48
   3  -1   1   92.51    5.94
  -3  -1  -1   80.88    5.59
  -3   1  -1   80.54    5.55
   3   1   1   78.91    5.76
   4  -1   1    1.41    0.75
  -4  -1  -1    0.25    0.60
  -4   1  -1    0.56    0.67
   4   1   1    0.50    0.71
   5  -1   1   60.61    5.32
  -5  -1  -1   66.05    5.12
  -5   1  -1   63.06    4.96
   5   1   1   58.56    5.27
   6  -1   1    4.12    1.41
  -6  -1  -1    1.52    1.09
  -6   1  -1    1.57    1.09
   6   1   1    1.71    1.11
   6   1   1    2.76    0.91
   7  -1   1    0.92    1.11
   7  -1   1    1.43    0.78
   7   1   1    0.72    0.62
   7   1   1    1.43    1.18
   8  -1   1   12.85    1.87
  -8  -1  -1   14.78    3.08
  -8   1  -1   11.64    2.74
   9  -1   1    0.22    1.48
  -9  -1  -1   -2.75    1.17
   9   1   1    1.10    1.52
 -10  -1  -1   23.01    4.35
  10  -1   1   24.78    4.87
  10   1   1   17.22    4.24
 -10   1  -1   21.04    4.08
 -11  -1  -1   -0.27    2.52
  11  -1   1    6.25    2.69
  11   1   1    5.28    2.36
 -11   1  -1    1.47    2.10
  12  -2  -1    4.42    2.67
  12   2  -1    4.58    2.73
  11  -2  -1   22.62    5.03
 -11  -2   1   18.16    4.33
  11   2  -1   17.77    4.27
 -11   2   1   18.88    4.05
 -10  -2   1    3.33    1.81
  10  -2  -1    0.89    1.72
  10  -2  -1    2.55    1.35
 -10   2   1    5.38    2.16
  10   2  -1    2.57    1.86
   9  -2  -1   18.48    2.70
   9  -2  -1   15.95    3.54
  -9  -2   1   18.03    3.71
   9   2  -1   17.85    3.88
  -9   2   1   16.90    3.37
   8  -2  -1    2.63    1.23
   8  -2  -1    1.74    1.58
  -8  -2   1    4.96    1.97
  -8   2   1    2.90    1.83
   8   2  -1    3.14    1.59
  -7  -2   1    9.91    3.38
   7  -2  -1    8.09    2.17
   7  -2  -1   10.49    2.11
   7   2  -1   11.61    2.72
   7   2  -1   11.60    1.76
   6  -2  -1  112.97    8.40
   6  -2  -1  126.01    7.89
  -6  -2   1  104.90    8.15
  -6   2   1  105.44    8.10
   6   2  -1  110.68    8.36
   6   2  -1  105.80    7.40
  -5  -2   1   10.92    2.09
   5  -2  -1    8.89    1.90
   5  -2  -1    9.23    1.74
  -5   2   1    8.12    1.75
   5   2  -1    8.52    1.34
   5   2  -1    8.45    1.95
   4  -2  -1    2.26    0.88
  -4  -2   1    1.99    0.89
  -4   2   1    3.05    1.07
   4   2  -1    1.81    0.71
  -3  -2   1    1.20    0.59
   3  -2  -1    0.91    0.56
   3  -2  -1    1.40    0.69
  -3  -2   1    1.58    0.75
  -3   2   1    2.48    0.81
   3   2  -1    1.55    0.73
   2  -2  -1  289.65   16.46
  -2  -2   1  277.39   16.35
  -2  -2   1  299.09   16.96
   2  -2  -1  281.98   16.83
   2   2  -1  291.03   16.45
   1  -2  -1  607.50   32.80
   1  -2  -1  562.34   32.53
  -1  -2   1  608.11   32.52
  -1   2   1  576.03   32.55
   1   2  -1  600.33   32.49
   0  -2  -1   32.38    2.41
   0   2   1   36.14    2.12
   0   2   1   37.85    2.08
   0   2   1   38.68    2.43
  -1  -2  -1  634.71   35.19
   1  -2   1  628.92   35.18
   1   2   1  649.85   35.27
   2  -2   1   22.17    2.00
  -2  -2  -1   18.08    1.87
   2   2   1   23.34    2.07
  -2   2  -1   23.68    1.95
   3  -2   1  281.78   19.37
  -3  -2  -1  292.94   19.25
  -3   2  -1  389.34   19.48
   3   2   1  375.11   19.76
   4  -2   1  129.14    8.00
  -4  -2  -1  108.82    7.44
   4   2   1   98.33    7.56
  -4   2  -1  105.63    7.32
   5  -2   1   76.64    6.38
  -5  -2  -1   86.37    6.24
   5   2   1   83.05    6.51
  -5   2  -1   77.36    5.97
   6  -2   1    1.16    0.96
  -6  -2  -1   -0.18    0.77
   6   2   1    1.64    1.09
   6   2   1    0.81    0.55
  -6   2  -1    0.95    0.81
   7  -2   1    0.58    1.02
   7  -2   1    0.85    0.64
   7   2   1    1.61    1.22
  -8  -2  -1    2.23    1.69
   8  -2   1    1.30    2.17
   8  -2   1    0.79    0.72
  -8   2  -1    1.28    1.53
   8   2   1    4.39    3.20
   9  -2   1    5.69    1.60
  -9  -2  -1    0.18    1.68
   9  -2   1    7.10    2.69
   9   2   1    3.34    2.06
  -9   2  -1    2.90    1.97
  10  -2   1    2.15    1.96
 -10  -2  -1    3.73    2.22
  10   2   1    2.80    2.25
 -10   2  -1    1.95    2.00
  11  -2   1    2.62    2.37
 -11  -2  -1    2.08    2.37
 -11   2  -1    3.41    2.47
  11   2   1    5.22    2.60
  12  -3  -1   -0.01    2.28
  12   3  -1   11.63    3.64
 -11  -3   1    5.38    3.14
  11  -3  -1    1.49    1.98
  11   3  -1    1.44    1.92
 -11   3   1    5.87    2.98
 -10  -3   1   18.57    4.00
  10  -3  -1   21.44    4.58
  10  -3  -1   25.48    3.32
  10   3  -1   19.91    4.26
 -10   3   1   28.44    3.94
   9  -3  -1    1.11    1.13
  -9  -3   1    1.51    1.30
   9  -3  -1   -1.44    1.16
  -9   3   1    1.61    1.52
   9   3  -1   -0.51    0.96
   8  -3  -1   11.52    2.92
   8  -3  -1   13.52    2.59
  -8  -3   1   10.65    2.72
  -8   3   1   11.37    2.72
   8   3  -1    9.49    2.69
   7  -3  -1    0.38    0.89
   7  -3  -1    0.91    0.76
  -7  -3   1    0.81    1.27
  -7   3   1    0.74    0.93
   7   3  -1   -0.01    0.79
   6  -3  -1    8.85    2.16
  -6  -3   1    9.40    2.13
   6  -3  -1   11.15    2.15
   6   3  -1   10.40    1.52
  -6   3   1   11.04    2.26
   6   3  -1    7.89    2.05
  -5  -3   1    0.04    0.64
   5  -3  -1    0.34    0.50
   5  -3  -1   -0.46    0.44
   5   3  -1    0.19    0.39
  -5   3   1    0.14    0.60
   5   3  -1   -0.26    0.48
   4  -3  -1    7.79    1.46
  -4  -3   1    6.13    1.53
   4   3  -1    7.49    1.37
  -4   3   1    7.60    1.58
   3  -3  -1    1.04    0.63
  -3  -3   1    1.27    0.71
  -3  -3   1    1.38    0.58
   3   3  -1    1.81    0.74
  -3   3   1    1.18    0.64
   2  -3  -1  274.89   15.73
  -2  -3   1  272.42   15.63
   2   3  -1  274.36   15.70
   1  -3  -1   38.65    3.00
  -1  -3   1   46.41    2.84
   1  -3  -1   53.61    2.95
   1   3  -1   44.58    2.82
  -1   3   1   45.34    2.89
   0  -3  -1  360.09   17.17
   0  -3  -1  267.11   17.38
   0   3   1  276.55   17.38
   0   3   1  345.39   17.25
   0   3   1  309.49   17.18
  -1  -3  -1  139.00    7.65
   1  -3   1  129.47    7.56
  -1   3  -1  117.21    7.43
   1   3   1  138.30    7.71
   2  -3   1  434.75   26.96
  -2  -3  -1  517.83   27.03
  -2   3  -1  477.34   26.84
   2   3   1  486.55   27.10
   3  -3   1   15.13    1.98
  -3  -3  -1   21.27    2.07
  -3   3  -1   16.66    1.82
   3   3   1   17.75    2.09
   4  -3   1    0.68    0.69
  -4  -3  -1    2.09    0.92
   4   3   1    0.25    0.60
  -4   3  -1    1.82    0.89
  -5  -3  -1   14.62    2.08
   5  -3   1   15.39    2.68
  -5   3  -1   16.92    2.13
   5   3   1   12.37    2.50
  -6  -3  -1    0.70    0.78
   6  -3   1    0.52    0.83
  -6   3  -1    0.69    0.81
   6   3   1    1.28    1.05
   7  -3   1    4.78    1.77
   7   3   1    2.63    1.52
   8  -3   1    4.81    3.15
   8  -3   1    6.00    1.59
  -8  -3  -1    7.25    2.34
   8   3   1    9.81    4.24
  -8   3  -1    6.07    2.14
   9  -3   1    9.90    1.98
   9  -3   1    7.04    2.69
  -9  -3  -1    7.72    2.48
  -9   3  -1    5.82    2.20
   9   3   1   10.83    3.09
 -10  -3  -1   -0.12    2.08
  10  -3   1   -1.36    1.46
  10   3   1    0.69    1.59
 -10   3  -1    1.48    1.82
 -11  -3  -1   28.75    5.16
  11  -3   1   22.29    4.76
 -11   3  -1   27.33    5.22
  11   3   1   26.17    5.43
  12  -4  -1   -1.48    1.88
  12   4  -1    3.54    2.40
  11  -4  -1    1.76    1.99
 -11  -4   1    4.95    3.22
  11   4  -1    2.86    2.24
 -11   4   1    1.45    2.25
  10  -4  -1    4.35    2.10
 -10  -4   1    3.51    2.19
  10  -4  -1    3.35    1.62
  10   4  -1    2.66    1.90
 -10   4   1    8.57    2.59
   9  -4  -1   12.64    2.65
   9  -4  -1    8.99    2.98
  -9  -4   1   11.69    2.79
  -9   4   1   11.83    2.71
   9   4  -1    8.59    2.59
   8  -4  -1   48.01    4.49
  -8  -4   1   43.50    5.06
   8  -4  -1   37.32    4.83
  -8   4   1   47.06    4.93
   8   4  -1   47.57    5.17
   7  -4  -1   16.64    3.20
   7  -4  -1   14.34    2.25
  -7  -4   1   19.85    3.69
  -7   4   1   21.81    3.99
   7   4  -1   18.27    3.30
  -6  -4   1    1.13    0.99
   6  -4  -1    1.10    0.90
   6  -4  -1    0.99    0.78
  -6   4   1    1.03    0.85
   6   4  -1    1.92    1.07
   5  -4  -1   10.51    2.06
  -5  -4   1   10.65    2.19
   5  -4  -1   12.32    1.74
  -5   4   1   12.25    2.26
   5   4  -1   11.73    2.15
   4  -4  -1   45.42    5.28
  -4  -4   1   56.14    4.41
   4   4  -1   46.48    5.48
  -4   4   1   58.85    4.38
   3  -4  -1  395.00   22.42
  -3  -4   1  399.78   22.46
  -3  -4   1  369.05   21.92
   3   4  -1  389.49   22.36
  -3   4   1  389.18   22.34
  -2  -4   1  214.04   12.22
   2  -4  -1  219.84   12.18
  -2   4   1  196.34   12.06
   2   4  -1  199.57   12.04
   1  -4  -1  366.40   20.11
  -1  -4   1  358.58   20.06
  -1   4   1  372.62   20.11
   1   4  -1  345.98   20.03
   0  -4  -1  771.80   43.88
   0  -4  -1  880.68   43.96
   0  -4  -1  795.53   44.11
   0   4   1  744.31   43.93
   0   4   1  814.70   43.92
   1  -4   1  968.80   50.90
  -1  -4  -1  917.44   50.96
   1   4   1 1000.00   50.68
  -1   4  -1  927.22   50.80
   1   4   1  811.54   50.96
  -2  -4  -1    3.56    0.90
   2  -4   1    3.86    0.88
   2   4   1    3.71    0.95
  -2   4  -1    4.61    0.86
   3  -4   1   -0.53    0.39
  -3  -4  -1   -0.03    0.54
   3   4   1   -0.10    0.41
  -3   4  -1   -0.31    0.40
  -4  -4  -1   55.20    4.84
   4  -4   1   78.22    5.47
  -4   4  -1   66.74    4.89
   4   4   1   65.07    5.24
   5  -4   1    5.42    1.68
  -5  -4  -1    5.51    1.60
   5   4   1    7.11    1.89
  -5   4  -1    6.86    1.51
  -6  -4  -1   37.93    3.97
   6  -4   1   43.66    4.49
  -6   4  -1   38.50    3.80
   6   4   1   42.22    4.45
   7  -4   1    6.53    2.09
  -7  -4  -1    8.15    3.28
   7   4   1    7.74    2.29
   8  -4   1   27.30    3.06
  -8  -4  -1   26.56    4.21
   8  -4   1   30.14    5.60
   8   4   1   22.76    4.93
  -8   4  -1   27.11    4.06
   9  -4   1    7.84    2.67
  -9  -4  -1    9.05    2.66
   9  -4   1    8.64    2.03
  -9   4  -1    9.56    2.56
   9   4   1    6.99    2.72
 -10  -4  -1   10.27    3.00
  10  -4   1   10.15    3.28
  10  -4   1   13.84    2.51
 -10   4  -1   11.17    3.12
  10   4   1   10.69    3.07
  11  -4   1    3.57    2.07
 -11  -4  -1   -2.38    2.61
 -11   4  -1    0.02    2.15
  11   4   1    3.68    2.75
 -11  -5   1    2.72    2.92
  11  -5  -1   -1.56    1.41
  11  -5  -1   -0.24    1.69
  11   5  -1    1.61    1.81
 -11   5   1    2.91    2.28
  10  -5  -1   -1.65    0.96
 -10  -5   1   -1.48    1.86
  10  -5  -1   -2.05    1.33
  10   5  -1    0.78    1.74
 -10   5   1    3.03    1.81
   9  -5  -1   34.41    3.95
   9  -5  -1   29.49    4.90
  -9  -5   1   33.38    4.26
  -9   5   1   26.39    3.70
   9   5  -1   30.40    4.31
  -8  -5   1    2.97    1.74
   8  -5  -1    2.62    1.45
   8  -5  -1    4.33    1.91
  -8   5   1    2.72    1.72
   8   5  -1    2.74    1.51
   7  -5  -1   58.96    5.16
  -7  -5   1   64.57    5.92
   7  -5  -1   54.67    5.58
  -7   5   1   64.44    5.67
   7   5  -1   62.23    5.79
   6  -5  -1   60.55    5.40
   6  -5  -1   62.19    4.92
  -6  -5   1   49.57    5.01
  -6   5   1   60.15    5.14
   6   5  -1   59.98    5.32
  -5  -5   1    8.05    1.94
   5  -5  -1    7.29    1.77
  -5   5   1    6.47    1.63
   5   5  -1    7.46    1.74
   4  -5  -1    2.21    1.03
  -4  -5   1    2.84    1.03
  -4  -5   1    3.46    0.85
   4   5  -1    1.71    0.87
  -4   5   1    1.81    0.88
  -3  -5   1   23.16    2.09
  -3  -5   1   24.40    2.46
   3  -5  -1   27.93    2.53
  -3   5   1   27.21    2.43
   3   5  -1   27.57    2.48
  -2  -5   1    6.80    1.17
   2  -5  -1    5.10    1.02
  -2   5   1    5.11    1.06
   2   5  -1    5.90    1.11
  -1  -5   1  109.35    6.22
   1  -5  -1  108.74    6.24
   1   5  -1  107.69    6.19
  -1   5   1   95.64    6.17
   0  -5  -1    2.01    0.43
   0  -5  -1    1.16    0.33
   0   5   1    1.15    0.37
   0   5   1    1.80    0.41
  -1  -5  -1    8.26    0.79
   1  -5   1    7.84    0.91
  -1  -5  -1    7.13    1.00
   1   5   1    8.56    1.03
  -1   5  -1    7.44    0.84
  -2  -5  -1  409.56   23.60
   2  -5   1  423.69   23.62
  -2   5  -1  403.34   23.37
   2   5   1  427.88   23.75
  -3  -5  -1   12.36    1.66
   3  -5   1   15.63    1.83
  -3   5  -1   11.76    1.54
   3   5   1   13.98    1.84
  -4  -5  -1   25.78    2.71
   4  -5   1   24.52    2.77
  -4   5  -1   24.25    2.52
   4   5   1   25.45    2.82
   5  -5   1    2.72    1.36
  -5  -5  -1    1.68    1.16
   5   5   1    2.41    1.25
  -5   5  -1    4.70    1.34
  -6  -5  -1   26.75    3.19
   6  -5   1   28.69    3.56
  -6   5  -1   27.51    3.11
   6   5   1   27.00    3.50
  -7  -5  -1    0.60    1.21
   7  -5   1    2.45    1.46
  -7   5  -1    1.27    1.54
   7   5   1    1.74    1.24
   8  -5   1    7.93    1.81
  -8  -5  -1    5.81    2.41
   8  -5   1    7.30    2.39
  -8   5  -1    4.63    1.86
   8   5   1    3.41    1.85
   9  -5   1    5.12    1.60
  -9  -5  -1    4.13    2.29
   9  -5   1    3.21    2.37
   9   5   1    2.88    2.18
  -9   5  -1    3.90    1.83
  10  -5   1   28.77    5.23
  10  -5   1   38.29    3.91
 -10  -5  -1   25.70    4.73
 -10   5  -1   28.07    4.78
  10   5   1   26.66    5.20
  11  -5   1   34.80    6.65
 -11  -5  -1   27.78    5.04
 -11   5  -1   33.87    5.22
  11   5   1   29.37    5.60
  11  -6  -1   -1.61    1.66
  11  -6  -1   -3.05    1.56
 -11   6   1   -1.11    2.58
  11   6  -1   -0.90    1.53
  10  -6  -1   10.54    2.69
  10  -6  -1   10.48    3.03
 -10  -6   1    7.40    3.10
  10   6  -1    6.78    2.46
 -10   6   1    8.97    2.99
  -9  -6   1   17.15    3.39
   9  -6  -1    8.77    3.02
   9  -6  -1   13.33    2.79
  -9   6   1   15.26    3.14
   9   6  -1   11.09    2.98
   8  -6  -1   -1.32    0.67
   8  -6  -1    1.53    1.12
  -8  -6   1    0.43    1.28
   8   6  -1    1.30    1.37
  -8   6   1    0.23    1.30
   7  -6  -1   10.92    2.27
  -7  -6   1   13.19    2.74
   7  -6  -1    9.21    2.40
  -7   6   1   10.66    2.33
   7   6  -1   12.88    2.86
   6  -6  -1    2.47    1.22
  -6  -6   1    0.66    1.00
  -6   6   1    2.50    1.21
   6   6  -1    2.06    1.04
  -5  -6   1    2.55    1.12
   5  -6  -1    4.78    1.36
  -5   6   1    2.47    1.13
   5   6  -1    3.67    1.27
   4  -6  -1  106.31    7.28
  -4  -6   1  103.37    6.49
  -4  -6   1   98.39    7.17
   4   6  -1  106.91    7.21
  -4   6   1  102.03    7.05
   3  -6  -1  128.35    7.94
  -3  -6   1  114.20    7.40
  -3  -6   1  127.17    7.96
   3   6  -1  124.14    7.82
  -3   6   1  115.58    7.69
   2  -6  -1   20.86    1.90
  -2  -6   1   15.82    1.72
  -2   6   1   19.02    1.79
   2   6  -1   20.81    1.81
  -1  -6   1  162.90    9.11
  -1   6   1  146.36    9.03
   1   6  -1  162.34    9.09
   0  -6  -1  682.19   33.41
   0  -6  -1  576.24   33.29
   0   6   1  599.89   33.39
   0   6   1  560.16   33.31
   1  -6   1  174.82   10.09
  -1  -6  -1  157.61   10.18
  -1  -6  -1  183.52    9.93
   1   6   1  176.82   10.25
  -1   6  -1  183.35   10.06
   2  -6   1   47.91    3.41
  -2  -6  -1   43.03    3.38
   2   6   1   43.46    3.44
  -2   6  -1   49.30    3.25
   3  -6   1   65.06    4.99
  -3  -6  -1   72.83    5.04
  -3   6  -1   67.14    4.74
   3   6   1   69.34    5.11
   4  -6   1   10.55    1.96
  -4  -6  -1   10.02    1.88
  -4   6  -1   12.00    1.65
   4   6   1    9.74    1.89
  -5  -6  -1   48.92    4.32
   5  -6   1   46.95    4.53
  -5   6  -1   46.86    4.08
   5   6   1   49.33    4.58
   6  -6   1    5.03    1.76
  -6  -6  -1    5.74    1.60
   6   6   1    2.88    1.59
  -6   6  -1    6.07    1.45
  -7  -6  -1   77.95    6.84
   7  -6   1   79.06    7.13
   7   6   1   80.07    7.14
  -7   6  -1   74.75    7.09
   8  -6   1   -0.60    1.00
  -8  -6  -1   -2.72    1.06
  -8   6  -1   -1.17    1.08
   8   6   1   -0.91    1.16
   9  -6   1   50.87    5.02
   9  -6   1   55.84    6.51
  -9  -6  -1   63.95    6.39
   9   6   1   63.30    6.75
  -9   6  -1   55.01    5.55
  10  -6   1   -0.11    1.24
  10  -6   1    0.10    1.53
 -10  -6  -1    2.10    2.25
  10   6   1    2.45    2.15
 -10   6  -1   -0.26    1.84
  11  -6   1    1.07    2.01
 -11  -6  -1    3.47    3.22
 -11   6  -1    0.02    2.20
  11   6   1    1.65    1.93
  11  -7  -1   -0.09    1.77
  11  -7  -1    3.33    2.32
  11   7  -1    3.81    2.38
  10  -7  -1    1.72    1.89
  10   7  -1    2.05    1.52
 -10   7   1    4.50    2.28
   9  -7  -1    5.53    2.19
   9  -7  -1    5.96    1.80
  -9  -7   1   11.37    2.53
  -9   7   1    6.63    2.12
   9   7  -1    6.63    2.32
  -8  -7   1   -1.83    0.98
   8  -7  -1    0.93    1.01
   8   7  -1    0.26    0.99
  -8   7   1   -1.77    1.00
   7  -7  -1   33.03    3.99
  -7  -7   1   33.24    3.97
   7  -7  -1   33.72    3.67
  -7   7   1   30.02    3.64
   7   7  -1   30.77    3.81
   6  -7  -1   14.74    2.75
  -6  -7   1   11.05    2.50
  -6   7   1   12.98    2.35
   6   7  -1   10.73    2.30
  -5  -7   1    6.62    1.76
   5  -7  -1    6.40    1.78
  -5   7   1    3.80    1.37
   5   7  -1    4.28    1.38
   4  -7  -1   44.15    3.84
  -4  -7   1   40.27    3.10
  -4  -7   1   38.49    3.69
   4   7  -1   43.28    3.75
  -4   7   1   47.18    3.73
   3  -7  -1    0.42    0.55
  -3  -7   1   -0.25    0.46
  -3   7   1    0.45    0.55
   3   7  -1    0.52    0.59
   2  -7  -1    0.49    0.53
  -2  -7   1    0.35    0.55
   2   7  -1   -0.03    0.47
  -2   7   1    0.27    0.45
  -1  -7   1  325.59   18.79
   1  -7  -1  311.00   18.74
   1   7  -1  366.73   18.84
  -1   7   1  333.25   18.74
   0  -7   1   81.12    4.84
   0  -7  -1   76.34    4.79
   0   7   1   80.08    4.90
   0   7   1   82.35    4.84
  -1  -7  -1   15.74    1.60
   1  -7   1   16.47    1.49
  -1   7  -1   17.22    1.45
   1   7   1   19.65    1.66
  -2  -7  -1   51.73    4.06
   2  -7   1   60.21    4.10
   2   7   1   57.90    4.18
  -2   7  -1   62.04    3.93
  -3  -7  -1   10.89    1.60
   3  -7   1   12.29    1.69
   3   7   1   14.30    1.85
  -3   7  -1   12.18    1.49
  -4  -7  -1   20.99    2.42
   4  -7   1   16.93    2.33
  -4   7  -1   18.97    2.16
   4   7   1   21.28    2.53
   5  -7   1   17.40    2.63
  -5  -7  -1   22.15    2.77
   5   7   1   25.46    3.03
  -5   7  -1   24.15    2.59
  -6  -7  -1   87.01    6.81
   6  -7   1   85.08    7.11
   6   7   1   67.59    6.62
  -6   7  -1   89.55    6.47
   7  -7   1    3.22    1.64
  -7  -7  -1    0.83    1.23
   7   7   1    2.02    1.25
  -7   7  -1    1.75    1.24
   8  -7   1   35.72    4.71
  -8  -7  -1   34.70    4.41
   8   7   1   33.78    5.41
  -8   7  -1   33.30    4.04
   9  -7   1    2.01    1.25
  -9  -7  -1    0.57    1.71
   9  -7   1    0.64    1.69
  -9   7  -1    2.74    1.67
   9   7   1    1.38    1.57
  10  -7   1   -0.15    1.25
 -10  -7  -1   -2.15    1.81
  10  -7   1    1.41    2.02
 -10   7  -1    1.46    1.85
  10   7   1    0.60    1.89
  11  -7   1   -1.03    1.49
  11  -7   1   -1.72    2.23
 -11  -7  -1    5.89    3.67
  11   7   1    0.71    1.85
 -11   7  -1    3.78    2.81
  11  -8  -1   14.68    4.15
  11  -8  -1    9.56    2.62
  11   8  -1   13.30    3.30
  10  -8  -1    4.48    2.30
  10   8  -1    3.81    2.02
   9  -8  -1    6.34    1.98
   9  -8  -1    5.50    2.22
  -9  -8   1   11.24    2.83
  -9   8   1    8.53    2.24
   9   8  -1    6.95    2.39
   8  -8  -1    3.29    1.51
  -8  -8   1    1.58    1.58
   8  -8  -1    3.31    1.42
  -8   8   1    2.59    1.58
   8   8  -1    2.55    1.40
  -7  -8   1   35.16    4.19
   7  -8  -1   36.85    3.97
   7  -8  -1   40.24    4.49
  -7   8   1   35.92    4.01
   7   8  -1   39.88    4.36
  -6  -8   1  114.45    8.55
   6  -8  -1  110.68    8.55
   6   8  -1  114.72    8.44
  -6   8   1  109.91    8.14
   5  -8  -1    0.30    0.67
  -5  -8   1    0.34    0.68
  -5   8   1    1.16    0.90
   5   8  -1    1.70    0.90
  -4  -8   1    0.09    0.42
   4  -8  -1   -0.14    0.62
  -4  -8   1    0.62    0.77
   4   8  -1    0.38    0.71
  -4   8   1    0.69    0.66
   3  -8  -1   24.53    2.39
  -3  -8   1   18.77    2.25
   3   8  -1   22.87    2.27
  -3   8   1   26.33    2.34
  -2  -8   1  121.26    8.12
   2  -8  -1  135.79    8.21
   2   8  -1  140.59    8.18
  -2   8   1  135.84    8.14
   1  -8  -1    0.55    0.43
   1   8  -1    0.89    0.53
   0  -8  -1    9.66    1.13
   0  -8  -1   11.60    1.13
   0  -8   1   11.95    1.16
   0   8   1   11.86    1.22
   0   8   1   11.04    1.15
  -1  -8  -1   62.14    4.50
   1  -8   1   61.42    4.01
   1   8   1   63.43    4.16
   2  -8   1    1.93    0.67
  -2  -8  -1    1.57    0.72
  -2   8  -1    2.57    0.67
   2   8   1    3.78    0.96
   3  -8   1    7.75    1.45
  -3  -8  -1   10.33    1.75
   3   8   1   10.15    1.78
  -3   8  -1    9.82    1.34
   4  -8   1    3.62    1.13
  -4  -8  -1    1.95    1.05
  -4   8  -1    4.08    1.11
   4   8   1    1.11    0.87
   5  -8   1    5.70    1.64
  -5  -8  -1    6.26    1.59
  -5   8  -1    4.79    1.31
   5   8   1    4.19    1.36
   6  -8   1    6.29    2.05
  -6  -8  -1    5.57    1.73
   6   8   1    5.80    1.90
  -6   8  -1    7.07    1.67
  -7  -8  -1   -0.12    1.08
   7  -8   1    0.28    1.01
   7   8   1    0.46    1.09
  -7   8  -1   -0.93    0.71
  -8  -8  -1   54.83    5.56
   8  -8   1   52.55    5.96
   8   8   1   49.01    5.66
  -8   8  -1   45.71    4.92
  -9  -8  -1    5.79    2.19
   9  -8   1    8.71    2.80
   9  -8   1    6.10    1.89
  -9   8  -1    8.41    2.43
   9   8   1   10.10    2.93
  10  -8   1   21.85    3.67
 -10  -8  -1   18.17    5.20
  10  -8   1   23.70    5.09
  10   8   1   20.69    4.42
 -10   8  -1   20.71    3.92
  11  -8   1    2.51    2.96
  11  -8   1    0.80    1.78
 -11  -8  -1    4.14    3.85
 -11   8  -1    1.16    2.40
  11   8   1    4.64    2.78
  11  -9  -1    2.53    1.86
  11  -9  -1    1.10    1.69
  11   9  -1   -0.18    1.70
 -10  -9   1   -2.73    2.33
  10  -9  -1   -2.07    1.05
  10  -9  -1    1.09    1.70
  10   9  -1    3.59    1.84
  -9  -9   1   47.51    5.34
   9  -9  -1   37.54    5.20
   9  -9  -1   41.96    4.68
  -9   9   1   39.22    4.70
   9   9  -1   45.53    5.32
  -8  -9   1   21.55    3.97
   8  -9  -1   21.07    3.04
   8  -9  -1   18.67    3.62
  -8   9   1   20.08    3.57
   8   9  -1   19.46    3.52
   7  -9  -1   64.31    6.34
  -7  -9   1   70.81    6.38
  -7   9   1   67.73    5.93
   7   9  -1   78.18    6.55
   6  -9  -1   38.90    4.26
  -6  -9   1   42.93    4.38
   6   9  -1   42.03    4.27
  -6   9   1   42.48    4.03
  -5  -9   1    0.67    0.74
   5  -9  -1    0.86    0.75
  -5  -9   1    0.49    0.51
  -5   9   1    1.30    0.76
   5   9  -1    2.16    0.96
   4  -9  -1   22.99    2.68
  -4  -9   1   28.43    2.30
  -4  -9   1   25.70    2.80
  -4   9   1   24.83    2.58
   4   9  -1   23.09    2.62
  -3  -9   1    0.05    0.58
   3  -9  -1    0.80    0.62
  -3   9   1    0.51    0.58
   3   9  -1    0.87    0.57
  -2  -9   1    2.61    0.82
   2  -9  -1    2.99    0.83
   2   9  -1    3.03    0.83
  -2   9   1    3.45    0.81
  -1  -9   1   32.43    2.50
   1  -9  -1   34.49    2.43
   1   9  -1   33.79    2.49
  -1   9   1   28.68    2.31
   0  -9  -1   14.98    1.62
   0  -9  -1   14.69    1.35
   0  -9   1   13.29    1.32
   0   9   1   16.70    1.52
   0   9   1   10.56    1.46
   1  -9   1   15.71    1.54
  -1  -9  -1   17.27    1.70
  -1   9  -1   18.37    1.56
   1   9   1   19.68    1.75
  -2  -9  -1   28.22    2.59
   2  -9   1   31.60    2.55
   2   9   1   30.09    2.63
  -2   9  -1   28.90    2.34
  -3  -9  -1    3.49    1.05
   3  -9   1    3.65    1.08
   3   9   1    1.38    0.96
  -3   9  -1    2.83    0.83
   4  -9   1    8.72    1.91
  -4  -9  -1    8.96    1.86
  -4   9  -1   10.03    1.77
   4   9   1    9.15    1.94
   5  -9   1   25.54    3.14
  -5  -9  -1   21.10    2.79
  -5   9  -1   26.30    2.76
   5   9   1   30.65    3.31
   6  -9   1   11.39    2.54
  -6  -9  -1   14.47    2.70
   6   9   1   13.26    2.71
  -6   9  -1   13.23    2.41
  -7  -9  -1   -0.75    0.94
   7  -9   1    1.13    1.25
   7   9   1    0.49    0.98
  -7   9  -1   -0.19    0.84
  -8  -9  -1   10.27    2.79
   8  -9   1    8.57    2.55
   8   9   1    6.12    2.30
  -8   9  -1    7.51    2.03
   9  -9   1    1.26    1.20
  -9  -9  -1    4.65    1.80
   9  -9   1    2.85    1.90
   9   9   1    0.47    1.55
  -9   9  -1    1.73    1.41
  10  -9   1   18.92    4.75
  10  -9   1   22.40    3.27
 -10   9  -1   24.46    5.29
  10   9   1   19.24    4.46
  11 -10  -1    0.37    1.63
  11 -10  -1    1.53    1.61
  11  10  -1    0.62    1.77
  10 -10  -1   12.13    2.85
 -10 -10   1    9.24    3.42
  10 -10  -1   14.37    3.43
 -10  10   1   10.88    3.28
  10  10  -1   12.73    3.08
  -9 -10   1   15.06    3.67
   9 -10  -1   13.55    3.33
  -9  10   1    9.55    2.47
   9  10  -1    9.42    2.64
   8 -10  -1   20.10    3.82
  -8 -10   1   17.29    3.55
   8 -10  -1   23.77    3.19
  -8  10   1   20.29    3.36
   8  10  -1   14.55    3.33
  -7 -10   1   11.98    2.68
   7 -10  -1   14.18    2.95
  -7  10   1   14.61    2.74
   7  10  -1    9.51    2.44
  -6 -10   1   -1.26    0.67
   6 -10  -1   -1.40    0.60
  -6  10   1    2.13    1.02
   6  10  -1   -0.75    0.53
   5 -10  -1    5.57    1.46
  -5 -10   1    6.19    1.18
  -5 -10   1    4.05    1.38
   5  10  -1    5.69    1.52
  -5  10   1    8.11    1.70
   4 -10  -1   -0.40    0.55
  -4 -10   1    0.65    0.69
  -4 -10   1   -0.47    0.43
   4  10  -1    0.26    0.58
  -4  10   1   -0.43    0.48
  -3 -10   1   56.62    4.36
   3 -10  -1   57.35    4.34
  -3  10   1   52.00    4.10
   3  10  -1   59.04    4.28
  -2 -10   1    7.53    1.27
   2 -10  -1    6.01    1.12
  -2  10   1    6.12    1.10
   2  10  -1    6.18    1.14
  -1 -10   1  103.85    6.25
   1 -10  -1  101.11    6.11
  -1  10   1  101.78    6.11
   1  10  -1   89.02    6.12
   0 -10  -1    9.78    1.14
   0 -10   1    9.98    1.15
   0 -10  -1    8.28    1.26
   0  10   1    9.61    1.18
   0  10   1    9.79    1.25
  -1 -10  -1   38.59    2.76
   1 -10   1   35.94    2.63
   1  10   1   29.26    2.60
  -1  10  -1   34.28    2.53
   2 -10   1   14.70    1.61
  -2 -10  -1   13.17    1.66
  -2  10  -1   13.93    1.44
   2  10   1   11.62    1.58
   3  10   1   -0.65    0.46
  -3  10  -1   -0.33    0.39
  -4 -10  -1    0.66    0.80
   4 -10   1    1.00    0.85
   4  10   1    0.66    0.69
  -4  10  -1    0.74    0.63
  -5 -10  -1    6.72    1.63
   5 -10   1    4.70    1.62
   5  10   1    5.97    1.69
  -5  10  -1    3.15    1.14
   6 -10   1    7.86    2.19
  -6 -10  -1    8.97    2.21
  -6  10  -1    9.27    1.95
   6  10   1   11.20    2.44
  -7 -10  -1   -0.47    1.07
   7 -10   1   -0.90    0.69
   7  10   1    0.16    0.98
  -7  10  -1    0.32    0.81
   8 -10   1    0.26    1.16
  -8 -10  -1    0.51    1.10
  -8  10  -1   -1.20    0.90
   8  10   1    0.77    1.16
  -9 -10  -1    4.30    1.78
   9 -10   1    0.24    1.31
   9 -10   1    0.09    1.17
   9  10   1    3.37    1.73
  -9  10  -1    0.40    1.24
  10 -10   1    2.60    2.00
  10 -10   1   -1.91    1.86
  10  10   1   -0.12    1.89
  11 -11  -1    3.21    1.79
  11 -11  -1    4.19    2.52
  11  11  -1    8.17    3.24
  10 -11  -1   -0.53    1.23
  10 -11  -1   -0.92    1.24
 -10 -11   1   -4.05    1.67
  10  11  -1   -1.65    1.26
 -10  11   1   -0.64    1.22
  -9 -11   1    5.97    2.31
   9 -11  -1    6.05    2.15
   9 -11  -1    5.70    2.12
  -9  11   1    3.78    1.73
   9  11  -1    8.92    2.60
   8 -11  -1   20.41    3.02
   8 -11  -1   15.44    3.37
  -8 -11   1   16.89    3.39
   8  11  -1   11.66    2.94
  -8  11   1   15.45    2.95
   7 -11  -1   30.52    3.90
  -7 -11   1   29.98    3.88
   7  11  -1   31.00    3.69
  -7  11   1   25.20    3.27
  -6 -11   1   27.07    3.50
   6 -11  -1   33.45    3.84
   6  11  -1   42.38    4.05
  -6  11   1   36.76    3.66
   5 -11  -1    1.96    1.03
  -5 -11   1    2.96    1.22
  -5 -11   1    2.13    0.72
   5  11  -1    2.40    1.05
  -5  11   1    2.80    1.07
  -4 -11   1  132.33    9.12
   4 -11  -1  135.53    9.05
  -4  11   1  126.55    8.71
   4  11  -1  141.39    8.99
   3 -11  -1   28.71    2.73
  -3 -11   1   32.80    2.91
   3  11  -1   26.46    2.65
  -3  11   1   28.01    2.57
   2 -11  -1   28.16    2.45
  -2 -11   1   26.91    2.45
  -2  11   1   27.94    2.37
   2  11  -1   29.00    2.46
   1 -11  -1    0.17    0.39
  -1 -11   1    0.07    0.46
   1  11  -1   -0.14    0.40
  -1  11   1    0.34    0.39
   0 -11   1   91.02    5.86
   0 -11  -1   90.39    5.83
   0 -11  -1   95.40    5.94
   0  11   1  100.48    6.04
   0  11   1   95.46    5.92
  -1 -11  -1    2.91    0.81
   1 -11   1    4.19    0.89
  -1  11  -1    3.72    0.79
   1  11   1    4.10    0.96
  -2 -11  -1   47.83    3.82
   2 -11   1   56.00    3.81
   2  11   1   40.77    3.66
  -2  11  -1   55.03    3.62
   3 -11   1  140.57    9.25
  -3 -11  -1  154.09    9.48
  -3  11  -1  134.39    8.87
   3  11   1  145.95    9.39
  -4 -11  -1    4.17    1.40
   4 -11   1    5.23    1.44
  -4  11  -1    4.05    1.13
   4  11   1    4.67    1.40
   5 -11   1    2.88    1.24
  -5 -11  -1    4.45    1.51
  -5  11  -1    2.73    1.04
   5  11   1    4.60    1.51
  -6 -11  -1   23.41    3.01
   6 -11   1   20.90    3.49
  -6  11  -1   16.55    2.37
   6  11   1   18.04    3.23
  -7 -11  -1    1.81    1.40
   7 -11   1    5.54    2.01
   7  11   1    2.02    1.40
  -7  11  -1    4.15    1.25
  -8 -11  -1   18.80    3.53
   8 -11   1   18.47    3.84
  -8  11  -1   17.42    3.09
   8  11   1    9.27    2.75
   9 -11   1    4.98    2.53
  -9 -11  -1    9.77    2.82
   9  11   1    7.06    2.72
  -9  11  -1    5.70    2.16
  10 -11   1    0.78    2.26
  10 -11   1    6.08    1.92
 -10 -11  -1    2.58    2.97
  10  11   1    5.48    2.54
  11 -12  -1   -0.46    1.67
  11 -12  -1   -1.65    1.42
  11  12  -1    3.45    2.39
  10 -12  -1    0.89    1.07
 -10 -12   1   -0.03    1.98
  10 -12  -1   -3.45    1.27
 -10  12   1   -0.81    1.32
  10  12  -1   -3.37    1.27
  -9 -12   1   60.27    6.52
   9 -12  -1   54.23    5.68
   9 -12  -1   61.68    6.79
   9  12  -1   57.33    6.16
  -9  12   1   61.73    5.92
   8 -12  -1   -0.44    1.20
  -8 -12   1    0.77    1.49
  -8  12   1    2.26    1.23
   8  12  -1   -0.18    0.97
  -7 -12   1   -0.07    1.12
   7 -12  -1   -0.13    0.92
   7  12  -1    0.15    1.11
  -7  12   1    0.56    1.09
  -6 -12   1    2.53    1.28
   6 -12  -1    2.22    1.17
   6  12  -1    1.47    1.07
  -6  12   1    2.24    1.18
   5 -12  -1    0.70    0.78
  -5 -12   1    0.96    0.97
  -5 -12   1    0.50    0.52
   5  12  -1    1.10    0.81
  -5  12   1    1.43    0.97
  -4 -12   1   51.25    4.50
   4 -12  -1   50.72    4.43
  -4  12   1   53.80    4.29
   4  12  -1   54.35    4.43
  -3 -12   1   74.73    5.49
   3 -12  -1   78.62    6.07
  -3  12   1   78.13    5.34
   3  12  -1   71.81    5.47
  -2 -12   1   72.13    4.98
   2 -12  -1   71.23    4.93
  -2  12   1   74.57    4.86
   2  12  -1   68.19    4.90
  -1 -12   1  169.45    9.41
   1 -12  -1  149.38    9.18
  -1  12   1  143.30    9.13
   0 -12   1  516.96   27.23
   0 -12  -1  458.95   27.12
   0 -12  -1  528.40   27.34
   0  12   1  450.39   27.28
   0  12   1  466.15   27.19
   1 -12   1  180.46   10.57
  -1 -12  -1  164.56   10.48
   1  12   1  174.20   10.65
  -1  12  -1  189.72   10.53
   2 -12   1   12.40    1.52
  -2 -12  -1   10.55    1.76
   2  12   1   12.98    1.64
  -2  12  -1   11.55    1.38
  -3 -12  -1   22.67    2.64
   3 -12   1   25.93    2.64
   3  12   1   27.64    2.73
  -3  12  -1   27.79    2.48
  -4 -12  -1  114.60    8.12
   4 -12   1   98.92    7.89
  -4  12  -1  115.58    7.62
   4  12   1  129.85    8.32
  -5 -12  -1    4.46    1.49
   5 -12   1    6.12    1.76
  -5  12  -1    4.92    1.33
   5  12   1    6.19    1.73
   6 -12   1   11.98    2.71
  -6 -12  -1   14.12    2.81
  -6  12  -1   15.53    2.53
   6  12   1   10.96    2.55
  -7 -12  -1    1.36    1.38
   7 -12   1    3.33    1.67
  -7  12  -1    2.36    1.04
   7  12   1    2.35    1.39
   8 -12   1   11.68    2.95
  -8 -12  -1   11.03    2.79
   8  12   1    5.60    2.30
  -8  12  -1    8.59    2.25
  -9 -12  -1    2.13    1.82
   9 -12   1    0.73    1.53
  -9  12  -1   -0.89    1.21
   9  12   1    1.39    1.54
  10 -12   1   -0.27    1.90
 -10 -12  -1    2.44    2.50
  10 -12   1    0.99    1.59
  11 -13  -1    8.04    3.20
  11 -13  -1   14.84    3.28
  11  13  -1   12.37    3.48
  10 -13  -1    2.85    1.61
 -10 -13   1   -0.14    1.93
  10 -13  -1   -2.07    1.60
  10  13  -1   -0.37    1.59
 -10  13   1    2.06    1.80
   9 -13  -1    2.80    1.50
  -9 -13   1   -2.05    1.57
   9 -13  -1    1.55    1.41
  -9  13   1    1.92    1.49
   9  13  -1    2.93    1.80
   8 -13  -1    1.38    1.48
  -8 -13   1    2.86    1.69
   8  13  -1    2.69    1.24
  -8  13   1    3.70    1.54
  -7 -13   1   18.04    3.40
   7 -13  -1   13.26    3.09
   7  13  -1   15.70    3.05
  -7  13   1   13.62    2.63
   6 -13  -1   83.97    6.97
  -6 -13   1   76.89    6.76
  -6  13   1   79.31    6.37
   6  13  -1   85.86    6.78
   5 -13  -1   51.63    5.08
  -5 -13   1   61.82    5.37
  -5 -13   1   66.63    4.38
  -5  13   1   58.78    4.97
   5  13  -1   64.56    5.22
   4 -13  -1  110.88    7.78
   4  13  -1  111.38    7.62
  -4  13   1  106.01    7.42
  -3 -13   1   37.53    3.30
   3 -13  -1   36.78    3.31
   3  13  -1   31.44    3.45
  -3  13   1   34.85    3.03
   2 -13  -1  142.08    8.89
  -2 -13   1  142.60    8.96
   2  13  -1  148.30    8.94
  -2  13   1  136.87    8.74
   1 -13  -1    9.26    1.18
  -1 -13   1    8.33    1.36
  -1  13   1    8.20    1.17
   0 -13   1   16.42    1.64
   0 -13  -1   17.41    1.76
   0 -13  -1   19.48    1.75
   0  13   1   18.68    1.86
   0  13   1   16.15    1.68
   1 -13   1    0.71    0.52
  -1 -13  -1    0.54    0.52
  -1 -13  -1    0.08    0.45
   1  13   1   -0.16    0.47
  -1  13  -1    0.00    0.39
  -2 -13  -1    4.90    1.18
   2 -13   1    3.74    0.97
   2  13   1    6.18    1.26
  -2  13  -1    6.02    1.09
   3 -13   1    3.36    1.04
  -3 -13  -1    2.02    1.00
  -3  13  -1    3.91    1.00
   3  13   1    3.00    1.06
  -4 -13  -1    4.24    1.37
   4 -13   1    4.95    1.44
   4  13   1    6.74    1.70
  -4  13  -1    6.16    1.35
   5 -13   1    5.87    1.70
  -5 -13  -1    4.91    1.60
  -5  13  -1    5.10    1.37
   5  13   1    7.16    1.83
   6 -13   1   46.65    4.92
  -6 -13  -1   45.98    4.67
  -6  13  -1   42.00    4.04
   6  13   1   38.45    4.49
   7 -13   1   -0.71    1.04
  -7 -13  -1    2.97    1.53
   7  13   1    0.85    1.37
  -7  13  -1    1.16    0.95
   8 -13   1   33.70    4.61
  -8 -13  -1   27.37    4.74
   8  13   1   22.00    4.33
  -8  13  -1   30.05    3.69
   9 -13   1    0.76    1.64
  -9 -13  -1   -1.82    1.59
   9  13   1   -0.65    1.19
  -9  13  -1   -1.84    1.14
  10 -13   1    4.93    2.19
 -10 -13  -1    3.30    2.70
  10 -13   1    6.99    2.75
 -10  13  -1    4.34    1.92
  10  13   1    2.54    2.50
  11 -14  -1   -0.89    2.58
  11 -14  -1    0.09    1.67
  11  14  -1    3.89    2.32
  10 -14  -1    6.07    2.20
  10 -14  -1    0.73    1.76
 -10 -14   1    8.23    2.83
  10  14  -1    5.67    2.32
 -10  14   1   11.37    2.58
   9 -14  -1    0.93    1.49
   9 -14  -1    3.22    1.81
  -9 -14   1   -0.17    1.69
  -9  14   1    3.55    1.56
   9  14  -1   -0.29    1.32
   8 -14  -1   10.10    2.76
  -8 -14   1   12.53    3.19
   8  14  -1   10.27    2.75
  -8  14   1   15.87    3.09
   7 -14  -1   -0.91    0.78
  -7 -14   1    1.46    1.21
   7  14  -1   -0.69    0.84
  -7  14   1    1.07    0.91
  -6 -14   1  347.49   21.81
   6 -14  -1  347.74   21.72
  -6  14   1  355.87   21.14
   6  14  -1  331.79   21.31
  -5 -14   1  104.19    7.63
   5 -14  -1   94.09    7.28
  -5 -14   1   88.62    6.13
   5  14  -1  100.73    7.24
  -5  14   1   90.48    6.85
   4 -14  -1   29.69    3.13
  -4 -14   1   34.13    3.38
  -4  14   1   30.74    2.96
   4  14  -1   28.64    3.05
   3 -14  -1  386.81   22.74
   3  14  -1  396.67   22.70
  -3  14   1  383.70   22.51
   2 -14  -1   26.47    2.46
  -2 -14   1   27.70    2.57
  -2  14   1   26.40    2.38
   2  14  -1   26.81    2.50
   1 -14  -1    6.47    1.15
  -1 -14   1    6.61    1.24
  -1  14   1    6.32    1.15
   0 -14  -1   28.51    2.67
   0 -14  -1   34.23    2.70
   0 -14   1   35.24    2.68
   0  14   1   34.01    2.80
   0  14   1   34.33    2.73
  -1 -14  -1   16.76    1.73
  -1 -14  -1   11.27    1.43
   1 -14   1   10.32    1.41
   1  14   1   12.12    1.57
  -1  14  -1   11.88    1.40
   2 -14   1   26.86    2.56
  -2 -14  -1   28.94    2.75
  -2  14  -1   29.54    2.53
   2  14   1   30.05    3.03
   3 -14   1   56.67    4.46
  -3 -14  -1   55.98    4.59
  -3  14  -1   51.16    4.08
   3  14   1   56.10    4.51
  -4 -14  -1    6.13    1.62
   4 -14   1    6.75    1.69
   4  14   1    7.43    1.72
  -4  14  -1    7.14    1.48
  -5 -14  -1   12.57    2.53
   5 -14   1   12.09    2.43
  -5  14  -1   12.23    2.06
   5  14   1   10.36    2.29
   6 -14   1    1.46    1.24
  -6 -14  -1    0.27    1.26
   6  14   1    1.30    1.15
  -6  14  -1    2.84    1.17
   7 -14   1   27.85    4.03
  -7 -14  -1   25.99    3.56
  -7  14  -1   28.22    3.28
   7  14   1   27.99    3.80
   8 -14   1    2.62    1.82
  -8 -14  -1    3.21    1.97
   8  14   1    4.84    2.11
  -8  14  -1    1.39    1.27
  -9 -14  -1    6.38    3.18
   9 -14   1   11.65    3.18
  -9  14  -1    8.87    2.40
   9  14   1    8.11    2.86
  10 -14   1    6.14    2.88
 -10 -14  -1    6.83    2.94
  10 -14   1    2.42    1.96
 -10  14  -1    3.30    2.04
  10  14   1    3.23    2.34
  11 -15  -1    9.80    2.67
  10 -15  -1    3.75    1.24
  10 -15  -1   -1.94    1.37
 -10 -15   1    3.24    2.26
  10  15  -1    0.90    1.56
 -10  15   1    3.44    1.54
   9 -15  -1   10.05    2.91
  -9 -15   1   10.46    2.79
   9 -15  -1    8.82    2.51
  -9  15   1    6.59    2.16
   9  15  -1    4.43    2.13
  -8 -15   1   36.98    4.81
  -8  15   1   41.50    4.46
   7 -15  -1    4.81    1.99
  -7 -15   1    6.23    2.32
   7  15  -1   10.54    2.47
  -7  15   1    6.01    1.75
   6 -15  -1    6.91    1.92
  -6 -15   1    6.73    2.25
  -6  15   1    6.02    1.65
   6  15  -1    7.24    1.96
  -5 -15   1   63.07    5.96
  -5 -15   1   74.17    5.09
   5 -15  -1   77.92    6.17
  -5  15   1   75.06    5.73
   5  15  -1   76.33    5.97
  -4 -15   1  127.10    9.25
   4 -15  -1  136.05    9.29
   4  15  -1  146.94    9.27
  -4  15   1  134.42    8.95
  -3 -15   1   77.82    5.72
   3 -15  -1   77.49    5.59
   3  15  -1   76.17    5.55
  -3  15   1   72.95    5.35
   2 -15  -1  168.99   10.69
  -2 -15   1  183.39   10.78
   2  15  -1  172.45   10.67
  -2  15   1  165.03   10.47
  -1 -15   1   15.32    1.72
   1 -15  -1   13.82    1.57
  -1  15   1   11.30    1.44
   0 -15  -1   38.65    3.21
   0 -15   1   40.51    3.18
   0 -15  -1   41.65    3.12
   0  15   1   40.32    3.17
   1 -15   1    0.28    0.49
  -1 -15  -1    0.56    0.55
  -1 -15  -1    1.37    0.68
   1  15   1    0.60    0.65
  -1  15  -1    0.77    0.56
  -2 -15  -1    3.22    1.04
   2 -15   1    3.25    1.16
   2  15   1    3.04    0.98
  -2  15  -1    2.96    0.87
  -3 -15  -1   15.18    2.14
   3 -15   1   12.64    2.10
   3  15   1   12.03    2.13
  -3  15  -1   13.10    1.66
  -4 -15  -1   21.24    2.66
   4 -15   1   18.46    2.51
   4  15   1   20.04    2.60
  -4  15  -1   21.14    2.30
   5 -15   1  289.85   18.21
  -5  15  -1  270.11   17.26
   5  15   1  297.31   18.12
  -6 -15  -1    0.13    1.34
   6 -15   1    3.49    1.50
   6  15   1    1.46    1.21
  -6  15  -1    0.98    0.82
  -7 -15  -1   12.21    2.73
   7 -15   1    6.02    2.22
  -7  15  -1   12.50    2.39
   7  15   1    8.80    2.67
  -8 -15  -1   11.83    3.09
   8 -15   1   12.68    3.30
   8  15   1   17.67    3.77
  -8  15  -1   14.81    2.88
   9 -15   1    2.32    1.78
  -9 -15  -1   -4.42    1.98
  -9  15  -1    2.38    1.60
   9  15   1   -1.34    1.18
  10 -15   1   -3.00    1.43
  10 -15   1   -1.74    1.72
 -10 -15  -1    6.13    3.06
 -10  15  -1   -2.31    1.53
  11 -16  -1    0.62    1.72
 -10 -16   1    6.98    2.45
  10 -16  -1   -1.57    1.23
  10 -16  -1   -1.23    1.91
  10  16  -1   -0.48    1.46
 -10  16   1    2.01    1.51
   9 -16  -1    3.64    1.88
   9 -16  -1    1.50    1.62
  -9 -16   1    3.01    2.06
   9  16  -1    0.94    1.63
  -9  16   1    5.09    1.77
   8 -16  -1    1.67    1.46
  -8 -16   1    3.49    1.53
  -8  16   1   -1.13    1.06
   8  16  -1    3.35    2.05
  -7 -16   1    4.74    1.85
   7 -16  -1    7.60    2.22
  -7  16   1    9.53    2.18
   7  16  -1    8.95    2.15
   6 -16  -1   67.02    5.84
   6  16  -1   49.68    5.05
  -5 -16   1   78.42    6.51
   5 -16  -1   74.37    6.34
   5  16  -1   82.60    6.29
  -5  16   1   76.63    5.95
  -4 -16   1    0.04    0.69
   4 -16  -1    0.15    0.67
   4  16  -1    0.15    0.59
  -4  16   1    0.33    0.57
   3 -16  -1  176.67   10.71
  -3 -16   1  164.37   10.73
  -3  16   1  161.46   10.38
   3  16  -1  162.78   10.60
  -2 -16   1    4.02    1.12
   2  16  -1    5.63    1.50
  -2  16   1    3.79    0.99
  -1 -16   1   41.45    3.42
   1 -16  -1   43.48    3.39
  -1  16   1   44.22    3.38
   0 -16  -1   -0.36    0.44
   0 -16   1    0.62    0.51
   0 -16  -1    0.29    0.51
   1 -16   1    2.05    0.97
  -1 -16  -1    2.70    0.85
  -1 -16  -1    3.77    1.08
   1  16   1    4.07    1.11
  -1  16  -1    2.59    0.86
  -2 -16  -1   15.22    1.95
   2 -16   1   13.83    1.79
  -2  16  -1   15.70    1.79
   2  16   1   14.08    1.90
  -3 -16  -1   88.97    6.34
   3 -16   1   79.73    6.03
  -3  16  -1   80.79    5.75
   3  16   1   83.37    6.15
   4 -16   1    1.67    0.88
  -4 -16  -1    0.50    0.84
   4  16   1   -1.00    0.52
  -4  16  -1   -0.28    0.58
  -5 -16  -1   40.62    4.22
   5 -16   1   37.50    4.16
  -5  16  -1   40.34    3.75
   5  16   1   42.20    4.25
   6 -16   1   33.00    4.16
  -6  16  -1   32.83    3.52
   6  16   1   38.73    4.23
  -7 -16  -1    5.60    2.24
   7 -16   1    5.38    2.02
   7  16   1    4.89    1.84
  -7  16  -1    5.96    1.71
   8 -16   1    2.13    2.10
  -8 -16  -1    3.93    1.89
  -8  16  -1    8.00    2.01
   8  16   1    6.64    2.44
   9 -16   1    7.41    2.92
  -9 -16  -1   -1.10    2.00
   9  16   1    6.17    2.55
  -9  16  -1    4.13    1.80
  10 -16   1    3.97    2.15
 -10 -16  -1    5.75    3.04
  10 -16   1    2.73    2.32
  10  16   1    3.35    2.45
 -10  16  -1    2.94    2.63
  11 -17  -1   11.41    2.81
  11 -17  -1    6.09    3.20
  11  17  -1    5.62    2.95
 -10 -17   1    0.96    2.03
  10 -17  -1   -3.50    1.72
  10 -17  -1   -0.24    1.57
  10  17  -1    1.76    1.79
 -10  17   1   -0.59    1.66
   9 -17  -1    4.28    2.04
  -9 -17   1    1.28    1.78
   9  17  -1   -1.28    1.36
  -9  17   1    2.76    1.35
  -8 -17   1    3.61    1.72
   8 -17  -1    2.36    1.43
   8  17  -1    0.92    1.12
  -8  17   1    0.75    1.21
   7 -17  -1   -1.06    0.91
  -7 -17   1    2.53    1.58
  -7  17   1    1.13    0.96
   7  17  -1   -0.35    0.61
   6 -17  -1   24.62    3.44
  -6 -17   1   26.84    2.37
  -6 -17   1   30.11    3.70
   6  17  -1   23.48    3.18
  -6  17   1   27.86    3.19
  -5 -17   1   50.05    5.04
   5 -17  -1   57.45    5.21
  -5  17   1   57.88    4.77
   5  17  -1   56.85    4.94
  -4 -17   1    1.26    1.11
   4 -17  -1    1.01    0.85
  -4  17   1    1.19    0.72
   4  17  -1    1.07    0.88
   3 -17  -1   70.06    5.39
  -3 -17   1   71.10    5.50
  -3  17   1   72.98    5.23
   3  17  -1   71.65    5.40
  -2 -17   1   65.91    4.77
   2 -17  -1   60.66    4.55
   2  17  -1   52.56    4.53
  -2  17   1   64.64    4.51
   1 -17  -1    1.10    0.63
  -1 -17   1    1.74    0.72
  -1  17   1    1.33    0.68
   0 -17   1   12.31    1.64
   0 -17  -1   10.37    1.43
   0 -17  -1   12.60    1.66
  -1 -17  -1  128.72    7.83
  -1 -17  -1  115.85    7.89
  -1  17  -1  119.36    7.78
   2 -17   1  153.22    9.92
  -2 -17  -1  157.04   10.11
   2  17   1  157.98   10.08
  -2  17  -1  159.39    9.77
   3 -17   1   31.10    3.16
  -3 -17  -1   38.72    3.50
  -3  17  -1   33.66    2.99
   3  17   1   28.80    3.13
   4 -17   1   29.39    3.34
  -4 -17  -1   28.45    3.38
   4  17   1   35.69    3.56
  -4  17  -1   34.62    3.14
   5 -17   1   -0.35    0.89
  -5 -17  -1    0.84    1.17
  -5  17  -1    0.13    0.75
   5  17   1    1.72    1.09
  -6 -17  -1    0.11    1.07
   6 -17   1   -0.57    0.90
   6  17   1   -0.43    0.87
  -7 -17  -1   27.34    3.74
   7 -17   1   23.74    4.04
  -7  17  -1   20.59    2.81
   7  17   1   17.75    3.45
  -8 -17  -1   11.52    2.91
   8 -17   1    6.01    2.56
  -8  17  -1    7.98    2.10
   8  17   1    6.69    2.26
   9 -17   1   -0.56    1.81
  -9 -17  -1    5.28    2.49
   9  17   1    5.62    2.15
  -9  17  -1    4.68    1.98
 -10 -17  -1   -0.07    2.79
  10 -17   1    5.04    2.90
  10  17   1    4.61    2.59
 -10  17  -1    2.61    2.28
  11 -18  -1    7.22    2.64
  11  18  -1    3.37    2.20
 -10 -18   1   -1.00    2.46
  10 -18  -1    0.34    1.53
  10 -18  -1    1.38    2.22
  10  18  -1    0.25    1.89
 -10  18   1    2.59    1.72
   9 -18  -1   36.51    5.17
  -9 -18   1   34.74    5.61
   9  18  -1   33.09    4.53
  -9  18   1   38.17    4.38
   8 -18  -1    3.23    1.66
  -8 -18   1    3.46    1.85
  -8  18   1    1.43    1.22
   8  18  -1   -1.99    1.01
  -7 -18   1    2.11    1.39
   7 -18  -1   -0.99    1.02
   7  18  -1    2.06    1.34
  -7  18   1    2.20    1.19
  -6 -18   1   56.51    6.00
  -6 -18   1   73.35    4.80
   6 -18  -1   62.01    6.02
  -6  18   1   61.58    5.50
   6  18  -1   81.98    6.31
   5 -18  -1   92.86    7.45
  -5 -18   1  101.51    7.76
   5  18  -1   95.93    7.32
  -5  18   1   94.41    7.02
  -4 -18   1   43.57    4.31
   4 -18  -1   45.03    4.22
  -4  18   1   47.83    3.94
   4  18  -1   44.47    4.07
  -3 -18   1    1.76    0.92
   3 -18  -1    1.78    0.89
  -3  18   1    1.83    0.80
   3  18  -1    1.71    0.93
   2 -18  -1    9.77    1.63
  -2 -18   1    8.60    1.69
   2  18  -1   10.08    1.76
  -2  18   1   10.05    1.42
  -1 -18   1    0.37    0.57
   1 -18  -1   -0.06    0.54
  -1  18   1    0.98    0.64
   0 -18  -1   45.22    3.69
   0 -18  -1   44.14    3.96
   1 -18   1   14.34    2.00
  -1 -18  -1   19.60    2.21
  -1 -18  -1   20.16    2.15
  -1  18  -1   21.91    2.18
   1  18   1   21.22    2.30
  -2 -18  -1    6.08    1.49
   2 -18   1    4.96    1.21
   2  18   1    8.94    1.70
  -2  18  -1    5.76    1.27
   3 -18   1   13.60    2.26
  -3 -18  -1   13.40    2.27
   3  18   1   13.86    1.96
  -3  18  -1   13.28    1.77
   4 -18   1   78.86    6.12
  -4 -18  -1   73.36    6.13
   4  18   1   65.30    5.76
  -4  18  -1   74.57    5.53
  -5 -18  -1   -0.89    0.77
   5 -18   1   -0.59    0.67
  -5  18  -1    1.49    0.95
   5  18   1    1.69    1.08
   6 -18   1    0.16    1.20
  -6 -18  -1    1.94    1.36
  -6  18  -1    1.40    0.91
   7 -18   1   13.60    3.45
  -7 -18  -1   13.41    3.17
  -7  18  -1   12.13    2.38
   7  18   1   12.47    4.40
  -8 -18  -1   30.91    5.21
   8 -18   1   28.59    5.04
  -8  18  -1   25.11    4.05
   8  18   1   35.15    4.47
   9 -18   1   -2.08    1.57
  -9 -18  -1    5.38    2.29
   9  18   1    2.89    1.46
  -9  18  -1   -0.57    1.42
 -10 -18  -1   -4.19    2.38
 -10  18  -1    0.60    1.91
  11 -19  -1   14.27    4.01
  11 -19  -1   14.50    4.21
  11  19  -1   10.73    3.20
  10 -19  -1    8.39    2.62
 -10 -19   1    6.97    3.74
  10 -19  -1    7.06    2.74
  10  19  -1    7.60    2.60
 -10  19   1    9.55    2.69
  -9 -19   1   -0.46    1.80
   9 -19  -1   -1.75    1.40
   9  19  -1    1.66    1.26
  -9  19   1    0.43    1.25
  -8 -19   1    1.37    1.60
   8 -19  -1    1.55    1.38
  -8  19   1   -0.58    0.92
  -7 -19   1    2.29    1.41
   7 -19  -1    2.60    1.40
   7  19  -1    1.22    0.96
  -6 -19   1    6.38    2.06
   6 -19  -1    5.73    1.90
  -6 -19   1    7.78    1.40
  -6  19   1    6.46    1.69
   6  19  -1    7.02    1.91
  -5 -19   1    8.20    2.10
   5 -19  -1    5.61    1.88
   5  19  -1    5.88    1.61
  -5  19   1    8.04    1.81
  -4 -19   1   86.75    6.58
   4 -19  -1   77.56    6.30
  -4  19   1   75.57    5.91
   4  19  -1   86.47    6.35
  -3 -19   1    6.79    1.65
   3 -19  -1    6.66    1.53
  -3  19   1    6.76    1.42
   3  19  -1    7.98    1.80
  -2 -19   1   42.07    3.68
   2 -19  -1   41.19    3.56
  -2  19   1   44.78    3.59
   2  19  -1   42.84    3.74
   1 -19  -1    3.72    1.18
   1 -19  -1    5.18    1.18
  -1 -19   1    4.51    1.23
  -1  19   1    4.19    1.07
   0 -19   1   15.91    1.92
   0 -19  -1   16.62    2.03
   0 -19  -1   19.54    2.17
   1 -19   1   86.16    6.34
  -1 -19  -1   90.08    6.30
  -1 -19  -1   93.80    6.51
  -1  19  -1   95.82    6.44
   1  19   1  107.16    6.79
   2 -19   1  106.76    7.73
  -2 -19  -1  126.34    8.11
  -2  19  -1  116.20    7.68
   2  19   1  119.26    8.04
  -3 -19  -1   27.82    3.07
   3 -19   1   29.57    3.12
   3  19   1   31.51    3.18
  -3  19  -1   27.51    2.77
  -4 -19  -1    5.48    1.85
   4 -19   1    4.78    1.58
  -4  19  -1    4.44    1.30
   4  19   1    5.15    1.60
   5 -19   1    2.40    1.28
  -5 -19  -1    1.34    1.26
   5  19   1    1.43    1.30
  -5  19  -1    1.90    0.98
   6 -19   1   85.25    7.19
  -6 -19  -1   70.54    6.57
   6  19   1   62.15    6.30
  -6  19  -1   74.96    5.94
  -7 -19  -1    3.44    1.99
  -7  19  -1    4.74    1.33
   7  19   1    3.04    1.88
  -8 -19  -1   27.70    4.65
   8 -19   1   20.62    4.38
   8  19   1   19.80    3.85
  -8  19  -1   27.01    3.62
  -9 -19  -1    2.55    2.23
   9 -19   1    1.30    1.85
   9  19   1    2.17    1.79
  -9  19  -1    3.98    1.74
 -10 -19  -1   -1.21    2.73
 -10  19  -1    6.00    2.41
  11 -20  -1   11.13    3.60
  11 -20  -1    1.85    2.75
  11  20  -1    8.11    2.72
  10 -20  -1    3.15    2.16
  10 -20  -1    0.13    1.49
 -10 -20   1    2.39    2.71
  10  20  -1    3.10    1.89
 -10  20   1   -1.94    1.49
   9 -20  -1   13.93    3.57
  -9 -20   1   11.03    3.93
   9  20  -1   15.16    3.32
  -9  20   1   18.56    3.41
   8 -20  -1   20.61    3.91
  -8 -20   1   22.96    4.37
   8  20  -1   16.52    3.53
  -8  20   1   16.81    3.08
   7 -20  -1   10.59    2.86
  -7 -20   1   12.47    2.91
   7  20  -1    9.50    2.58
  -7  20   1    9.36    2.29
   6 -20  -1    0.91    0.98
  -6 -20   1    1.34    0.75
  -6 -20   1   -1.04    0.93
  -6  20   1   -0.01    0.76
   6  20  -1    0.95    0.96
  -5 -20   1    4.09    1.74
   5 -20  -1    7.75    1.93
  -5  20   1    4.48    1.41
   5  20  -1    5.80    1.63
  -4 -20   1   40.63    4.18
   4 -20  -1   47.30    4.28
  -4  20   1   43.70    3.88
   4  20  -1   44.35    4.11
   3 -20  -1    7.22    1.60
  -3 -20   1    6.68    1.70
   3  20  -1    8.08    1.75
  -3  20   1    8.58    1.66
   2 -20  -1   60.54    4.63
  -2 -20   1   59.05    4.70
   2  20  -1   61.16    4.76
  -2  20   1   57.97    4.53
  -1 -20   1   73.06    5.49
   1 -20  -1   83.36    5.60
   1 -20  -1   68.88    5.48
  -1 -20   1   81.77    5.77
  -1  20   1   74.55    5.41
   0 -20   1   22.40    2.31
   0 -20  -1   20.99    2.38
   0 -20  -1   21.37    2.29
   1 -20   1    3.92    1.05
  -1 -20  -1    4.98    1.21
  -1 -20  -1    2.75    1.02
  -1  20  -1    4.36    1.14
   1  20   1    4.16    1.27
   2 -20   1    2.55    0.97
  -2 -20  -1    2.94    1.13
   2  20   1    2.70    1.17
  -2  20  -1    2.73    0.95
  -3 -20  -1    0.95    0.80
   3 -20   1    0.47    0.60
  -3  20  -1   -0.02    0.53
   3  20   1    0.78    0.76
  -4 -20  -1   14.29    2.70
   4 -20   1   15.77    2.72
   4  20   1   16.34    2.88
  -4  20  -1   14.76    2.05
   5 -20   1   10.58    2.37
  -5 -20  -1   13.20    2.84
  -5  20  -1   12.59    2.22
   5  20   1   10.55    2.44
   6 -20   1   42.17    5.03
  -6 -20  -1   39.19    4.88
   6  20   1   50.06    5.03
  -6  20  -1   51.77    4.51
  -7 -20  -1    2.57    1.99
   7 -20   1    1.99    1.65
  -7  20  -1    2.30    1.26
   7  20   1    1.97    1.77
  -8 -20  -1   34.83    4.84
   8 -20   1   36.43    5.94
   8  20   1   28.39    4.81
  -8  20  -1   35.51    4.37
  -9 -20  -1    1.89    2.25
   9 -20   1   -0.31    1.75
   9  20   1    4.05    1.95
  -9  20  -1    1.42    1.61
 -10 -20  -1   -2.02    3.16
 -10  20  -1    0.50    1.93
  10  20   1    3.07    2.29
  11 -21  -1    5.28    2.28
  11 -21  -1    2.77    2.49
  11  21  -1    4.68    2.54
  10 -21  -1   -0.39    1.81
 -10 -21   1    1.59    3.14
  10 -21  -1    2.35    1.96
 -10  21   1   -0.58    1.59
  10  21  -1    1.13    1.84
   9 -21  -1    9.64    3.14
   9  21  -1   16.57    3.52
  -8 -21   1    5.22    2.10
   8 -21  -1    5.35    2.10
   8  21  -1    2.13    1.46
  -8  21   1    3.35    1.49
   7 -21  -1   11.88    3.01
  -7 -21   1   13.43    3.07
   7  21  -1   10.80    2.67
  -7  21   1   13.55    2.63
   6 -21  -1    1.38    1.21
  -6 -21   1    0.18    1.01
  -6 -21   1    0.16    0.66
   6  21  -1    1.49    1.19
  -6  21   1    1.61    0.90
  -5 -21   1    5.47    1.76
   5 -21  -1    5.49    1.72
   5  21  -1    6.68    1.88
  -5  21   1    6.59    1.65
   4 -21  -1   81.87    6.25
  -4 -21   1   57.97    5.80
   4  21  -1   84.02    6.16
  -4  21   1   74.99    5.73
   3 -21  -1   31.61    3.19
  -3 -21   1   29.12    3.18
   3  21  -1   29.72    3.12
  -3  21   1   31.31    3.00
   2 -21  -1    0.52    0.57
  -2 -21   1    1.12    0.71
   1 -21  -1    2.27    0.87
  -1 -21   1    1.54    0.83
   1 -21  -1    1.73    0.92
  -1 -21   1    0.32    0.69
  -1  21   1    0.17    0.55
   0 -21  -1   -1.15    0.48
   0 -21  -1   -0.06    0.49
   0 -21   1   -0.24    0.47
  -1 -21  -1   15.31    2.05
  -1 -21  -1   18.56    2.09
   1 -21   1   18.63    2.15
   1  21   1   15.56    2.45
  -2 -21  -1  185.48   11.64
   2 -21   1  178.11   11.61
  -2 -21  -1  215.40   12.09
  -2  21  -1  174.35   11.40
   2  21   1  169.91   11.73
   3 -21   1   18.89    2.59
  -3 -21  -1   24.00    2.90
   3  21   1   23.86    2.80
  -3  21  -1   24.79    2.56
   4 -21   1   67.55    5.56
  -4 -21  -1   55.57    5.35
   4  21   1   53.31    5.09
  -4  21  -1   66.08    5.02
  -5 -21  -1    1.77    1.19
   5 -21   1   -0.39    0.82
  -5  21  -1    1.35    0.95
   5  21   1    0.63    0.87
  -6 -21  -1   22.44    4.05
   6 -21   1   27.15    4.45
  -6  21  -1   25.31    3.13
   6  21   1   28.85    3.70
  -7 -21  -1   11.66    2.90
   7 -21   1   15.49    3.39
   7  21   1   11.12    2.84
  -7  21  -1    8.32    2.25
   8 -21   1    2.67    1.84
  -8 -21  -1    3.12    2.12
   8  21   1    1.31    1.57
  -8  21  -1    0.67    1.29
   9 -21   1    4.66    2.49
  -9 -21  -1    8.23    3.84
   9  21   1    6.50    2.63
  -9  21  -1    9.06    2.38
  10 -21   1   -1.82    2.24
 -10 -21  -1    7.42    3.82
 -10  21  -1    4.44    2.46
  10  21   1    5.66    2.65
  11 -22  -1   12.46    3.42
  11 -22  -1    8.63    4.14
  11  22  -1   11.84    3.59
  10 -22  -1    7.62    3.09
  10 -22  -1   14.17    3.02
  10  22  -1    2.90    2.21
   9 -22  -1   13.66    3.32
  -9 -22   1   15.58    3.91
  -9  22   1    8.15    3.43
   9  22  -1    9.82    3.01
   8 -22  -1    3.65    1.86
  -8 -22   1    1.01    1.63
   8  22  -1    2.63    1.65
  -8  22   1    4.66    1.53
   7 -22  -1    7.95    2.25
  -7 -22   1    6.34    2.26
  -7  22   1    8.35    2.12
   7  22  -1    8.79    2.32
  -6 -22   1   12.52    2.89
   6 -22  -1    8.96    2.33
  -6  22   1   12.39    2.31
   6  22  -1    9.99    2.48
   5 -22  -1    4.00    1.57
  -5 -22   1    7.32    2.62
   5  22  -1    3.78    1.40
   4 -22  -1    1.45    0.85
  -4 -22   1    1.32    0.91
   4  22  -1    0.91    0.84
  -4  22   1    0.28    0.67
   3 -22  -1    0.99    0.70
  -3 -22   1    0.83    0.77
  -3  22   1   -0.15    0.48
   3  22  -1    1.16    0.81
  -2 -22   1    1.25    0.81
   2 -22  -1    2.66    0.98
  -2  22   1    1.79    0.86
   2  22  -1    3.39    1.22
  -1 -22   1    5.86    1.48
  -1 -22   1    4.47    1.17
   1 -22  -1    3.99    1.19
   1 -22  -1    7.20    1.55
  -1  22   1    5.25    1.27
   0 -22  -1   36.72    3.29
   0 -22   1   42.91    3.66
   0 -22   1   36.11    3.23
   0 -22  -1   34.73    3.40
  -1 -22  -1   53.98    4.30
  -1 -22  -1   51.46    4.47
   1 -22   1   56.31    4.40
   1  22   1   56.89    4.60
  -2 -22  -1   42.57    3.73
  -2 -22  -1   43.43    3.97
   2 -22   1   37.94    3.69
   2  22   1   42.82    3.92
  -2  22  -1   42.79    3.67
   3 -22   1   44.90    4.16
  -3 -22  -1   40.45    4.14
  -3  22  -1   48.02    3.91
   3  22   1   42.19    4.10
   4 -22   1   -1.15    0.62
  -4 -22  -1    2.43    1.24
   4  22   1   -0.15    0.73
  -4  22  -1    0.72    0.75
   5 -22   1   13.64    2.90
  -5  22  -1    9.20    2.05
   5  22   1    9.75    2.40
  -6 -22  -1    1.14    1.62
   6 -22   1    4.43    1.83
  -6  22  -1    4.33    1.53
   6  22   1    3.34    1.51
  -7 -22  -1    0.06    1.38
   7 -22   1   -0.95    1.03
   7  22   1    0.79    1.44
  -7  22  -1   -0.72    1.00
   8 -22   1   31.25    5.47
  -8 -22  -1   42.31    5.21
   8  22   1   31.60    4.48
  -8  22  -1   33.22    4.18
  -9 -22  -1    9.23    3.42
   9 -22   1    6.64    2.70
   9  22   1    7.62    2.68
  -9  22  -1    6.50    2.65
  10 -22   1    4.64    2.77
 -10  22  -1    4.37    2.70
  10  22   1    4.47    2.77
  11 -23  -1    1.42    2.81
  11 -23  -1    3.59    2.40
  11  23  -1    3.18    2.19
  10 -23  -1    4.36    2.92
  10 -23  -1    4.02    2.67
  10  23  -1    8.22    2.67
  -9 -23   1    6.20    2.56
   9 -23  -1   -1.03    1.41
  -9  23   1   -0.55    1.12
   8 -23  -1   13.00    3.27
  -8 -23   1   20.15    4.03
   8  23  -1   14.07    3.21
  -8  23   1   13.39    2.76
  -7 -23   1   12.50    3.27
   7 -23  -1   15.23    3.36
  -7  23   1   14.01    2.69
   7  23  -1   15.73    3.06
  -6 -23   1    1.29    1.36
   6 -23  -1    2.88    1.32
   6  23  -1    1.86    1.23
  -6  23   1    0.06    0.87
   5 -23  -1    2.11    1.34
  -5 -23   1    3.90    1.59
  -5  23   1    1.88    1.11
   5  23  -1    2.25    1.14
   4 -23  -1    7.02    1.71
  -4 -23   1    6.37    1.74
  -4  23   1    9.27    1.80
   4  23  -1    8.60    1.96
   3 -23  -1   51.27    4.42
  -3 -23   1   46.08    4.33
  -3  23   1   45.03    4.04
   3  23  -1   46.06    4.22
   2 -23  -1    0.09    0.60
  -2 -23   1    0.54    0.65
   2  23  -1   -0.53    0.49
  -2  23   1    0.52    0.61
   1 -23  -1   47.83    3.92
   1 -23  -1   46.56    4.05
  -1 -23   1   45.76    3.85
  -1 -23   1   43.27    4.04
  -1  23   1   41.65    3.82
   0 -23   1    5.98    1.40
   0 -23   1    6.89    1.59
   0 -23  -1    7.72    1.46
   0 -23  -1    6.33    1.59
  -1 -23  -1    1.60    0.82
   1 -23   1    1.05    0.70
  -1 -23  -1    0.43    0.65
   1  23   1    0.55    0.76
  -2 -23  -1    2.72    1.04
  -2 -23  -1    2.89    1.12
   2 -23   1    2.93    1.10
  -2  23  -1    2.42    0.84
   2  23   1    1.62    0.94
   3 -23   1    0.90    0.73
  -3 -23  -1    0.71    0.83
  -3  23  -1    0.96    0.75
   3  23   1   -0.17    0.65
   4 -23   1   27.33    3.25
  -4 -23  -1   28.75    3.43
   4  23   1   20.45    2.90
  -4  23  -1   25.09    2.87
   5 -23   1    3.54    1.53
  -5 -23  -1    3.38    1.49
   5  23   1    1.92    1.28
  -5  23  -1    3.27    1.55
   6 -23   1    9.22    2.53
  -6 -23  -1   10.28    2.74
   6  23   1    9.71    2.57
  -6  23  -1   10.01    2.07
  -7 -23  -1    6.86    2.49
   7 -23   1    4.92    2.16
  -7  23  -1    1.99    1.35
   7  23   1    2.32    1.72
   8 -23   1    4.48    2.24
  -8 -23  -1    5.62    2.57
  -8  23  -1    5.38    1.87
   8  23   1    4.04    1.78
  -9 -23  -1    7.78    3.22
   9  23   1    8.38    2.81
  10 -23   1   -0.04    2.22
 -10  23  -1   -3.60    2.30
  10  23   1   -0.20    1.72
  10 -24  -1    6.13    3.01
  10  24  -1    3.01    2.04
  -9 -24   1    7.51    3.09
   9 -24  -1    9.46    3.04
  -9  24   1    9.49    2.67
   9  24  -1    2.52    1.84
  -8 -24   1    1.55    1.64
   8 -24  -1    0.85    1.60
  -8  24   1    1.15    1.51
   8  24  -1    3.68    1.71
  -7 -24   1    9.16    2.67
  -7  24   1   10.70    2.32
  -6 -24   1   23.38    4.13
   6 -24  -1   27.42    3.81
   6  24  -1   28.19    3.46
  -6  24   1   27.44    3.26
  -5 -24   1    2.48    1.26
   5 -24  -1   -0.52    0.74
  -5  24   1    1.21    0.90
   5  24  -1   -0.21    0.76
   4 -24  -1    3.37    1.33
  -4 -24   1    1.69    1.30
   4  24  -1    4.85    1.50
  -4  24   1    1.37    1.03
  -3 -24   1    1.67    1.01
   3 -24  -1    1.58    0.99
  -3  24   1    1.32    0.87
   3  24  -1    1.42    0.88
   2 -24  -1   15.41    2.03
  -2 -24   1   12.04    2.22
  -2  24   1   13.41    2.21
   1 -24  -1  130.10    8.90
  -1 -24   1  134.98    8.97
  -1 -24   1  125.60    9.11
   1 -24  -1  141.15    9.20
  -1  24   1  137.48    8.97
   0 -24   1   48.23    4.03
   0 -24   1   46.84    4.20
   0 -24  -1   46.71    3.98
   0 -24  -1   47.31    4.25
  -1 -24  -1    3.81    1.29
   1 -24   1    6.84    1.46
  -1 -24  -1    2.97    1.09
   1  24   1    1.88    1.05
  -2 -24  -1    9.17    2.01
   2 -24   1    9.82    1.90
  -2 -24  -1   10.57    1.96
   2  24   1   12.91    2.26
  -2  24  -1    7.53    1.66
   3 -24   1   42.29    4.19
  -3 -24  -1   50.34    4.59
   3  24   1   40.02    4.12
  -3  24  -1   41.37    3.85
   4 -24   1   51.09    5.00
  -4 -24  -1   48.54    4.98
  -4  24  -1   51.18    4.51
   4  24   1   52.92    4.91
  -5 -24  -1   56.60    5.40
   5 -24   1   45.33    5.08
  -5  24  -1   47.58    4.57
   5  24   1   47.12    4.90
   6 -24   1    3.71    1.75
  -6 -24  -1    5.28    2.10
   6  24   1    2.13    1.53
  -6  24  -1    3.02    1.34
   7 -24   1    4.56    2.03
  -7 -24  -1    1.61    1.91
  -7  24  -1    7.42    1.92
   7  24   1    4.58    1.90
   8 -24   1   15.35    3.97
  -8 -24  -1   15.04    3.96
   8  24   1   10.79    2.86
  -8  24  -1   15.97    3.00
   9 -24   1   18.84    4.70
  -9 -24  -1   26.62    5.61
  -9  24  -1   22.08    3.96
   9  24   1   19.96    4.19
  10 -24   1   15.34    4.18
  10  24   1    5.92    2.94
  10  25  -1   -1.49    1.76
  -9 -25   1   17.71    3.98
   9 -25  -1   11.12    3.13
  -9  25   1   11.45    2.90
   9  25  -1    5.01    2.43
   8 -25  -1    1.62    1.27
  -8 -25   1    4.28    1.82
   8  25  -1    0.37    1.22
  -8  25   1    0.36    1.09
  -7 -25   1   19.02    4.22
   7 -25  -1   17.03    3.50
   7  25  -1   19.98    3.64
  -7  25   1   25.52    3.16
   6 -25  -1    5.61    1.94
  -6 -25   1    4.20    1.89
   6  25  -1   11.51    2.52
  -6  25   1    9.75    2.23
   5 -25  -1   66.12    6.14
  -5 -25   1   74.31    6.59
  -5  25   1   70.34    5.76
   5  25  -1   64.36    5.90
   4 -25  -1   92.42    7.21
  -4 -25   1   82.35    7.93
   4  25  -1  100.35    7.30
  -4  25   1   82.03    6.71
   3 -25  -1    5.16    1.48
  -3 -25   1    3.07    1.34
   3  25  -1    3.88    1.43
  -3  25   1    4.43    1.30
  -2 -25   1   20.76    2.69
   2 -25  -1   18.57    2.34
  -2  25   1   19.45    2.36
  -1 -25   1   55.51    4.34
   1 -25  -1   45.40    4.04
  -1 -25   1   46.35    4.30
   1 -25  -1   49.98    4.42
  -1  25   1   43.20    4.00
   0 -25  -1   -0.46    0.65
   0 -25  -1    0.62    0.65
   0 -25   1    1.34    0.73
   0 -25   1    1.69    0.88
  -1 -25  -1    6.28    1.45
  -1 -25  -1    3.72    1.33
   1 -25   1    6.75    1.57
   1  25   1   10.95    2.04
  -2 -25  -1   22.95    3.05
  -2 -25  -1   31.17    3.16
   2 -25   1   34.10    3.36
   2  25   1   31.56    3.44
  -2  25  -1   34.63    3.23
  -3 -25  -1    0.61    0.91
   3 -25   1    3.04    1.23
  -3  25  -1    0.73    0.84
   3  25   1    3.62    1.30
   4 -25   1    2.09    1.36
  -4 -25  -1    1.65    1.31
  -4  25  -1    3.39    1.23
   4  25   1    2.58    1.41
   5 -25   1   17.55    3.20
  -5 -25  -1   15.51    3.19
   5  25   1   19.24    3.23
  -5  25  -1   15.78    2.72
   6 -25   1   54.88    6.46
  -6 -25  -1   68.09    6.57
  -6  25  -1   60.93    5.45
   6  25   1   47.86    6.17
   7 -25   1   11.90    3.16
  -7 -25  -1    9.50    3.10
   7  25   1   15.23    3.26
  -7  25  -1   15.36    2.90
   8 -25   1    7.86    2.78
  -8 -25  -1   11.74    3.32
  -8  25  -1    8.47    2.36
   8  25   1    9.25    2.88
  -9 -25  -1    5.39    3.74
   9 -25   1    6.44    3.01
  -9  25  -1   12.46    2.96
   9  25   1    9.33    3.09
  10 -26  -1    7.71    3.30
  10  26  -1    0.16    2.27
  -9 -26   1   -0.50    2.32
   9 -26  -1    2.76    1.98
   9  26  -1    1.32    1.56
  -9  26   1    2.19    1.57
  -8 -26   1   14.01    3.22
   8 -26  -1   11.84    3.11
  -8  26   1   12.28    2.69
   8  26  -1    7.45    2.24
  -7 -26   1    8.09    2.47
   7 -26  -1    6.39    2.29
  -7  26   1   10.75    2.37
   7  26  -1   11.90    2.66
  -6 -26   1    3.14    1.91
   6 -26  -1   -1.56    1.04
   6  26  -1    0.84    1.09
  -6  26   1   -0.18    0.96
   5 -26  -1   36.14    4.28
  -5 -26   1   39.02    4.47
  -5  26   1   40.36    3.92
   5  26  -1   29.47    3.76
  -4 -26   1   -0.97    1.09
   4 -26  -1    2.68    1.20
   4  26  -1    2.27    1.23
  -4  26   1   -0.46    0.79
   3 -26  -1   61.12    5.09
  -3 -26   1   44.29    4.69
  -3  26   1   57.21    4.78
   3  26  -1   55.46    5.09
   2 -26  -1    0.64    0.68
  -2 -26   1    0.32    0.67
  -2  26   1   -0.07    0.57
   1 -26  -1    0.02    0.80
   1 -26  -1    0.00    0.55
  -1 -26   1    1.01    0.82
  -1 -26   1    0.37    0.60
  -1  26   1    0.50    0.68
   0 -26  -1   61.42    5.03
   0 -26   1   60.42    5.17
   0 -26  -1   60.45    5.20
   0 -26   1   70.20    5.12
   1 -26   1    0.77    0.70
  -1 -26  -1    0.14    0.63
  -1 -26  -1   -1.37    0.51
  -2 -26  -1   10.82    2.03
  -2 -26  -1   12.42    2.31
   2 -26   1   15.58    2.13
   2  26   1   12.26    2.42
  -2  26  -1   12.32    2.13
   3 -26   1    3.61    1.36
  -3 -26  -1    2.98    1.22
  -3 -26  -1    3.18    1.29
  -3  26  -1    3.13    1.15
   3  26   1    1.71    1.03
  -4 -26  -1    3.50    1.76
   4 -26   1    4.90    1.71
  -4  26  -1    2.41    1.40
   4  26   1    3.12    1.40
  -5 -26  -1   20.41    3.87
   5 -26   1   18.48    3.40
   5  26   1   25.69    4.04
  -5  26  -1   24.24    2.96
   6 -26   1   23.04    4.53
  -6 -26  -1   22.30    3.98
   6  26   1   13.45    3.42
  -6  26  -1   20.28    2.90
   7 -26   1   44.65    5.83
  -7 -26  -1   48.66    5.78
  -7  26  -1   47.16    4.92
   7  26   1   52.31    5.57
   8 -26   1    0.44    2.22
  -8 -26  -1    6.03    2.64
  -8  26  -1    3.95    2.05
   8  26   1    1.95    2.16
   9 -26   1    4.27    3.12
   9  26   1    6.05    2.88
  -9  26  -1   10.19    2.66
  -9 -27   1    2.89    2.87
   9 -27  -1    3.59    2.05
  -9  27   1    0.56    1.58
   9  27  -1    4.45    1.87
   8 -27  -1    5.68    2.33
  -8 -27   1    8.28    2.88
   8  27  -1    2.65    1.75
  -8  27   1    3.33    1.62
   7 -27  -1    4.61    2.03
  -7 -27   1    3.51    2.15
   7  27  -1    6.84    1.95
  -7  27   1    4.45    1.48
   6 -27  -1    2.88    1.55
  -6 -27   1    7.72    2.50
   6  27  -1    8.91    2.27
  -6  27   1    5.98    1.77
   5 -27  -1   11.60    2.58
  -5 -27   1    7.28    2.39
   5  27  -1    8.13    2.15
  -5  27   1   11.01    2.20
  -4 -27   1    6.78    2.10
   4 -27  -1    7.46    2.02
  -4  27   1   10.08    2.01
   4  27  -1    8.25    2.12
   3 -27  -1   20.81    2.73
  -3 -27   1   17.76    3.00
   3  27  -1   17.21    2.96
  -3  27   1   16.00    2.33
  -2 -27   1   19.27    2.51
   2 -27  -1   23.90    2.73
  -2 -27   1   19.07    2.76
  -2  27   1   23.85    2.69
  -1 -27   1    2.16    1.08
   1 -27  -1    3.66    1.16
  -1 -27   1    2.19    0.98
   1 -27  -1    4.44    1.39
  -1  27   1    4.30    1.25
   0 -27  -1    6.46    1.64
   0 -27  -1    7.03    1.61
   0 -27   1    7.70    1.71
   0 -27   1    8.21    1.90
  -1 -27  -1   22.81    2.77
  -1 -27  -1   20.01    2.46
   1 -27   1   22.12    2.58
  -2 -27  -1    7.58    1.69
  -2 -27  -1    8.82    1.91
   2 -27   1    7.94    1.79
   2  27   1    9.12    2.06
  -2  27  -1    7.51    1.74
   3 -27   1   44.69    4.42
  -3 -27  -1   47.98    4.30
  -3 -27  -1   41.66    4.49
   3  27   1   46.92    4.58
  -3  27  -1   47.19    4.18
   4 -27   1    1.07    1.11
  -4 -27  -1    0.15    1.10
  -4  27  -1    1.03    0.90
   4  27   1    0.50    1.12
  -5 -27  -1    0.07    1.28
   5 -27   1    2.21    1.31
  -5  27  -1    2.76    1.18
   5  27   1    0.13    1.07
   6 -27   1    0.92    1.19
  -6 -27  -1    1.02    1.50
   6  27   1    0.57    1.07
  -6  27  -1    1.25    1.16
   7 -27   1   13.09    3.33
  -7  27  -1   16.39    3.04
   7  27   1   18.37    3.43
  -8 -27  -1   -0.14    1.83
   8 -27   1   -0.10    1.62
   8  27   1   -0.06    1.45
  -8  27  -1   -1.04    1.24
   9 -27   1   24.19    5.74
  -9 -27  -1   33.70    6.40
  -9  27  -1   34.94    4.57
   9  27   1   26.65    5.08
  10 -28  -1   -1.56    2.09
  10  28  -1    8.50    2.72
  -9 -28   1   12.78    4.32
   9 -28  -1   13.04    3.58
   9  28  -1    9.50    2.87
  -9  28   1   12.30    2.67
   8 -28  -1   -1.84    1.29
  -8  28   1    1.87    1.80
   8  28  -1    0.40    1.03
  -7 -28   1    1.45    1.62
   7 -28  -1    0.98    1.27
   7  28  -1    2.81    1.39
  -7  28   1    0.45    1.15
  -6 -28   1    0.36    1.45
   6 -28  -1    2.05    1.54
   6  28  -1    0.34    1.13
  -6  28   1    1.88    1.21
   5 -28  -1    3.78    1.40
  -5 -28   1    1.21    1.38
  -5  28   1    3.65    1.42
   5  28  -1    2.71    1.43
  -4 -28   1    8.76    2.45
   4 -28  -1   11.46    2.46
  -4  28   1   11.61    2.21
   4  28  -1   14.34    2.85
   3 -28  -1   11.77    2.36
   3  28  -1   13.28    2.46
   2 -28  -1    0.92    0.71
  -2 -28   1    1.01    0.82
  -2 -28   1   -0.65    0.66
  -2  28   1    0.53    0.73
  -1 -28   1  178.37   12.36
  -1 -28   1  179.65   12.06
   1 -28  -1  197.86   12.56
   1 -28  -1  204.83   12.38
  -1  28   1  182.61   12.26
   0 -28   1   23.82    2.66
   0 -28  -1   20.02    2.52
   0 -28   1   17.69    2.64
   0 -28  -1   22.25    2.70
   1 -28   1   -0.35    0.58
  -1 -28  -1    1.65    0.98
  -1 -28  -1    0.46    0.73
  -2 -28  -1    0.95    0.88
  -2 -28  -1    1.54    0.97
   2 -28   1    1.87    0.98
   2  28   1    0.94    1.00
  -2  28  -1    1.59    0.87
  -3 -28  -1    5.38    1.63
  -3 -28  -1    8.02    2.47
   3 -28   1    6.34    1.79
  -3  28  -1    6.91    1.74
   3  28   1    4.74    1.71
  -4 -28  -1   36.88    4.43
   4 -28   1   42.82    4.64
   4  28   1   42.12    4.51
  -4  28  -1   38.94    4.01
  -5 -28  -1   12.30    3.18
   5 -28   1   12.53    2.85
  -5  28  -1   15.04    2.63
   5  28   1   17.87    3.24
   6 -28   1    2.84    1.56
  -6 -28  -1    1.34    1.92
   6  28   1    1.57    1.46
  -6  28  -1    5.59    1.77
  -7 -28  -1   -0.61    1.68
   7 -28   1   -3.26    1.41
  -7  28  -1   -0.41    1.23
   7  28   1   -2.54    1.20
   8 -28   1    4.36    2.31
   8  28   1    4.20    1.96
  -8  28  -1    6.14    2.20
  -9 -28  -1    8.63    3.98
  -9  28  -1   10.29    2.94
  10 -29  -1    6.71    2.87
  10  29  -1    8.94    2.96
   9 -29  -1   11.37    3.15
   9  29  -1    4.11    2.40
  -9  29   1   10.94    2.83
   8 -29  -1    3.72    2.06
  -8  29   1    6.05    2.35
   8  29  -1    4.04    1.76
  -7 -29   1    1.99    1.84
   7 -29  -1    0.00    1.47
  -7  29   1    2.55    1.41
   7  29  -1    3.14    1.53
  -6 -29   1    8.54    2.57
  -6  29   1   11.43    2.33
   5 -29  -1    0.03    0.98
  -5 -29   1    2.45    1.41
   5  29  -1    1.24    1.14
  -5  29   1    1.59    1.05
  -4 -29   1    0.49    1.23
   4 -29  -1    0.46    1.13
  -4  29   1    1.36    1.12
   4  29  -1    2.41    1.30
  -3 -29   1   35.97    4.20
   3 -29  -1   41.56    4.15
  -3  29   1   37.78    3.91
   3  29  -1   39.04    4.12
   2 -29  -1    4.48    1.33
  -2 -29   1    4.33    1.55
  -2 -29   1    4.99    1.52
  -2  29   1    4.55    1.35
  -1 -29   1   18.18    3.03
   1 -29  -1   20.34    2.51
   1 -29  -1   24.20    3.02
  -1 -29   1   15.79    2.35
   0 -29  -1   61.53    5.11
   0 -29   1   55.34    4.70
   0 -29   1   51.61    4.99
   0 -29  -1   53.62    4.61
   1 -29   1    2.06    0.91
  -1 -29  -1    3.49    1.32
  -1 -29  -1    3.17    1.20
   2 -29   1   43.70    4.27
  -2 -29  -1   36.77    3.90
  -2 -29  -1   48.40    4.60
   2  29   1   50.65    4.71
  -3 -29  -1   -0.43    0.97
  -3 -29  -1   -1.12    0.56
   3 -29   1    0.61    0.89
   3  29   1   -1.18    0.69
   4 -29   1    0.21    0.93
  -4 -29  -1   -0.62    1.19
   4  29   1    0.71    1.09
  -4  29  -1    1.30    0.91
  -5 -29  -1   10.16    2.49
   5 -29   1    3.87    1.83
  -5  29  -1    3.45    1.39
   5  29   1    2.88    1.50
   6 -29   1    2.32    1.77
  -6 -29  -1    1.47    1.87
   6  29   1    2.97    1.66
  -6  29  -1    4.29    1.70
   7 -29   1    0.85    1.57
  -7 -29  -1    3.01    2.08
  -7  29  -1    1.17    1.27
   7  29   1   -1.03    0.96
   8 -29   1    4.33    2.58
  -8 -29  -1    0.94    2.68
   8  29   1    8.20    2.55
  -8  29  -1    9.48    3.00
   9 -29   1    9.01    3.28
  -9 -29  -1    4.73    4.06
  -9  29  -1    2.45    2.54
   9  29   1    5.86    3.12
  10 -30  -1   -1.97    1.82
  10  30  -1    2.24    1.75
   9 -30  -1    4.52    2.42
   9  30  -1    4.44    2.11
  -8 -30   1   12.05    3.19
   8 -30  -1    0.72    2.01
  -8  30   1    7.34    2.08
   8  30  -1    5.93    2.20
  -7 -30   1   26.80    4.84
   7 -30  -1   18.90    4.04
   7  30  -1   21.04    3.96
  -7  30   1   27.91    3.46
   6 -30  -1   12.94    2.96
  -6 -30   1   15.37    3.31
   6  30  -1   20.26    3.56
  -6  30   1   16.96    3.04
  -5 -30   1    2.78    1.66
   5 -30  -1    3.50    1.73
   5  30  -1    1.99    1.19
  -5  30   1    3.28    1.34
   4 -30  -1   10.54    2.53
  -4 -30   1   11.70    2.51
  -4  30   1    7.98    2.07
   4  30  -1   10.52    2.41
  -3 -30   1    0.46    1.05
   3 -30  -1   -1.04    0.65
   3  30  -1    1.21    1.07
  -3  30   1    1.42    0.98
  -2 -30   1   20.71    2.90
  -2 -30   1   15.69    2.79
   2 -30  -1   15.84    2.69
  -2  30   1   17.40    2.99
   1 -30  -1   19.49    2.78
  -1 -30   1   22.29    2.77
   1 -30  -1   18.57    2.60
  -1 -30   1   14.80    3.17
   0 -30   1   96.61    7.33
   0 -30  -1  108.21    7.63
   0 -30   1   98.49    8.34
   0 -30  -1   97.93    7.72
  -1 -30  -1   61.89    5.69
  -1 -30  -1   73.62    5.75
   1 -30   1   67.07    5.62
   2 -30   1   15.13    2.65
  -2 -30  -1   12.12    2.36
   2  30   1    9.16    2.21
  -3 -30  -1   73.22    6.22
  -3 -30  -1   83.53    6.90
   3 -30   1   73.32    6.50
   3  30   1   72.00    6.41
  -3  30  -1   74.18    6.11
  -4 -30  -1    9.02    2.28
  -4 -30  -1    6.95    1.95
   4 -30   1    2.64    1.58
  -4  30  -1    5.90    1.73
   4  30   1    8.77    2.41
   5 -30   1   37.65    6.54
  -5 -30  -1   35.44    4.64
  -5  30  -1   37.35    4.02
   6 -30   1    9.45    2.60
  -6 -30  -1    7.63    2.59
   6  30   1    7.50    2.41
  -6  30  -1    8.10    2.26
   7 -30   1    0.66    1.65
  -7 -30  -1    5.06    2.03
  -7  30  -1   -1.47    1.26
   7  30   1   -0.41    1.25
   8 -30   1    5.10    2.46
  -8 -30  -1   -2.08    2.71
  -8  30  -1    6.89    2.71
   8  30   1    4.60    2.17
   9 -30   1    2.55    2.59
  -9  30  -1    0.35    2.23
   9  30   1    1.61    2.23
  10 -31  -1   10.80    3.47
  10  31  -1   13.67    3.29
   9 -31  -1    4.13    2.57
   9  31  -1    1.17    1.59
   8 -31  -1   23.71    4.58
  -8 -31   1   25.92    5.11
   8  31  -1   24.90    4.33
  -8  31   1   28.62    3.78
  -7 -31   1    5.19    2.56
   7 -31  -1    5.41    2.41
   7  31  -1    9.59    2.69
  -7  31   1   10.48    2.29
   6 -31  -1   10.30    2.52
  -6 -31   1    7.37    2.45
  -6  31   1   13.23    2.66
   6  31  -1    7.50    2.28
  -5 -31   1    8.40    2.68
   5 -31  -1    8.42    2.55
   5  31  -1    7.18    2.22
  -5  31   1   10.49    2.21
   4 -31  -1    9.73    2.38
  -4 -31   1   14.48    2.86
  -4  31   1   10.81    2.25
   4  31  -1   12.46    2.64
   3 -31  -1  219.23   15.10
   3  31  -1  240.57   15.35
  -3  31   1  227.38   14.77
  -2 -31   1   11.44    2.33
   2 -31  -1   13.38    2.69
  -2 -31   1   18.29    3.08
   2 -31  -1   13.30    2.45
  -2  31   1   11.78    2.33
  -1 -31   1  167.50   11.46
   1 -31  -1  153.72   10.76
  -1 -31   1  165.16   11.06
   0 -31  -1    5.21    1.75
   0 -31   1    2.53    1.20
   0 -31   1    2.35    1.44
   0 -31  -1    0.92    0.93
   1 -31   1    1.25    0.87
  -1 -31  -1    1.01    1.01
  -2 -31  -1   11.46    2.53
  -2 -31  -1   10.03    2.15
   2 -31   1    9.13    2.17
   2  31   1   12.25    2.56
  -3 -31  -1    5.22    1.63
  -3 -31  -1    3.83    1.80
   3 -31   1    4.54    1.66
  -3  31  -1    5.33    1.68
   3  31   1    4.15    1.74
  -4 -31  -1    1.09    1.15
   4 -31   1    2.81    1.55
  -4 -31  -1    1.75    1.14
  -4  31  -1    1.39    1.12
   4  31   1    5.40    1.83
   5 -31   1   84.49    8.13
  -5 -31  -1   88.46    8.40
  -5  31  -1   98.63    7.68
   5  31   1   92.43    7.89
  -6 -31  -1   -2.27    1.37
   6 -31   1    2.67    1.64
   6  31   1    1.63    1.42
  -6  31  -1    0.77    1.08
   7 -31   1   34.74    5.64
  -7 -31  -1   29.05    5.26
   7  31   1   25.51    4.56
  -7  31  -1   41.89    4.71
  -8 -31  -1   -1.07    2.39
   8 -31   1    0.33    2.01
  -8  31  -1   -0.26    1.76
   8  31   1    1.22    1.52
   9 -31   1    2.28    2.35
   9  31   1    1.53    1.66
  10  32  -1   -0.60    1.79
   9 -32  -1    4.97    2.76
   9  32  -1   10.18    2.99
   8 -32  -1   -2.48    1.28
  -8  32   1    0.51    1.49
   8  32  -1   -0.05    1.42
   7 -32  -1    4.86    2.20
  -7 -32   1   -3.43    1.83
  -7  32   1    2.90    1.63
   7  32  -1    7.00    2.32
  -6 -32   1   31.79    4.50
   6 -32  -1   29.88    4.28
  -6  32   1   30.96    3.76
   6  32  -1   34.83    4.38
  -5 -32   1    4.73    2.04
   5 -32  -1    5.18    2.07
   5  32  -1    7.76    2.09
  -5  32   1    6.71    1.90
  -4 -32   1    8.03    2.27
   4 -32  -1    5.99    2.07
  -4  32   1    5.55    1.84
   4  32  -1    5.48    2.03
   3 -32  -1    9.19    2.18
  -3 -32   1    6.38    2.04
  -3 -32   1    4.72    1.65
  -3  32   1    3.99    1.36
  -2 -32   1    1.16    0.93
   2 -32  -1    2.91    1.28
  -2 -32   1    2.46    1.19
   2 -32  -1    1.51    1.15
  -2  32   1   -0.40    0.75
  -1 -32   1   -0.39    0.73
  -1 -32   1    4.08    1.45
   1 -32  -1   -0.53    0.67
   1 -32  -1    0.03    1.31
   0 -32  -1   -0.60    0.71
   0 -32   1    1.24    1.01
   0 -32  -1   -0.79    0.56
   0 -32   1   -0.09    0.74
  -1 -32  -1   33.62    3.52
   1 -32   1   38.94    3.79
  -1 -32  -1   24.95    3.50
   2 -32   1   17.16    2.85
  -2 -32  -1   16.59    2.90
  -2 -32  -1   13.64    2.56
   2  32   1   15.56    2.98
  -3 -32  -1   48.41    5.55
  -3 -32  -1   62.96    5.44
   3 -32   1   61.29    5.74
  -3  32  -1   65.49    5.63
   3  32   1   66.99    5.97
  -4 -32  -1    4.04    1.81
  -4 -32  -1    2.38    1.34
   4 -32   1    4.81    1.91
   4  32   1    4.53    1.99
  -4  32  -1    4.09    1.45
   5 -32   1   10.33    2.93
  -5 -32  -1   11.84    3.00
  -5  32  -1   14.20    2.75
   5  32   1   10.53    2.80
  -6 -32  -1   49.23    5.56
   6 -32   1   36.70    5.04
  -6  32  -1   39.62    4.42
   6  32   1   38.18    4.77
  -7 -32  -1   20.91    4.60
   7 -32   1   22.72    4.72
  -7  32  -1   22.67    3.26
   7  32   1   21.93    4.24
  -8 -32  -1    4.64    2.91
   8 -32   1    0.44    2.03
  -8  32  -1    1.06    1.88
   8  32   1   -0.75    1.41
   9 -32   1    2.16    2.52
   9  32   1   -0.02    1.74
   9 -33  -1    0.74    2.17
   9  33  -1    5.11    2.14
   8 -33  -1    2.12    1.53
  -8 -33   1   -0.90    2.25
  -8  33   1   -1.83    1.63
   8  33  -1    1.99    1.61
   7 -33  -1   19.49    3.99
   7  33  -1   25.95    4.39
  -6 -33   1    3.09    2.02
   6 -33  -1    0.25    1.07
   6  33  -1   -0.02    1.27
  -6  33   1    0.66    1.38
  -5 -33   1    1.99    1.67
  -5  33   1    0.10    0.97
   4 -33  -1    2.09    1.22
   4  33  -1   -0.12    1.04
  -4  33   1    2.59    1.28
  -3 -33   1   33.70    3.76
  -3 -33   1   28.98    4.03
   3 -33  -1   41.45    4.29
  -3  33   1   37.95    4.02
  -2 -33   1    0.67    0.86
   2 -33  -1    0.81    1.11
  -2 -33   1   -0.29    1.05
   2 -33  -1    0.82    0.92
  -2  33   1    0.80    0.99
  -1 -33   1   21.67    3.12
  -1 -33   1   23.43    2.97
   1 -33  -1   24.95    3.34
   1 -33  -1   19.58    2.76
   0 -33  -1    9.81    2.37
   0 -33   1   14.10    2.53
   0 -33  -1   12.19    2.28
   0 -33   1    8.17    2.35
   1 -33   1   37.88    3.92
  -1 -33  -1   30.50    3.88
  -1 -33  -1   33.37    3.71
   1 -33   1   36.88    4.18
  -2 -33  -1   60.74    5.48
  -2 -33  -1   65.61    6.00
   2 -33   1   62.25    5.68
  -3 -33  -1    6.24    2.03
   3 -33   1    5.03    1.72
  -3 -33  -1    7.85    1.90
  -3  33  -1    7.22    1.88
   3  33   1    3.85    1.67
  -4 -33  -1   33.18    4.37
   4 -33   1   35.29    4.43
  -4 -33  -1   35.09    4.10
  -4  33  -1   30.96    3.86
   4  33   1   42.29    4.65
   5 -33   1   -0.42    1.11
  -5 -33  -1    1.39    1.25
  -5 -33  -1   -2.73    1.29
  -5  33  -1   -2.22    1.00
   5  33   1    0.51    1.14
  -6 -33  -1   -2.71    1.70
   6 -33   1   -0.96    1.42
  -6  33  -1   -2.15    1.18
   6  33   1    2.45    1.64
   7 -33   1    5.57    2.51
  -7  33  -1    5.53    1.80
   7  33   1    3.52    2.06
   8 -33   1    9.71    3.72
  -8 -33  -1   19.86    4.59
   8  33   1   14.22    3.71
  -8  33  -1   17.39    3.67
   8 -34  -1   29.43    5.32
  -8 -34   1   26.86    5.95
  -8  34   1   33.07    4.56
   8  34  -1   28.58    4.95
   7 -34  -1    1.95    1.72
  -7 -34   1    0.89    2.09
   7  34  -1    0.49    1.58
  -6 -34   1    2.16    1.71
   6 -34  -1    1.04    1.19
  -6  34   1    0.34    1.28
   6  34  -1    0.41    1.24
   5 -34  -1    2.90    1.54
  -5 -34   1    0.14    1.59
  -5  34   1    0.33    1.06
   5  34  -1   -1.02    0.91
   4 -34  -1   25.42    3.74
  -4 -34   1   27.34    3.97
   4  34  -1   33.48    4.05
  -4  34   1   27.54    3.56
   3 -34  -1   18.96    3.26
  -3 -34   1   22.17    3.95
  -3 -34   1   24.41    3.16
  -3  34   1   20.61    2.96
   2 -34  -1   27.05    3.39
   2 -34  -1   24.45    3.44
  -2 -34   1   24.90    3.30
  -2 -34   1   29.00    3.68
  -2  34   1   24.63    3.22
  -1 -34   1  193.70   13.50
   1 -34  -1  216.94   14.19
   1 -34  -1  199.81   13.71
  -1 -34   1  221.71   14.42
   0 -34  -1  241.05   15.09
   0 -34  -1  232.18   14.64
   0 -34   1  210.30   14.42
   0 -34   1  208.87   15.00
  -1 -34  -1   75.55    6.20
   1 -34   1   71.35    6.26
   1 -34   1   87.47    7.02
  -1 -34  -1   65.67    6.32
  -2 -34  -1    1.13    1.03
   2 -34   1    0.43    1.00
  -2 -34  -1    3.04    1.43
  -3 -34  -1   44.37    4.72
   3 -34   1   49.30    5.15
  -3 -34  -1   48.19    5.27
   3  34   1   50.97    5.24
  -3  34  -1   49.18    4.81
  -4 -34  -1    9.63    2.65
  -4 -34  -1    7.40    2.06
  -4  34  -1    9.59    2.22
   4  34   1   10.88    3.06
   5 -34   1   10.15    2.82
  -5 -34  -1    7.27    2.78
  -5  34  -1   11.75    2.54
   5  34   1   12.75    3.00
  -6 -34  -1   40.62    5.40
   6 -34   1   35.89    5.20
  -6  34  -1   39.99    4.49
   6  34   1   40.58    5.12
   7 -34   1    1.41    1.84
  -7 -34  -1    5.46    2.58
   7  34   1    4.04    2.27
   8 -34   1   14.20    4.22
  -8 -34  -1   18.63    4.71
  -8  34  -1   13.30    3.20
   8  34   1   18.97    4.38
   9 -35  -1    8.17    3.09
   9  35  -1    6.66    2.60
   8  35  -1    1.90    1.52
   7 -35  -1   22.90    4.73
  -7 -35   1   27.41    5.35
   7  35  -1   24.50    4.36
  -7  35   1   20.37    3.69
  -6 -35   1   26.96    4.89
   6 -35  -1   32.43    4.42
   6  35  -1   24.81    4.30
  -6  35   1   24.99    3.55
  -5 -35   1    3.11    1.93
   5 -35  -1    1.24    1.45
   5  35  -1    4.35    1.77
  -5  35   1    2.59    1.38
  -4 -35   1    3.49    1.99
   4 -35  -1    8.77    2.31
   4  35  -1    5.97    2.29
  -4  35   1    9.53    2.29
  -3 -35   1   12.83    2.66
  -3 -35   1   10.75    2.77
   3 -35  -1   15.80    2.99
  -3  35   1   11.97    2.62
  -2 -35   1   96.46    7.55
  -2 -35   1  100.88    8.14
   2 -35  -1   97.99    7.74
   2 -35  -1  105.73    8.11
  -2  35   1   81.42    7.37
   1 -35  -1   24.27    3.43
  -1 -35   1   25.16    3.46
  -1 -35   1   24.68    3.24
   1 -35  -1   23.63    3.20
   0 -35  -1   39.22    4.40
   0 -35   1   34.99    3.94
   0 -35   1   43.18    4.54
   0 -35  -1   33.92    4.00
   1 -35   1    3.86    1.63
  -1 -35  -1    4.18    1.45
  -1 -35  -1    3.85    1.62
   1 -35   1    6.58    1.87
  -2 -35  -1   16.43    2.92
   2 -35   1   13.87    2.67
  -2 -35  -1   16.20    3.17
  -3 -35  -1    0.51    1.23
   3 -35   1    1.51    1.42
  -3 -35  -1    0.24    1.38
   3  35   1   -1.58    0.75
  -4 -35  -1   34.15    4.18
   4 -35   1   35.08    4.71
  -4 -35  -1   34.32    4.64
   4  35   1   44.79    4.93
  -4  35  -1   39.85    4.33
  -5 -35  -1    6.76    2.40
   5 -35   1    3.73    1.94
  -5 -35  -1    1.14    1.34
  -5  35  -1    1.75    1.26
   5  35   1    1.83    1.60
  -6 -35  -1   -2.27    2.10
   6 -35   1    1.98    1.62
  -6 -35  -1    1.82    1.65
  -6  35  -1    5.49    2.01
   6  35   1    3.71    2.01
  -7 -35  -1    4.32    2.74
   7 -35   1    1.30    1.84
   7  35   1    2.71    2.03
  -7  35  -1    0.92    1.79
  -8  35  -1   12.27    3.34
   9 -36  -1    7.22    3.03
   9  36  -1    0.52    1.78
   8 -36  -1    4.00    2.50
   8  36  -1    2.88    2.01
   7 -36  -1   -1.76    1.28
  -7 -36   1   -1.98    1.97
   7  36  -1    0.67    1.45
  -7  36   1    3.49    1.68
  -6 -36   1    3.08    3.11
   6 -36  -1    8.01    2.46
   6  36  -1    7.74    2.47
  -6  36   1    2.02    1.58
  -5 -36   1    5.17    2.46
   5 -36  -1    4.11    1.79
   5  36  -1    9.44    2.52
  -5  36   1    5.83    1.95
  -4 -36   1   13.48    3.03
  -4  36   1   14.61    2.83
  -3 -36   1    4.32    1.72
  -3 -36   1    7.47    2.23
   3 -36  -1    5.24    1.84
  -3  36   1    5.86    1.86
   2 -36  -1   48.11    4.84
  -2 -36   1   44.77    5.06
  -2 -36   1   43.82    4.64
   2 -36  -1   52.88    5.24
   1 -36  -1   47.23    4.57
  -1 -36   1   44.80    4.47
   1 -36  -1   33.40    4.43
  -1 -36   1   41.11    4.68
   0 -36  -1    7.95    2.10
   0 -36   1   10.27    2.42
   0 -36   1    7.67    2.06
   0 -36  -1    8.54    2.09
   1 -36   1   51.59    5.03
  -1 -36  -1   58.73    5.55
   1 -36   1   45.89    5.09
  -1 -36  -1   48.63    4.90
  -2 -36  -1    9.09    2.16
   2 -36   1    8.26    2.13
  -2 -36  -1    8.78    2.53
  -3 -36  -1    9.67    2.27
  -3 -36  -1   11.56    2.88
   3 -36   1   10.57    3.72
   4 -36   1    1.89    1.46
  -4 -36  -1    1.31    1.40
  -4 -36  -1    4.44    1.75
  -4  36  -1    0.18    1.07
   4  36   1   -0.39    1.12
   5 -36   1    6.96    2.61
  -5 -36  -1    3.50    1.68
  -5 -36  -1    8.77    2.59
   5  36   1   10.08    2.61
  -5  36  -1    6.14    1.94
   6 -36   1    2.95    2.25
  -6 -36  -1    9.20    2.92
  -6 -36  -1    5.54    2.10
   6  36   1    3.72    1.88
  -6  36  -1    5.04    1.96
   7 -36   1   15.45    3.94
  -7 -36  -1   17.49    3.66
  -7 -36  -1   15.51    4.30
   7  36   1   10.41    3.18
  -7  36  -1    8.39    3.10
   8 -36   1    0.27    2.60
   8  36   1   -2.30    2.09
   9 -37  -1    5.59    2.91
   9  37  -1    2.37    1.97
   8 -37  -1   18.32    4.33
   8  37  -1   12.81    3.37
   7 -37  -1   -0.71    1.87
  -7 -37   1   -2.80    1.98
   7  37  -1    0.25    1.47
  -6 -37   1   18.63    3.63
   6 -37  -1   13.15    3.28
   6  37  -1   14.74    3.40
   5 -37  -1    0.61    1.35
  -5 -37   1   -2.50    1.55
   5  37  -1    0.68    1.20
  -5  37   1   -0.32    1.10
  -4 -37   1    6.01    2.26
  -4 -37   1    8.87    2.18
   4 -37  -1    7.14    2.22
  -4  37   1   11.38    2.51
  -3 -37   1   51.64    5.64
   3 -37  -1   46.64    5.24
  -3 -37   1   55.69    5.36
  -3  37   1   53.25    5.26
  -2 -37   1    3.63    1.73
   2 -37  -1    5.75    1.80
  -2 -37   1    3.54    1.57
   2 -37  -1    3.37    1.80
   1 -37  -1   39.79    4.48
  -1 -37   1   47.29    4.64
  -1 -37   1   41.08    4.77
   1 -37  -1   44.01    4.93
   0 -37  -1    0.41    1.20
   0 -37   1    3.40    1.45
   0 -37   1    2.50    1.56
   0 -37  -1    4.16    1.63
  -1 -37  -1    0.34    1.25
   1 -37   1    0.27    0.89
  -1 -37  -1    0.97    1.00
   1 -37   1    0.69    1.20
  -2 -37  -1    5.83    1.92
  -2 -37  -1    6.60    2.17
   2 -37   1    3.89    1.72
  -3 -37  -1    0.87    1.17
   3 -37   1    3.20    1.62
  -3 -37  -1    1.54    1.27
   3  37   1    0.49    1.19
  -4 -37  -1    0.78    1.07
   4 -37   1    0.25    1.31
  -4 -37  -1   -2.11    1.44
  -4  37  -1   -0.24    0.96
   4  37   1   -0.59    1.03
  -5 -37  -1   16.53    3.74
  -5 -37  -1   16.89    3.27
   5 -37   1   16.91    3.72
   5  37   1   18.11    3.63
  -5  37  -1   16.70    3.21
   6 -37   1    2.04    1.54
  -6 -37  -1    3.94    1.85
  -6  37  -1   -3.46    1.48
   6  37   1    1.94    1.62
   7 -37   1    1.47    2.26
  -7 -37  -1    6.05    2.37
  -7 -37  -1    2.14    3.13
  -7  37  -1    6.62    2.17
   7  37   1    3.20    2.42
   8 -37   1    1.49    2.57
  -8 -37  -1    2.56    2.23
   8  37   1    2.20    1.89
   9  38  -1    1.08    2.42
   8 -38  -1    9.27    3.34
   8  38  -1    7.21    2.76
   7 -38  -1   23.67    4.79
  -7 -38   1   25.23    5.34
  -7  38   1   25.08    4.30
   7  38  -1   25.97    4.63
   6 -38  -1   -0.15    1.40
  -6 -38   1    5.91    2.73
  -6  38   1    4.07    1.53
   6  38  -1    3.76    2.07
  -5 -38   1   10.97    3.15
   5 -38  -1   14.66    3.28
  -5  38   1   19.05    3.37
   5  38  -1   12.89    3.14
   4 -38  -1    1.84    1.32
  -4 -38   1    1.41    1.35
  -4 -38   1    1.09    1.62
  -4  38   1    0.25    1.14
  -3 -38   1   -0.66    1.37
  -3  38   1    3.74    1.61
  -2 -38   1    4.83    1.76
   2 -38  -1    8.23    2.31
   2 -38  -1    7.01    2.03
  -2 -38   1    7.27    2.49
  -1 -38   1    9.04    2.28
  -1 -38   1   12.85    2.68
   1 -38  -1   10.89    2.42
   1 -38  -1   15.53    3.15
   0 -38   1   18.14    3.16
   0 -38  -1   19.81    2.78
   0 -38   1   13.53    2.88
   0 -38  -1   14.08    2.95
   1 -38   1    9.60    2.30
  -1 -38  -1   12.50    2.88
   1 -38   1   10.13    2.58
  -1 -38  -1    9.52    2.26
  -2 -38  -1    0.34    1.09
  -2 -38  -1   -0.98    1.46
  -3 -38  -1    5.28    2.20
  -3 -38  -1    3.91    1.80
   3 -38   1    5.65    2.02
   3  38   1    3.78    1.81
  -4 -38  -1   -1.14    1.75
  -4 -38  -1    0.90    1.31
   4 -38   1   -1.18    1.09
  -4  38  -1    1.68    1.18
  -5 -38  -1   -2.79    1.94
   5 -38   1    0.26    1.64
  -5 -38  -1    1.90    1.54
   5  38   1    2.03    1.66
  -5  38  -1    2.35    1.42
  -6 -38  -1    1.56    1.60
  -6 -38  -1   -1.22    1.94
   6 -38   1   -1.81    1.35
   6  38   1    0.69    1.48
  -7 -38  -1    1.19    2.97
  -7 -38  -1    0.72    1.65
   7 -38   1   -0.05    2.13
   7  38   1    4.75    1.97
  -7  38  -1    0.34    1.88
   8 -38   1   20.57    4.58
  -8 -38  -1   14.78    3.95
   8  38   1   15.19    3.72
   7 -39  -1   16.58    3.96
   7  39  -1   20.16    3.98
   6 -39  -1    5.78    2.33
  -6 -39   1    2.96    2.77
  -6  39   1    6.37    2.03
   6  39  -1    8.95    2.71
  -5 -39   1    2.06    1.32
   5 -39  -1   -0.41    1.54
  -5  39   1    2.21    1.55
   5  39  -1    3.66    1.84
   4 -39  -1    4.05    1.89
  -4 -39   1    0.53    1.32
  -4 -39   1    1.58    1.66
  -4  39   1    2.45    1.53
   3 -39  -1   19.57    3.50
  -3 -39   1   17.88    3.20
  -3 -39   1   15.43    3.21
   3 -39  -1   15.38    3.03
  -3  39   1   17.01    3.17
   2 -39  -1   17.37    3.21
  -2 -39   1   15.31    3.01
   2 -39  -1   16.54    3.29
  -1 -39   1   37.33    4.16
   1 -39  -1   37.24    4.64
   1 -39  -1   40.05    4.33
  -1 -39   1   40.79    4.64
   0 -39  -1    7.74    2.01
   0 -39  -1    6.98    2.14
   0 -39   1    4.68    1.92
   0 -39   1    6.83    1.88
  -1 -39  -1    2.27    1.35
   1 -39   1    1.57    1.24
  -1 -39  -1    2.00    1.54
  -2 -39  -1    8.36    2.53
  -2 -39  -1   17.68    3.05
   2 -39   1   15.85    2.93
  -3 -39  -1   16.29    3.22
  -3 -39  -1   13.92    2.79
   3 -39   1   11.44    2.73
  -4 -39  -1   34.48    4.21
  -4 -39  -1   37.76    5.14
   4 -39   1   35.62    4.73
   4  39   1   40.36    5.07
   5 -39   1    0.34    1.52
  -5 -39  -1    3.84    1.63
  -5 -39  -1    2.91    2.18
  -5  39  -1   -1.92    1.09
   5  39   1   -0.22    1.38
  -6 -39  -1    0.49    2.42
   6 -39   1   -1.82    1.59
  -6 -39  -1   -0.50    1.51
   6  39   1    0.57    1.32
  -6  39  -1    3.81    1.83
  -7 -39  -1    5.14    2.12
   7 -39   1    7.43    2.76
  -7  39  -1    5.76    2.52
   7  39   1    9.82    3.46
   8 -40  -1    7.08    3.11
   8  40  -1    4.61    2.50
   7 -40  -1    6.06    2.78
   7  40  -1    3.29    1.78
  -6 -40   1    7.24    3.38
   6 -40  -1   17.13    3.84
  -6  40   1   18.09    3.55
   6  40  -1   15.68    3.55
   5 -40  -1    3.88    1.96
  -5 -40   1    1.66    1.85
  -5 -40   1    2.35    1.68
   5  40  -1    2.03    1.75
  -5  40   1    3.47    1.92
  -4 -40   1    5.46    2.30
  -4 -40   1   11.58    2.75
   4 -40  -1    7.26    2.37
  -4  40   1    8.16    2.27
   3 -40  -1    9.44    2.44
  -3 -40   1    9.15    2.47
   3 -40  -1    7.93    2.33
  -3 -40   1    6.17    2.36
  -3  40   1   11.08    2.53
  -2 -40   1    7.36    2.06
  -2 -40   1    1.88    1.60
   2 -40  -1    4.77    1.89
   2 -40  -1    6.38    2.12
  -1 -40   1   18.66    3.75
   1 -40  -1   18.64    3.48
   1 -40  -1   17.46    3.55
  -1 -40   1   19.33    3.42
   0 -40   1    6.60    2.25
   0 -40  -1    7.31    1.94
   0 -40  -1    8.45    2.28
   0 -40   1    9.85    2.48
   1 -40   1    1.96    1.16
  -1 -40  -1   -1.72    0.98
  -1 -40  -1   -0.88    0.98
   1 -40   1   -0.78    1.22
  -2 -40  -1    2.08    1.72
   2 -40   1    7.61    2.21
  -2 -40  -1    2.75    1.68
   2 -40   1    4.81    1.95
  -3 -40  -1    1.16    1.12
   3 -40   1   -1.05    1.13
  -3 -40  -1    0.03    1.47
  -4 -40  -1   -0.16    1.03
  -4 -40  -1    5.75    2.07
   4  40   1    3.04    1.83
  -5 -40  -1   -0.05    1.30
   5 -40   1    3.34    2.05
  -5  40  -1    3.71    1.66
   5  40   1    1.75    1.85
   6 -40   1   -1.56    1.55
  -6 -40  -1   -5.23    2.35
  -6 -40  -1   -0.84    1.33
   6  40   1   -3.26    1.36
  -6  40  -1   -0.79    1.54
   7 -40   1   -0.45    3.19
  -7 -40  -1    1.13    1.86
   7  40   1   -0.26    1.86
   8 -41  -1    1.96    2.69
   8  41  -1   12.99    3.65
   7 -41  -1    0.70    2.09
   7  41  -1   -3.16    1.59
  -6 -41   1    1.33    1.65
  -6 -41   1    2.44    2.06
   6 -41  -1   -1.50    1.58
  -6  41   1    1.84    1.89
   6  41  -1    1.53    1.86
  -5 -41   1   -1.51    1.96
   5 -41  -1    1.95    1.84
  -5 -41   1    0.00    1.23
  -5  41   1   -1.17    1.33
  -4 -41   1   13.68    3.71
  -4 -41   1   13.74    2.83
   4 -41  -1   15.93    3.35
  -4  41   1   12.72    2.84
   3 -41  -1    2.37    1.55
   3 -41  -1    5.18    1.86
  -3 -41   1    6.86    2.12
  -3 -41   1    7.68    2.38
  -2 -41   1    2.52    1.69
   2 -41  -1    0.70    0.97
   2 -41  -1    1.96    1.34
  -2 -41   1   -1.31    1.25
  -1 -41   1    7.38    1.92
   1 -41  -1    6.24    2.00
   1 -41  -1    9.54    2.56
  -1 -41   1    3.70    1.50
   0 -41   1    4.04    1.82
   0 -41  -1    9.93    2.51
   0 -41  -1    6.40    2.16
   0 -41   1    3.94    1.79
  -1 -41  -1    0.90    1.32
   1 -41   1    2.98    1.46
   1 -41   1    1.08    1.03
  -1 -41  -1    0.01    1.00
  -2 -41  -1    4.04    1.67
   2 -41   1    3.00    1.87
  -2 -41  -1    2.67    1.44
   2 -41   1    0.69    1.03
  -3 -41  -1   16.43    3.25
  -3 -41  -1   28.05    3.67
   3 -41   1   15.86    3.40
   4 -41   1    6.48    2.32
  -4 -41  -1    3.70    1.82
  -4 -41  -1    5.06    2.04
   4  41   1    3.88    1.66
   5 -41   1    0.48    1.76
  -5 -41  -1   -1.29    2.14
  -5 -41  -1    1.22    1.70
   5  41   1    0.31    1.57
  -6 -41  -1    4.05    2.82
  -6 -41  -1    2.96    1.78
   6 -41   1   -3.02    1.78
   6  41   1    1.95    1.94
  -6  41  -1    1.78    2.03
  -7 -41  -1    5.34    2.59
   7 -41   1    0.64    2.22
   7  41   1    6.61    2.70
   8 -42  -1    5.93    3.41
   8  42  -1    6.33    2.83
   7 -42  -1   21.78    4.46
  -7 -42   1   23.49    4.35
   7  42  -1   21.69    4.40
   6 -42  -1    1.92    1.80
  -6 -42   1    0.87    1.29
   6  42  -1    2.72    1.97
  -5 -42   1    0.95    2.11
  -5 -42   1   11.76    2.74
   5 -42  -1    7.16    2.51
  -5  42   1    5.78    2.25
   4 -42  -1    0.71    1.49
  -4 -42   1   -1.69    1.64
  -4 -42   1   -0.77    1.00
  -4  42   1    1.27    1.72
  -3 -42   1    4.27    2.19
  -3 -42   1    4.01    1.74
   3 -42  -1    4.81    2.05
   3 -42  -1    7.14    2.07
   2 -42  -1    0.81    1.37
  -2 -42   1    0.74    1.34
   2 -42  -1    1.02    1.28
  -2 -42   1    4.04    1.84
  -1 -42   1    2.24    1.77
  -1 -42   1    2.67    1.35
   1 -42  -1    0.23    1.10
   1 -42  -1    5.58    2.05
   0 -42  -1    1.49    1.51
   0 -42  -1    0.26    1.08
   0 -42   1    4.50    1.78
   0 -42   1   -0.16    1.55
  -1 -42  -1    2.20    1.82
   1 -42   1    5.82    1.94
   1 -42   1    1.87    1.25
  -1 -42  -1    2.29    1.31
   2 -42   1   -0.49    1.34
   2 -42   1    0.48    1.28
  -2 -42  -1   -1.29    0.73
   3 -42   1    1.32    1.49
  -3 -42  -1    1.49    1.84
  -3 -42  -1    0.59    1.21
   4 -42   1    1.44    1.53
  -4 -42  -1   -0.83    1.21
   4  42   1    0.95    1.36
   5 -42   1    6.29    2.31
  -5 -42  -1    6.18    2.83
  -5 -42  -1    3.06    1.64
   5  42   1    2.35    2.14
  -6 -42  -1    9.77    2.73
   6 -42   1   10.70    3.19
   6  42   1    9.29    3.07
  -6  42  -1   12.35    3.41
   7 -42   1    8.26    2.99
  -7 -42  -1    2.27    2.42
   7  42   1    5.88    2.50
   7  43  -1    6.50    4.14
   6 -43  -1   16.16    3.66
  -6 -43   1   23.32    4.18
   6  43  -1   26.17    4.69
  -5 -43   1    0.71    2.27
  -5 -43   1    0.86    1.54
   5 -43  -1    0.17    1.53
  -4 -43   1   28.08    4.91
   4 -43  -1   38.29    5.02
  -4 -43   1   34.67    4.24
  -4  43   1   35.88    4.66
  -3 -43   1    2.23    1.39
   3 -43  -1    2.97    1.61
  -2 -43   1    6.22    2.30
   2 -43  -1    6.04    2.46
  -2 -43   1    7.82    2.33
   2 -43  -1    6.05    2.02
   1 -43  -1    1.93    1.38
  -1 -43   1    4.26    1.76
  -1 -43   1    4.01    1.97
   1 -43  -1    3.36    2.05
   0 -43  -1    6.82    2.07
   0 -43   1    3.92    2.14
   0 -43  -1   10.81    2.83
   0 -43   1    2.74    1.61
   1 -43   1   -1.85    1.04
  -1 -43  -1    1.85    1.86
   1 -43   1   -0.15    1.46
  -1 -43  -1    1.77    1.32
  -2 -43  -1   10.64    2.83
  -2 -43  -1   12.98    2.62
   2 -43   1   12.06    3.43
   2 -43   1   11.84    2.65
  -3 -43  -1   11.99    2.74
  -3 -43  -1   10.28    2.60
   3 -43   1    7.84    2.58
  -4 -43  -1   -0.46    2.04
  -4 -43  -1   -1.52    1.09
   4 -43   1   -0.88    1.36
  -5 -43  -1    3.48    2.98
   5 -43   1    0.17    1.80
  -5 -43  -1    1.15    1.58
   5  43   1    4.05    2.19
  -6 -43  -1    2.20    1.71
   6 -43   1   -0.03    2.15
   6  43   1    9.92    2.99
  -7 -43  -1    2.87    1.98
   7  43   1   -1.73    2.18
  -7 -44   1    4.30    2.30
   7 -44  -1    3.84    2.34
   7  44  -1    4.87    2.62
  -6 -44   1   19.15    3.70
   6 -44  -1   20.20    4.21
   6  44  -1   13.77    3.50
  -5 -44   1    1.70    1.58
   5 -44  -1    2.77    1.85
  -5  44   1    4.05    1.89
  -4 -44   1    2.43    2.61
   4 -44  -1    8.27    2.60
  -4 -44   1    6.50    2.37
   4 -44  -1    7.12    2.53
   3 -44  -1    2.61    1.63
  -3 -44   1    2.95    2.26
  -3 -44   1    2.00    1.59
   3 -44  -1    3.62    2.13
   2 -44  -1    2.31    1.90
  -2 -44   1   -0.01    1.01
   2 -44  -1    0.54    1.20
  -1 -44   1    2.29    1.84
  -1 -44   1    1.00    1.24
   1 -44  -1    0.68    1.19
   1 -44  -1    1.53    1.94
   0 -44  -1    9.99    2.50
   0 -44   1    7.46    2.17
   0 -44  -1   13.65    3.08
   0 -44   1   20.37    5.18
   1 -44   1    4.74    1.83
  -1 -44  -1    0.85    1.90
  -1 -44  -1    6.00    2.01
   2 -44   1    7.88    2.28
  -2 -44  -1    8.34    2.34
  -2 -44  -1    5.50    2.47
   2 -44   1    3.86    2.06
  -3 -44  -1    3.69    2.84
  -3 -44  -1    9.22    2.42
   3 -44   1    3.34    1.65
  -4 -44  -1    2.97    1.65
  -4 -44  -1    3.96    2.25
   4 -44   1   -0.11    1.49
  -5 -44  -1    4.39    2.01
   5 -44   1    6.91    2.91
  -5 -44  -1   11.99    4.06
   5  44   1    8.88    2.95
   6 -44   1    1.43    2.54
  -6 -44  -1    1.56    1.84
   6  44   1    2.25    3.02
   7 -45  -1   -0.82    2.23
  -7 -45   1    4.33    2.31
   7  45  -1   -1.78    1.89
  -6 -45   1   -1.08    1.82
   6 -45  -1    2.75    1.84
  -5 -45   1    1.85    1.53
   5 -45  -1    0.73    1.95
  -4 -45   1    2.81    1.55
   4 -45  -1   -1.79    1.95
  -4 -45   1    1.13    2.06
   4 -45  -1    1.34    1.72
  -3 -45   1   27.01    4.56
   3 -45  -1   15.32    3.39
   3 -45  -1   16.73    3.68
  -3 -45   1   18.75    3.63
   2 -45  -1   -1.03    1.34
  -2 -45   1    1.34    1.77
   2 -45  -1   -0.66    1.23
  -2 -45   1    0.53    1.26
  -1 -45   1   -0.97    1.48
  -1 -45   1    0.99    1.15
   1 -45  -1   -5.10    2.01
   1 -45  -1    0.61    1.04
   0 -45   1    6.80    2.55
   0 -45  -1    9.03    2.77
   0 -45   1    6.02    1.99
   0 -45  -1    8.88    2.37
  -1 -45  -1   -0.15    1.72
  -1 -45  -1    1.20    1.34
   1 -45   1    0.39    1.00
   1 -45   1   -0.55    1.42
   2 -45   1   14.85    3.09
   2 -45   1    8.82    2.53
  -2 -45  -1   12.45    3.57
  -2 -45  -1    6.17    2.17
   3 -45   1    7.13    2.31
  -3 -45  -1    4.40    2.00
  -3 -45  -1    3.93    1.92
   4 -45   1    8.77    2.75
  -4 -45  -1    6.83    2.33
  -4 -45  -1   15.16    3.60
  -5 -45  -1    6.39    2.25
   5 -45   1    7.86    3.05
   5  45   1    8.07    2.58
   6 -45   1    5.72    2.73
  -6 -45  -1    7.46    2.45
   6  45   1    7.13    2.78
  -7 -46   1    2.91    2.02
   7 -46  -1   -1.36    2.59
   7  46  -1   -2.74    1.88
   6 -46  -1    3.27    2.56
  -6 -46   1    4.07    2.13
   5 -46  -1    0.13    1.64
  -5 -46   1    0.18    1.42
  -4 -46   1    6.87    2.23
   4 -46  -1    7.40    2.96
  -3 -46   1    0.12    1.36
   3 -46  -1    1.31    1.75
  -3 -46   1    1.65    2.07
   3 -46  -1    1.71    1.93
  -2 -46   1   -1.07    0.99
  -2 -46   1    2.12    2.07
   2 -46  -1    2.66    1.67
   2 -46  -1   -1.51    1.74
   1 -46  -1    3.22    1.78
  -1 -46   1    0.37    1.24
   1 -46  -1   -0.93    1.17
  -1 -46   1    2.47    1.87
   0 -46  -1   -4.01    1.58
   0 -46   1    2.61    1.44
   0 -46   1   -1.61    1.70
   0 -46  -1    2.12    1.38
   1 -46   1    1.28    1.18
  -1 -46  -1    0.63    1.18
   1 -46   1    4.74    1.92
  -1 -46  -1   -0.11    1.87
   2 -46   1   -1.94    2.00
   2 -46   1    2.91    1.82
  -2 -46  -1    0.08    1.92
  -2 -46  -1    0.59    1.36
   3 -46   1    4.22    1.57
  -3 -46  -1    5.13    2.56
  -3 -46  -1    0.26    1.60
  -4 -46  -1   -1.78    2.33
   4 -46   1   -0.75    1.58
  -4 -46  -1    0.65    1.14
  -5 -46  -1    4.39    1.98
   5 -46   1   -1.59    1.86
   6 -46   1    7.64    2.79
  -6 -46  -1    3.35    2.39
   6  46   1    5.35    2.62
   6 -47  -1    1.68    2.12
  -6 -47   1    6.54    2.56
   5 -47  -1    1.13    2.02
  -5 -47   1    1.08    1.76
   4 -47  -1   14.62    3.84
  -4 -47   1   22.51    3.96
  -3 -47   1   17.40    3.99
   3 -47  -1   17.94    3.61
  -3 -47   1   25.64    4.18
   3 -47  -1   20.66    4.21
   2 -47  -1    5.24    2.61
  -2 -47   1    7.42    2.33
  -2 -47   1    3.78    2.40
   2 -47  -1    6.57    2.23
  -1 -47   1    5.11    1.85
  -1 -47   1    1.44    1.80
   1 -47  -1   -1.17    1.23
   1 -47  -1   -1.81    1.93
   0 -47   1   22.25    3.95
   0 -47   1   25.49    4.42
   0 -47  -1   31.01    4.06
   0 -47  -1   24.45    4.36
   1 -47   1    0.27    1.18
   1 -47   1   -2.36    1.46
  -1 -47  -1    0.43    1.94
  -1 -47  -1    2.42    1.55
  -2 -47  -1   39.49    4.79
   2 -47   1   44.57    5.24
  -2 -47  -1   44.49    5.57
  -3 -47  -1    1.45    1.48
   3 -47   1    0.47    1.28
  -3 -47  -1    4.05    2.44
   4 -47   1    3.16    1.86
  -4 -47  -1    1.35    1.78
  -5 -47  -1    0.71    1.99
   5 -47   1    0.01    2.22
  -6 -48   1   11.64    3.02
   6 -48  -1    7.58    2.96
   5 -48  -1   21.19    4.57
  -5 -48   1   25.40    4.49
   4 -48  -1   12.10    3.38
  -4 -48   1   16.18    3.38
  -3 -48   1   23.26    4.04
   3 -48  -1   29.06    4.98
   2 -48  -1    5.98    2.52
  -2 -48   1    3.18    1.76
   2 -48  -1    5.60    2.16
  -2 -48   1    7.77    3.22
   1 -48  -1    1.29    1.34
   1 -48  -1   -3.67    1.52
  -1 -48   1   -0.49    2.12
  -1 -48   1    0.96    1.32
   0 -48   1   -2.23    0.86
   0 -48  -1    4.20    2.31
   0 -48   1   -2.15    2.17
   0 -48  -1   -1.20    1.17
  -1 -48  -1    0.13    1.51
  -1 -48  -1    2.40    2.20
   2 -48   1    8.58    2.69
  -2 -48  -1   17.17    3.78
  -2 -48  -1   10.60    2.75
  -3 -48  -1   29.55    4.18
   3 -48   1   25.12    4.39
   4 -48   1   -0.41    1.77
  -4 -48  -1    1.66    1.81
  -5 -48  -1    0.81    2.06
   5 -48   1   -0.90    1.86
  -6 -49   1    1.09    2.00
   6 -49  -1    1.28    1.84
  -5 -49   1   23.34    4.45
  -4 -49   1   24.50    4.25
   4 -49  -1   24.97    4.72
  -3 -49   1    0.98    1.84
   3 -49  -1    1.08    1.59
   2 -49  -1    0.05    1.45
  -2 -49   1    2.00    1.69
   1 -49  -1    0.97    1.53
  -1 -49   1   -0.68    1.22
   1 -49  -1    1.31    1.83
   0 -49   1    4.54    2.01
   0 -49  -1    7.49    2.19
   0 -49  -1    4.35    2.71
  -1 -49  -1    3.28    2.02
   1 -49   1   10.67    2.78
  -1 -49  -1    2.27    2.51
   2 -49   1   17.12    3.70
  -2 -49  -1   20.38    3.73
  -3 -49  -1   -0.79    1.22
   3 -49   1    0.66    1.79
  -4 -49  -1   27.05    4.36
   5 -49   1    3.84    2.43
  -5 -49  -1    4.37    2.42
  -5 -50   1   -2.44    1.76
   5 -50  -1    2.89    2.36
  -4 -50   1    0.67    1.57
   4 -50  -1    2.75    2.17
   3 -50  -1    7.21    2.45
  -3 -50   1    8.00    2.76
  -2 -50   1   54.56    5.83
   2 -50  -1   44.62    5.65
   1 -50  -1   15.03    3.36
  -1 -50   1    9.90    2.75
   0 -50  -1   16.80    3.40
   0 -50   1   29.03    4.56
  -1 -50  -1    5.38    1.85
   1 -50   1   -0.18    1.73
   2 -50   1   -2.73    1.50
  -2 -50  -1    1.46    1.74
   3 -50   1    7.10    3.01
  -3 -50  -1   12.72    3.03
  -4 -50  -1   25.82    4.35
   4 -50   1   14.56    4.02
   5 -51  -1   -2.16    2.10
  -5 -51   1    2.87    1.78
  -4 -51   1    0.22    2.37
   3 -51  -1    1.68    2.15
  -3 -51   1    2.96    2.29
   2 -51  -1    4.64    2.33
  -2 -51   1    2.83    1.93
   1 -51  -1   11.02    2.95
  -1 -51   1   14.89    3.20
   0 -51  -1   14.33    3.15
   0 -51   1   17.01    3.51
   1 -51   1   19.86    3.97
  -1 -51  -1   23.20    3.98
  -2 -51  -1   64.25    6.80
  -3 -51  -1    8.13    2.52
  -4 -51  -1   29.85    4.90
   4 -51   1   13.52    3.95
  -4 -52   1    4.23    2.34
   4 -52  -1    3.41    2.37
   3 -52  -1    3.80    2.13
  -3 -52   1    1.69    2.09
  -2 -52   1    2.26    1.75
   2 -52  -1   -1.91    1.45
   1 -52  -1    2.24    2.00
  -1 -52   1    5.31    2.22
   0 -52   1   -0.53    1.32
   0 -52  -1    1.41    1.99
  -1 -52  -1   56.69    6.33
   1 -52   1   47.17    5.87
  -2 -52  -1    0.93    1.70
   3 -52   1   20.52    3.94
  -3 -52  -1   18.82    3.63
   4 -53  -1   11.27    3.63
  -4 -53   1    4.42    2.62
  -3 -53   1   12.63    3.26
   3 -53  -1    9.83    3.69
  -2 -53   1   12.63    4.41
   2 -53  -1   10.33    3.05
   1 -53  -1   11.21    2.95
  -1 -53   1    6.83    2.51
   0 -53  -1    0.71    1.86
   0 -53   1    3.91    2.11
  -1 -53  -1    1.72    2.00
   2 -53   1    0.89    1.61
  -2 -53  -1    0.62    1.77
   3 -53   1   -0.35    1.59
   3 -54  -1    3.64    2.50
  -3 -54   1    4.97    2.56
  -2 -54   1    3.83    2.12
   2 -54  -1    1.14    2.14
  -1 -54   1    0.59    1.88
   1 -54  -1    2.41    1.67
   0 -54  -1    4.30    2.17
   0 -54   1    2.68    2.08
  -1 -54  -1   -2.90    1.61
   1 -54   1   -0.69    1.62
   2 -54   1    3.54    1.97
   2 -55  -1    5.30    2.47
  -2 -55   1    1.17    1.98
   1 -55  -1    4.44    2.43
  -1 -55   1    3.91    2.33
   0 -55   1    1.36    1.88
   0 -55  -1   -2.02    1.89
   1 -55   1   -1.14    1.89
  -1 -55  -1    1.41    1.84
  -1 -56   1   13.31    3.24
   1 -56  -1    6.67    3.08
   0 -56   1   -1.65    1.86
   0 -56  -1    1.94    2.06
  12   0  -2    0.14    2.08
 -11   0   2   15.23    3.76
  11   0  -2   16.70    3.67
  10   0  -2    3.59    1.81
 -10   0   2    2.75    2.13
  -9   0   2  135.20   10.42
   9   0  -2  128.37    9.41
   9   0  -2  113.26   12.31
   8   0  -2  194.29   13.86
  -8   0   2  198.87   13.76
   8   0  -2  194.17   13.00
   7   0  -2   13.59    2.48
   7   0  -2   14.70    2.96
   6   0  -2    4.16    1.39
  -6   0   2    3.29    1.35
   6   0  -2    2.98    1.18
  -5   0   2    0.58    0.67
   5   0  -2   -0.41    0.48
   5   0  -2    0.17    0.45
   4   0  -2   14.54    1.83
  -4   0   2   11.27    1.61
  -4   0   2   11.60    1.96
   4   0  -2   12.39    1.72
  -3   0   2  444.40   25.76
  -3   0   2  451.04   25.67
   3   0  -2  447.06   25.58
   3   0  -2  458.44   25.84
  -2   0   2    0.74    0.49
  -2   0   2    0.56    0.58
   2   0  -2    0.99    0.63
   2   0  -2    0.80    0.46
   1   0   2   -0.11    0.27
  -1   0  -2    0.52    0.15
   2   0   2  159.26    9.18
  -2   0  -2  141.01    8.73
  -3   0  -2    0.58    0.50
   3   0   2    0.91    0.68
   4   0   2  265.92   17.41
  -4   0  -2  305.00   17.04
  -5   0  -2   15.85    2.01
   5   0   2    9.34    2.22
  -6   0  -2   92.62    7.11
   6   0   2  104.19    8.08
   7   0   2    2.47    0.75
  -7   0  -2   -0.32    1.01
   7   0   2    0.26    1.04
   8   0   2   58.18    6.09
  -8   0  -2   45.27    4.88
  -9   0  -2    9.67    2.82
   9   0   2   10.76    3.21
  10   0   2    1.93    1.78
 -10   0  -2    2.72    2.29
  12  -1  -2    0.72    1.96
  12   1  -2    1.37    2.26
 -11  -1   2    1.85    2.18
  11  -1  -2    4.23    2.17
 -11   1   2    3.92    2.53
  11   1  -2    5.87    2.32
  10  -1  -2   43.96    5.53
 -10  -1   2   42.79    5.32
 -10   1   2   42.65    5.22
  10   1  -2   43.97    5.50
   9  -1  -2   54.41    6.83
  -9  -1   2   45.23    5.26
   9  -1  -2   45.07    4.67
  -9   1   2   48.60    5.41
   9   1  -2   41.64    7.53
  -8  -1   2  103.14    8.33
   8  -1  -2   95.32    8.33
   8  -1  -2   99.40    7.62
   8   1  -2   98.14    8.33
   8   1  -2   94.75    7.44
  -8   1   2  104.76    8.29
   7  -1  -2  228.98   15.36
   7  -1  -2  227.54   14.67
   7   1  -2  226.56   15.28
   7   1  -2  235.39   14.62
  -6  -1   2   54.08    4.87
   6  -1  -2   56.36    4.99
   6  -1  -2   54.50    4.56
   6   1  -2   51.95    4.83
   6   1  -2   54.85    4.52
  -6   1   2   47.96    4.69
   5  -1  -2   16.02    2.22
   5  -1  -2   16.27    2.05
  -5  -1   2   15.32    2.24
   5   1  -2   15.82    2.21
  -5   1   2   17.80    2.32
   5   1  -2   16.05    2.02
   4  -1  -2   10.16    1.58
  -4  -1   2    9.73    1.73
   4  -1  -2   12.30    1.93
  -4  -1   2    9.83    1.80
   4   1  -2    9.61    1.74
  -4   1   2    9.15    1.73
   4   1  -2   11.30    1.60
   3  -1  -2   51.83    3.91
  -3  -1   2   52.19    4.07
   3  -1  -2   61.32    4.26
  -3  -1   2   54.04    4.00
   3   1  -2   53.97    3.92
  -3   1   2   54.75    4.01
   3   1  -2   55.51    4.14
  -3   1   2   51.18    4.03
  -2  -1   2    6.58    1.00
   2  -1  -2    4.84    0.82
  -2  -1   2    3.66    0.98
   2  -1  -2    3.20    0.93
  -2   1   2    4.26    0.87
   2   1  -2    6.14    0.84
  -2   1   2    4.54    1.05
  -1   1   2  765.30   42.70
   1  -1   2   82.49    4.92
  -1  -1  -2   79.25    4.61
   1   1   2   84.57    4.99
   2  -1   2  159.43    9.61
  -2  -1  -2  171.52    9.32
  -2   1  -2  161.36    9.24
   2   1   2  139.93    9.52
   3  -1   2    0.02    0.52
  -3  -1  -2   -0.24    0.40
   3   1   2    1.43    0.75
  -3   1  -2    0.28    0.43
   4  -1   2   87.97    7.09
  -4  -1  -2  113.52    6.92
  -4   1  -2   85.33    6.56
   4   1   2  117.79    7.52
   5  -1   2    6.79    1.85
  -5  -1  -2    7.24    1.56
  -5   1  -2    5.64    1.41
   5   1   2    5.77    1.68
  -6  -1  -2    1.33    1.04
   6  -1   2    0.77    0.98
  -6   1  -2    2.22    1.11
   6   1   2    1.93    1.09
  -7  -1  -2   17.00    3.05
   7  -1   2   15.97    3.48
   7   1   2   19.09    3.63
  -7   1  -2   22.43    3.26
  -8  -1  -2   17.10    3.08
   8  -1   2   16.91    3.80
  -8   1  -2   14.83    2.95
   8   1   2   13.42    3.40
  -9  -1  -2    6.56    2.17
   9  -1   2    6.92    2.99
  -9   1  -2    7.88    2.34
   9   1   2    6.74    2.68
 -10  -1  -2    9.65    3.09
  10  -1   2   10.65    3.14
 -10   1  -2    6.14    2.57
  10   1   2    9.26    3.30
  12  -2  -2    7.36    3.04
  12   2  -2    6.52    2.72
 -11  -2   2    7.63    3.02
  11  -2  -2    4.65    2.42
  11   2  -2    4.13    1.94
 -11   2   2    5.43    2.90
  10  -2  -2    2.75    1.41
 -10  -2   2    7.07    2.89
  10  -2  -2    5.69    2.07
  10   2  -2    8.04    2.61
 -10   2   2    2.26    1.70
   9  -2  -2   17.99    4.47
   9  -2  -2   22.20    3.74
  -9  -2   2   18.22    3.62
  -9   2   2   23.44    4.17
   9   2  -2   21.71    4.86
  -8  -2   2   -1.30    1.03
   8  -2  -2    3.11    1.46
   8  -2  -2    2.08    1.43
  -8   2   2   -1.81    0.82
   8   2  -2    0.32    1.15
   7  -2  -2   11.54    2.32
   7  -2  -2   18.24    3.18
   7   2  -2   13.96    2.50
   7   2  -2    7.64    2.18
   6  -2  -2  219.19   13.90
   6  -2  -2  205.00   13.39
  -6  -2   2  207.31   13.78
   6   2  -2  211.36   13.26
   6   2  -2  207.82   13.75
  -6   2   2  212.03   13.76
  -5  -2   2   40.34    4.03
   5  -2  -2   47.59    4.19
   5  -2  -2   47.61    4.02
  -5   2   2   44.29    4.06
   5   2  -2   48.35    3.94
   5   2  -2   47.07    4.15
  -4  -2   2   12.55    1.64
  -4  -2   2    9.67    1.85
   4  -2  -2   12.53    1.74
   4  -2  -2   11.49    1.91
   4   2  -2   12.13    1.68
   4   2  -2   11.30    1.65
  -4   2   2   11.56    1.64
  -3  -2   2    4.57    1.12
  -3  -2   2    4.37    1.06
   3  -2  -2    4.09    0.96
   3  -2  -2    3.89    1.14
  -3   2   2    3.15    0.87
   3   2  -2    3.30    0.93
  -3   2   2    3.45    1.03
  -2  -2   2   89.49    5.50
   2  -2  -2   94.51    6.00
   2  -2  -2   81.53    5.42
  -2   2   2   88.90    5.91
  -2   2   2   92.48    5.57
   2   2  -2   87.47    5.38
   1  -2  -2   22.44    2.09
  -1   2   2   19.74    1.36
  -1   2   2   23.20    2.08
   1  -2   2  365.36   19.62
  -1   2  -2  332.73   19.31
   1   2   2  357.51   19.71
   2  -2   2    3.68    0.87
  -2  -2  -2    2.31    0.61
  -2   2  -2    2.41    0.57
   2   2   2    3.28    0.89
  -3  -2  -2    0.67    0.53
   3  -2   2    0.93    0.71
  -3   2  -2    1.06    0.56
   3   2   2    0.89    0.66
   4  -2   2   15.45    2.13
  -4  -2  -2   13.07    1.76
  -4   2  -2   13.64    1.72
   4   2   2   12.17    2.17
  -5  -2  -2   -0.55    0.50
   5  -2   2   -0.31    0.74
   5   2   2    0.30    0.84
  -5   2  -2    0.38    0.65
   6  -2   2   36.10    4.40
  -6  -2  -2   41.88    4.04
   6   2   2   40.22    4.51
  -6   2  -2   50.15    4.20
  -7  -2  -2   51.40    4.91
   7  -2   2   61.58    5.83
   7   2   2   47.92    5.38
  -7   2  -2   47.13    4.69
  -8  -2  -2    1.78    1.46
   8  -2   2    3.81    1.19
   8  -2   2    3.02    1.97
   8   2   2    4.48    2.36
  -8   2  -2    0.54    1.37
   9  -2   2    4.12    2.44
  -9  -2  -2    2.15    1.66
   9   2   2    4.53    2.18
  -9   2  -2    1.63    1.67
  10  -2   2    2.37    1.80
 -10  -2  -2   -1.48    1.74
  10   2   2    0.74    1.99
 -10   2  -2   -1.12    1.93
  12  -3  -2   -0.19    1.65
  12   3  -2    2.18    2.27
 -11  -3   2    1.88    2.63
  11  -3  -2    2.66    2.08
 -11   3   2    1.12    2.17
  11   3  -2    2.16    2.01
  10  -3  -2    7.53    2.21
  10  -3  -2    6.15    2.32
 -10  -3   2    2.16    2.04
  10   3  -2   10.09    2.86
 -10   3   2    4.71    2.24
   9  -3  -2   10.48    2.54
   9  -3  -2   13.60    3.90
  -9  -3   2   10.07    2.84
   9   3  -2   17.61    4.20
  -9   3   2   10.31    2.72
   8  -3  -2    3.47    1.40
   8  -3  -2    1.39    1.30
  -8  -3   2   -0.26    1.18
   8   3  -2    0.30    0.97
  -8   3   2    3.69    1.76
   7  -3  -2    1.14    1.09
   7  -3  -2    1.66    0.99
   7   3  -2    0.60    0.85
   6  -3  -2    7.13    1.89
   6  -3  -2    6.62    1.78
  -6  -3   2    9.51    2.22
   6   3  -2    8.89    2.07
  -6   3   2    7.58    1.84
  -5  -3   2    0.51    0.72
   5  -3  -2    0.50    0.54
   5  -3  -2    0.38    0.58
   5   3  -2   -0.16    0.47
  -5   3   2   -0.84    0.54
  -4  -3   2  307.61   18.27
   4  -3  -2  323.25   18.30
  -4  -3   2  311.66   18.03
   4  -3  -2  296.13   18.16
  -4   3   2  288.64   18.12
   4   3  -2  307.52   18.15
  -3  -3   2  137.65    8.34
   3  -3  -2  126.16    8.18
   3  -3  -2  127.96    8.42
  -3  -3   2  127.48    8.35
   3   3  -2  136.89    8.20
  -3   3   2  131.70    8.26
  -2  -3   2   80.62    5.22
   2  -3  -2   90.47    5.28
  -2   3   2   77.03    5.25
  -2   3   2   85.79    5.68
   2   3  -2   87.81    5.17
   1  -3  -2  689.89   39.19
  -1   3   2  711.57   38.49
   0   3   2   15.36    0.98
   0   3   2   16.40    1.65
   0   3   2   15.47    1.03
   1  -3   2   24.79    1.77
  -1  -3  -2   19.80    1.58
  -1   3  -2   26.11    1.56
   1   3   2   27.81    1.95
   2  -3   2   11.24    1.41
  -2  -3  -2   12.57    1.71
  -2   3  -2   12.34    1.22
   2   3   2   16.84    1.67
   3  -3   2  121.25    8.25
  -3  -3  -2  130.33    7.98
   3   3   2  126.60    8.34
  -3   3  -2  125.94    7.81
   4  -3   2   49.88    4.21
  -4  -3  -2   38.82    3.57
  -4   3  -2   46.93    3.66
   4   3   2   46.80    4.12
   5  -3   2  120.09    8.80
  -5  -3  -2  117.62    8.13
  -5   3  -2  133.36    8.25
   5   3   2  102.00    8.47
   6  -3   2    1.27    1.07
  -6  -3  -2    1.24    0.99
  -6   3  -2    2.14    1.01
   6   3   2    0.39    0.99
   7  -3   2    6.71    1.97
  -7  -3  -2    4.96    1.81
  -7   3  -2    5.76    1.68
   7   3   2    4.48    2.04
   8  -3   2    3.25    1.06
   8  -3   2    1.36    1.54
  -8  -3  -2    1.84    1.45
  -8   3  -2    0.30    1.29
   8   3   2    1.55    1.80
   9  -3   2   20.75    4.51
  -9  -3  -2   23.51    4.12
  -9   3  -2   29.49    4.50
   9   3   2   27.46    5.00
  10  -3   2   25.19    5.02
 -10  -3  -2   19.11    3.99
 -10   3  -2   14.15    3.44
  10   3   2   15.44    3.57
  12  -4  -2    0.31    2.42
  12   4  -2    0.18    2.03
  11  -4  -2    0.88    1.35
 -11  -4   2    0.32    2.38
 -11   4   2    0.43    1.98
  11   4  -2    2.74    2.14
 -10  -4   2   -3.14    1.78
  10  -4  -2    6.12    2.27
  10  -4  -2   -1.44    1.16
  10   4  -2    3.80    1.71
 -10   4   2    1.98    1.84
   9  -4  -2    0.72    1.05
  -9  -4   2    0.73    1.49
   9  -4  -2    0.57    1.35
   9   4  -2   -0.39    1.19
  -9   4   2   -0.84    1.32
   8  -4  -2    5.58    1.98
  -8  -4   2    4.12    1.88
   8  -4  -2    8.50    2.18
  -8   4   2    4.94    1.85
   8   4  -2    2.30    1.56
   7  -4  -2    8.06    2.13
   7  -4  -2   10.23    2.23
   7   4  -2    6.78    2.06
   6  -4  -2    2.30    1.08
  -6  -4   2    0.91    0.97
   6  -4  -2    4.08    1.39
   6   4  -2    2.11    1.05
  -6   4   2    2.45    1.12
  -5  -4   2    2.23    1.14
  -5  -4   2    5.94    1.36
   5  -4  -2    3.83    1.23
   5  -4  -2    2.60    1.12
   5   4  -2    4.14    1.35
  -5   4   2    3.60    1.16
  -4  -4   2   47.78    4.11
   4  -4  -2   50.85    4.18
  -4  -4   2   51.95    4.02
   4  -4  -2   51.51    4.15
  -4   4   2   49.51    4.08
   4   4  -2   52.80    4.11
  -3  -4   2   52.70    3.73
   3  -4  -2   42.78    3.69
   3  -4  -2   43.36    3.51
  -3  -4   2   48.30    3.73
   3   4  -2   46.44    3.50
  -3   4   2   47.85    3.61
   2  -4  -2  492.70   25.33
  -2  -4   2  452.47   24.78
   2  -4  -2  454.88   24.74
  -2   4   2  402.06   24.89
   2   4  -2  448.86   24.61
  -2   4   2  394.83   25.05
   1  -4  -2   36.11    2.35
   1  -4  -2   38.65    3.04
   1  -4  -2   41.92    2.33
  -1   4   2   36.90    2.48
  -1   4   2   40.66    3.05
   0   4   2    2.89    0.48
   0   4   2    2.71    0.40
   0   4   2    3.24    0.78
  -1  -4  -2   18.91    1.38
   1  -4   2   19.23    1.51
  -1  -4  -2   18.52    1.44
   1   4   2   20.49    1.68
   1   4   2   22.54    1.78
  -1   4  -2   19.24    1.34
   2  -4   2   15.71    1.65
   2   4   2   15.21    1.69
  -3  -4  -2    7.21    1.31
   3  -4   2    3.95    1.16
   3   4   2    6.32    1.44
  -3   4  -2    5.81    1.08
  -4  -4  -2   45.59    4.05
   4  -4   2   57.66    4.67
   4   4   2   46.59    4.39
  -4   4  -2   60.90    4.18
   5  -4   2    1.08    0.89
  -5  -4  -2    3.17    1.08
  -5   4  -2    2.90    1.03
   5   4   2    2.55    1.19
  -6  -4  -2   45.14    3.99
   6  -4   2   32.85    4.04
   6   4   2   35.30    4.17
  -6   4  -2   30.11    3.34
  -7  -4  -2   19.01    3.18
   7  -4   2   15.94    3.44
   7   4   2   13.14    3.09
  -7   4  -2   19.78    2.71
   8  -4   2   70.43    7.25
  -8  -4  -2   71.38    6.31
   8   4   2   67.75    6.97
  -8   4  -2   64.42    5.93
   9  -4   2   -1.40    0.89
  -9  -4  -2    0.72    1.65
   9  -4   2    1.08    1.83
   9   4   2    0.52    1.32
  -9   4  -2   -0.02    1.50
 -10  -4  -2   11.32    3.53
  10  -4   2   12.87    3.66
  10   4   2   14.67    3.76
 -10   4  -2    8.75    2.99
  12  -5  -2    0.77    2.33
  12   5  -2    3.45    2.18
  11  -5  -2    3.83    1.86
  11  -5  -2    3.83    2.33
 -11  -5   2   -1.36    2.79
  11   5  -2    1.07    1.66
 -11   5   2    4.30    2.48
 -10  -5   2    7.40    2.93
  10  -5  -2   11.46    3.09
  10  -5  -2   14.29    3.02
 -10   5   2   12.54    3.11
  10   5  -2   14.12    3.41
   9  -5  -2   15.02    3.17
   9  -5  -2   19.31    3.80
  -9  -5   2   18.32    3.86
  -9   5   2   17.13    3.42
   9   5  -2   19.22    3.80
   8  -5  -2   19.27    2.87
  -8  -5   2   14.39    3.09
   8  -5  -2   17.36    3.47
   8   5  -2   21.41    3.76
  -8   5   2   21.95    3.68
   7  -5  -2   24.45    3.95
   7  -5  -2   20.11    2.83
  -7  -5   2   20.72    4.13
   7   5  -2   24.96    3.28
  -7   5   2   25.47    4.39
  -6  -5   2   11.10    2.37
   6  -5  -2    8.23    2.07
   6  -5  -2   13.04    2.41
  -6   5   2    8.53    1.96
   6   5  -2   11.18    2.28
  -5  -5   2    3.40    1.32
   5  -5  -2    2.61    1.13
  -5  -5   2    3.84    1.05
   5  -5  -2    4.41    1.38
   5   5  -2    3.68    1.29
  -5   5   2    4.11    1.26
   4  -5  -2    4.37    1.18
  -4  -5   2    3.97    1.15
  -4  -5   2    6.34    1.38
   4  -5  -2    5.01    1.34
  -4   5   2    3.54    1.08
   4   5  -2    6.04    1.39
  -3  -5   2   38.75    3.14
   3  -5  -2   37.83    3.27
   3  -5  -2   37.10    3.09
  -3   5   2   38.42    3.09
   3   5  -2   37.10    2.98
   2  -5  -2   75.77    5.11
   2  -5  -2   75.68    4.68
   2   5  -2   70.59    4.50
  -2   5   2   64.31    4.88
   1  -5  -2   52.65    3.55
   1  -5  -2   42.86    2.82
   1  -5  -2   47.92    2.80
  -1   5   2   42.73    2.89
  -1   5   2   42.26    3.32
   0  -5  -2   12.05    1.69
   0  -5  -2   12.77    0.86
   0   5   2   11.05    1.33
   0   5   2   12.09    1.01
   0   5   2   14.57    1.12
  -1  -5  -2   53.79    3.19
   1  -5   2   55.81    3.33
   1   5   2   40.61    3.38
   1   5   2   53.87    3.46
  -1   5  -2   52.11    3.14
  -2  -5  -2    9.24    1.21
   2  -5   2   10.62    1.32
   2   5   2   11.29    1.42
   2   5   2   10.16    1.05
  -2   5  -2   10.43    1.50
  -3  -5  -2  163.36    9.84
   3  -5   2  153.29   10.06
   3   5   2  155.67   10.15
  -3   5  -2  160.70    9.60
  -4  -5  -2   65.09    5.12
   4  -5   2   87.08    5.89
  -4   5  -2   69.05    4.97
   4   5   2   60.60    5.40
  -5  -5  -2   52.49    4.38
   5  -5   2   44.24    4.59
  -5   5  -2   52.47    4.15
   5   5   2   47.51    4.65
   6  -5   2   13.53    2.89
  -6  -5  -2   18.11    2.50
   6   5   2   13.57    3.02
  -6   5  -2   12.45    2.21
  -7  -5  -2   25.06    3.47
   7  -5   2   29.08    3.99
   7   5   2   23.95    4.21
  -7   5  -2   23.70    3.14
  -8  -5  -2    0.34    1.37
   8  -5   2    1.16    1.46
   8   5   2    1.51    1.28
  -8   5  -2   -0.98    1.08
  -9  -5  -2    2.88    2.08
   9  -5   2    5.92    2.54
   9  -5   2    4.97    1.50
   9   5   2    4.19    1.68
  -9   5  -2    4.16    1.87
 -10  -5  -2    9.85    3.36
  10  -5   2   11.70    3.48
 -10   5  -2   10.60    2.78
  10   5   2   13.22    3.55
  12  -6  -2    3.39    2.91
  12   6  -2   10.34    3.19
 -11  -6   2    5.71    4.03
  11  -6  -2    4.04    1.82
  11  -6  -2    7.56    2.93
  11   6  -2    6.12    2.81
 -11   6   2    4.63    2.93
  10  -6  -2   13.34    3.63
 -10  -6   2    4.25    2.85
  10   6  -2   10.27    3.04
 -10   6   2   10.30    2.89
   9  -6  -2    3.42    1.64
   9  -6  -2    4.49    1.74
  -9  -6   2    1.02    1.56
  -9   6   2    1.42    1.59
   9   6  -2    5.02    2.04
   8  -6  -2    0.43    0.94
  -8  -6   2    0.11    1.17
   8  -6  -2   -0.74    0.93
   8   6  -2    0.96    0.93
  -8   6   2    0.46    1.04
   7  -6  -2   28.74    3.45
  -7  -6   2   34.36    4.04
   7  -6  -2   26.82    3.50
   7   6  -2   29.50    3.59
  -7   6   2   26.21    3.49
  -6  -6   2   56.14    5.18
   6  -6  -2   55.59    4.94
   6  -6  -2   58.91    5.24
   6   6  -2   57.82    5.09
  -6   6   2   58.68    5.07
  -5  -6   2    2.06    1.04
  -5  -6   2    3.73    1.07
   5  -6  -2    1.80    0.97
   5  -6  -2    3.02    1.15
   5   6  -2    0.73    0.75
  -5   6   2    2.47    1.06
   4  -6  -2    0.16    0.56
  -4  -6   2    0.91    0.71
   4  -6  -2    0.08    0.49
  -4  -6   2    1.18    0.72
   4   6  -2    1.59    0.81
  -4   6   2    1.54    0.81
   3  -6  -2   -0.03    0.44
   3  -6  -2    0.11    0.47
  -3  -6   2    0.23    0.51
   3   6  -2    0.22    0.50
  -3   6   2    0.06    0.48
  -2  -6   2  115.48    7.07
   2  -6  -2  104.76    7.06
   2  -6  -2  118.06    7.55
   2   6  -2  117.12    6.99
  -2   6   2  127.47    7.20
   1  -6  -2   85.24    5.28
   1  -6  -2   75.84    4.63
   1  -6  -2   77.83    4.58
  -1   6   2   80.88    4.68
  -1   6   2   63.29    4.98
   0  -6  -2   15.87    1.26
   0  -6  -2   21.73    1.42
   0   6   2   20.08    1.49
   0   6   2   17.37    1.39
   0   6   2   19.75    1.76
  -1  -6  -2    0.30    0.35
  -1  -6  -2    0.41    0.32
   1  -6   2    0.36    0.36
   1   6   2    0.30    0.33
   1   6   2    0.69    0.45
  -1   6  -2    0.52    0.31
   2  -6   2   48.60    3.93
  -2  -6  -2   59.45    4.00
   2   6   2   60.01    4.25
  -2   6  -2   61.59    3.79
  -3  -6  -2   -0.28    0.41
   3  -6   2   -0.16    0.55
  -3   6  -2    0.63    0.47
   3   6   2    0.22    0.49
  -4  -6  -2   44.54    3.59
   4  -6   2   35.80    3.62
   4   6   2   37.25    3.68
  -4   6  -2   34.21    3.07
   5  -6   2   21.83    2.93
  -5  -6  -2   22.68    2.66
   5   6   2   19.13    2.79
  -5   6  -2   21.78    2.39
   6  -6   2    4.16    1.83
  -6  -6  -2    6.68    1.69
   6   6   2    4.40    1.81
  -6   6  -2    5.51    1.48
  -7  -6  -2   42.71    5.12
   7  -6   2   43.83    4.93
   7   6   2   37.55    4.65
  -7   6  -2   34.85    3.93
  -8  -6  -2    0.62    1.32
   8  -6   2    0.17    1.17
  -8   6  -2   -1.49    1.03
   8   6   2    1.84    1.55
   9  -6   2    8.43    2.10
   9  -6   2   11.40    3.02
  -9  -6  -2    7.52    2.70
  -9   6  -2    7.47    2.50
   9   6   2    9.70    3.01
 -10  -6  -2   -2.33    2.15
  10  -6   2   -2.44    1.61
 -10   6  -2   -0.41    1.75
  10   6   2    1.62    2.34
  12  -7  -2   12.21    3.84
  12   7  -2   13.45    3.93
 -11  -7   2   -4.70    2.43
  11  -7  -2    1.23    1.97
  11  -7  -2    3.53    1.78
  11   7  -2   -1.44    1.24
 -11   7   2   -1.95    1.89
 -10  -7   2   27.46    5.93
  10  -7  -2   24.16    3.59
  10  -7  -2   19.79    4.26
  10   7  -2   19.06    3.98
 -10   7   2   21.08    4.61
   9  -7  -2    7.64    2.40
  -9  -7   2    6.89    2.49
   9  -7  -2   10.43    2.48
  -9   7   2    8.38    2.40
   9   7  -2    6.13    2.22
   8  -7  -2    0.60    1.03
  -8  -7   2    0.98    1.38
   8  -7  -2    2.64    1.31
   8   7  -2    3.87    1.79
  -8   7   2    2.20    1.48
   7  -7  -2   10.57    2.46
   7  -7  -2    6.50    1.99
  -7  -7   2    6.58    1.98
   7   7  -2   11.95    2.61
  -7   7   2    6.67    1.82
  -6  -7   2   43.98    4.33
   6  -7  -2   39.96    4.01
   6  -7  -2   45.68    4.37
   6   7  -2   43.04    4.19
  -6   7   2   41.32    4.12
   5  -7  -2   15.23    2.61
  -5  -7   2   13.61    2.43
  -5  -7   2   11.67    1.70
   5  -7  -2   12.60    1.99
  -5   7   2   14.07    1.98
   5   7  -2   15.54    2.44
   4  -7  -2   39.86    3.58
  -4  -7   2   37.08    3.31
  -4  -7   2   44.62    3.69
  -4   7   2   37.36    3.37
   4   7  -2   34.47    4.01
   3  -7  -2    3.06    1.09
   3  -7  -2    1.52    0.71
  -3  -7   2    1.40    0.68
  -3   7   2    2.36    0.82
   3   7  -2    1.74    0.72
  -2  -7   2   43.51    3.02
   2  -7  -2   40.03    3.04
   2  -7  -2   38.88    3.34
  -2   7   2   40.55    3.03
   2   7  -2   42.61    2.93
   1  -7  -2  244.67   12.55
   1  -7  -2  208.23   12.52
   1  -7  -2  187.76   12.95
  -1   7   2  240.79   12.61
   0  -7  -2    1.05    0.42
   0  -7  -2    0.59    0.31
   0  -7  -2    0.75    0.54
   0   7   2    0.52    0.40
   0   7   2    1.11    0.43
  -1  -7  -2   61.70    3.68
   1  -7   2   52.48    3.54
  -1  -7  -2   53.77    3.45
  -1   7  -2   55.78    3.43
   1   7   2   59.11    3.61
   1   7   2   43.47    3.62
  -2  -7  -2    1.56    0.64
   2  -7   2    1.53    0.62
  -2   7  -2    1.68    0.54
   2   7   2    1.81    0.80
  -3  -7  -2   43.63    3.41
   3  -7   2   44.69    3.67
  -3   7  -2   36.46    3.01
   3   7   2   36.60    4.63
  -4  -7  -2    0.93    0.76
   4  -7   2    1.01    0.83
  -4   7  -2    0.21    0.49
   4   7   2   -0.67    0.53
  -5  -7  -2   34.66    3.41
   5  -7   2   30.29    3.55
  -5   7  -2   30.48    3.01
   5   7   2   35.08    3.74
   6  -7   2    9.71    2.54
  -6  -7  -2    7.23    1.95
  -6   7  -2    7.80    1.74
   6   7   2    5.96    1.96
   7  -7   2   12.45    3.04
  -7   7  -2   16.53    3.03
   7   7   2   16.43    3.33
  -8  -7  -2   -0.08    1.40
   8  -7   2   -1.54    1.31
   8   7   2    0.04    1.24
  -8   7  -2   -0.76    1.07
  -9  -7  -2    0.35    1.79
   9  -7   2    3.87    2.00
   9  -7   2    3.85    1.56
   9   7   2    6.67    2.22
  -9   7  -2    1.21    1.48
  10  -7   2   23.00    4.89
 -10  -7  -2   24.72    4.74
  10  -7   2   24.32    3.14
 -10   7  -2   20.12    4.01
  10   7   2   28.27    5.55
  12  -8  -2   -1.06    1.99
  12  -8  -2   -0.60    2.01
  12   8  -2    2.35    2.34
  11  -8  -2   -2.86    1.56
  11  -8  -2    1.50    1.62
  11   8  -2   -0.35    1.56
  10  -8  -2   -1.80    1.38
  10  -8  -2    1.93    1.52
  10   8  -2   -0.37    1.31
 -10   8   2    4.34    2.75
  -9  -8   2    9.86    2.93
   9  -8  -2   12.08    2.88
   9  -8  -2   10.78    2.95
  -9   8   2   11.58    2.78
   9   8  -2   14.66    3.24
  -8  -8   2    3.15    1.70
   8  -8  -2    7.17    2.12
   8  -8  -2    7.42    2.38
   8   8  -2    4.86    2.07
  -8   8   2    7.67    2.07
  -7  -8   2   -0.64    0.76
   7  -8  -2    0.76    0.83
   7  -8  -2    0.30    0.92
   7   8  -2    1.91    1.18
  -7   8   2    1.69    1.28
  -6  -8   2   82.15    6.03
   6  -8  -2   90.79    6.89
   6  -8  -2   78.24    6.79
  -6  -8   2   83.77    6.90
  -6   8   2   91.96    6.80
   6   8  -2   94.83    6.94
   5  -8  -2   24.03    2.86
   5  -8  -2   27.06    3.05
  -5  -8   2   26.56    3.05
  -5  -8   2   25.75    2.61
  -5   8   2   27.34    2.89
   5   8  -2   26.82    2.90
  -4  -8   2   83.03    6.11
   4  -8  -2   80.20    6.64
  -4  -8   2   84.99    5.88
   4   8  -2   82.54    6.48
  -4   8   2   81.49    5.90
   3  -8  -2   63.72    4.62
  -3  -8   2   59.29    4.51
   3   8  -2   66.65    4.49
  -3   8   2   61.30    4.51
  -2  -8   2   99.80    6.21
   2  -8  -2   91.59    6.20
  -2   8   2   92.52    6.17
   2   8  -2  110.64    6.21
   1  -8  -2   18.26    2.16
  -1  -8   2   25.32    2.03
   1  -8  -2   25.43    1.91
   1  -8  -2   29.95    1.97
  -1   8   2   24.12    2.07
   0  -8  -2   16.40    1.40
   0  -8  -2   15.27    1.30
   0  -8  -2   15.58    1.68
   0   8   2   18.58    1.51
   0   8   2   17.28    1.42
  -1  -8  -2    0.24    0.37
  -1  -8  -2    0.03    0.34
  -1  -8  -2    0.53    0.37
   1  -8   2    0.07    0.31
   1   8   2    0.17    0.38
  -1   8  -2    0.48    0.34
  -2  -8  -2    0.70    0.51
   2  -8   2    0.40    0.46
  -2   8  -2    0.53    0.38
   2   8   2   -0.42    0.40
  -3  -8  -2    7.98    1.48
  -3   8  -2    7.98    1.31
   3   8   2    7.73    1.99
   4  -8   2    4.00    1.34
  -4  -8  -2    5.68    1.38
   4   8   2    3.63    1.29
  -4   8  -2    4.96    1.18
  -5  -8  -2   17.31    2.44
   5  -8   2   21.96    2.92
   5   8   2   20.75    2.81
  -5   8  -2   19.41    2.27
   6  -8   2    1.86    1.45
  -6  -8  -2    5.30    1.57
   6   8   2    3.01    1.45
  -6   8  -2    3.78    1.21
   7  -8   2    0.04    1.07
   7   8   2   -0.02    1.28
   8  -8   2   -0.48    1.61
  -8  -8  -2    1.42    1.39
   8   8   2    0.70    1.44
  -8   8  -2    1.88    1.33
   9  -8   2    5.95    2.09
  -9  -8  -2    3.10    2.02
  -9   8  -2    4.65    1.91
   9   8   2    5.18    1.91
 -10  -8  -2    2.60    2.50
  10  -8   2    4.83    1.83
  10  -8   2    1.89    2.22
 -10   8  -2    3.05    2.04
  10   8   2    2.60    1.93
  12  -9  -2    4.69    2.82
  12  -9  -2    2.61    2.18
  12   9  -2    3.12    2.51
  11  -9  -2    9.76    2.96
  11  -9  -2   10.61    3.17
  11   9  -2    5.78    2.39
  10  -9  -2   -0.84    1.20
  10  -9  -2   -2.36    1.17
  10   9  -2    1.39    1.34
  -9  -9   2   18.63    3.77
   9  -9  -2   11.92    3.13
  -9   9   2   20.29    3.57
   9   9  -2   17.90    3.60
   8  -9  -2   13.18    2.90
  -8  -9   2   14.30    3.03
   8  -9  -2   14.65    3.18
  -8   9   2   14.63    3.03
   8   9  -2   15.35    3.05
   7  -9  -2   15.14    2.97
  -7  -9   2   11.23    2.69
   7  -9  -2   12.83    2.75
   7   9  -2   15.07    2.84
  -7   9   2   17.57    3.11
   6  -9  -2    1.27    0.99
   6  -9  -2    1.06    0.87
  -6  -9   2    0.94    0.77
  -6  -9   2    0.06    0.77
   6   9  -2    0.41    0.81
  -6   9   2    0.54    0.75
   5  -9  -2  250.85   15.13
  -5  -9   2  231.84   15.02
  -5  -9   2  249.97   14.45
  -5   9   2  237.83   14.79
   5   9  -2  213.83   14.65
   4  -9  -2  165.75   10.68
  -4  -9   2  165.71   10.69
  -4   9   2  160.91   10.49
   4   9  -2  168.67   10.51
  -3  -9   2   16.49    1.95
   3  -9  -2   18.69    2.06
   3   9  -2   19.93    2.00
  -3   9   2   18.86    1.99
   2  -9  -2  146.36    8.56
  -2  -9   2  144.72    8.54
   2   9  -2  131.60    8.37
  -2   9   2  136.01    8.47
   1  -9  -2  107.15    6.68
  -1  -9   2  117.45    6.81
   1  -9  -2  105.82    6.61
   0  -9  -2    3.74    0.72
   0  -9  -2    3.02    0.81
   0  -9  -2    3.19    0.63
   0   9   2    4.14    0.78
   0   9   2    3.43    0.78
   1  -9   2  195.71   12.02
  -1  -9  -2  197.23   11.90
  -1  -9  -2  223.10   12.16
   1   9   2  220.48   12.27
  -1   9  -2  203.50   11.94
  -2  -9  -2    2.83    0.88
   2  -9   2    2.73    0.82
   2   9   2    1.75    0.77
  -2   9  -2    1.92    0.63
  -3  -9  -2  107.68    6.97
   3  -9   2   85.82    6.85
  -3   9  -2  107.93    6.60
   3   9   2  105.88    7.19
  -4  -9  -2   14.00    1.96
   4  -9   2   16.15    2.19
  -4   9  -2   18.27    1.93
   4   9   2   11.68    2.30
   5  -9   2   70.70    6.15
  -5  -9  -2   84.10    6.08
  -5   9  -2   75.24    5.51
   5   9   2   63.00    5.93
   6  -9   2    9.15    2.33
  -6  -9  -2    8.75    2.13
   6   9   2    7.77    2.24
  -6   9  -2    9.05    1.81
  -7  -9  -2   31.90    4.34
   7  -9   2   24.86    4.33
   7   9   2   18.28    3.56
  -8  -9  -2   -0.68    1.54
   8  -9   2   -2.57    1.12
   8   9   2    0.89    1.26
  -8   9  -2   -0.63    1.08
  -9  -9  -2   13.75    3.11
   9  -9   2   11.46    3.17
   9   9   2   15.15    3.73
  -9   9  -2   13.01    2.98
  10  -9   2    5.01    2.50
 -10  -9  -2   -1.58    2.27
  10  -9   2   -0.02    1.38
 -10   9  -2   -1.36    2.00
  10   9   2   -0.34    1.67
  12 -10  -2    0.72    2.21
  12 -10  -2   -1.01    1.99
  12  10  -2   -1.19    1.81
  11 -10  -2    5.91    2.28
  11 -10  -2    2.33    2.03
  11  10  -2    3.90    2.01
  10 -10  -2    9.92    3.06
 -10 -10   2    6.74    3.56
  10 -10  -2    7.79    2.52
 -10  10   2    7.09    3.26
  10  10  -2   12.13    2.94
   9 -10  -2   19.12    4.00
  -9 -10   2   31.35    4.98
   9 -10  -2   24.77    3.59
  -9  10   2   28.14    3.71
   9  10  -2   23.63    4.20
   8 -10  -2    8.94    2.33
   8 -10  -2    9.03    2.50
  -8 -10   2    8.00    2.48
   8  10  -2    5.10    1.91
  -8  10   2    9.00    2.31
   7 -10  -2   35.68    4.21
   7 -10  -2   36.03    4.04
  -7 -10   2   33.93    4.21
   7  10  -2   39.12    4.17
  -7  10   2   38.42    4.09
   6 -10  -2  214.67   14.06
  -6 -10   2  197.76   12.80
   6 -10  -2  208.75   13.82
  -6 -10   2  223.10   14.13
   6  10  -2  211.98   13.72
  -6  10   2  204.70   13.56
   5 -10  -2    1.26    0.99
  -5 -10   2    1.98    0.82
  -5 -10   2    0.21    0.78
   5  10  -2    0.17    0.62
  -5  10   2   -0.09    0.70
  -4 -10   2    1.34    0.88
   4 -10  -2    0.36    0.70
   4  10  -2    2.19    0.95
  -4  10   2    2.75    1.05
   3 -10  -2  253.43   13.88
  -3 -10   2  210.89   13.66
   3  10  -2  222.91   13.54
  -3  10   2  225.07   13.64
  -2 -10   2  250.46   14.19
   2 -10  -2  235.57   14.15
  -2  10   2  229.10   14.09
   2  10  -2  254.68   14.12
  -1 -10   2  829.31   49.41
   1 -10  -2  930.96   49.39
  -1  10   2  919.14   49.38
   0 -10  -2  186.33   12.14
   0 -10  -2  218.74   11.80
   0 -10  -2  189.54   12.14
   0 -10   2  227.96   11.92
   0  10   2  178.38   11.88
   0  10   2  229.81   11.96
  -1 -10  -2    1.95    0.57
   1 -10   2    1.59    0.59
  -1 -10  -2    0.94    0.57
   1  10   2    1.49    0.68
  -1  10  -2    1.31    0.57
  -2 -10  -2   29.72    2.55
   2 -10   2   24.17    2.32
   2  10   2   28.58    2.58
  -2  10  -2   27.01    2.22
  -3 -10  -2   69.92    5.07
   3 -10   2   69.15    5.15
   3  10   2   70.56    5.28
  -3  10  -2   62.31    4.62
   4 -10   2    4.69    1.44
  -4 -10  -2    3.84    1.19
   4  10   2    3.18    1.15
  -4  10  -2    4.61    1.11
   5 -10   2   17.59    3.10
  -5 -10  -2   17.20    2.75
  -5  10  -2   13.49    1.92
   5  10   2   17.76    3.03
   6 -10   2    4.32    1.69
  -6 -10  -2    4.28    1.61
  -6  10  -2    2.98    1.20
   6  10   2    6.33    1.94
  -7 -10  -2    3.12    1.35
   7 -10   2    0.17    1.21
   7  10   2   -0.27    1.02
  -7  10  -2    2.04    1.56
  -8 -10  -2    2.06    2.02
   8 -10   2    4.68    2.15
   8  10   2    2.28    1.65
  -8  10  -2   -1.55    1.23
  -9 -10  -2    3.65    2.09
   9 -10   2   -0.60    1.16
   9  10   2    1.82    1.69
  -9  10  -2    3.14    1.63
 -10 -10  -2   -1.03    2.20
  10 -10   2    2.55    2.78
  10  10   2   -5.83    2.33
 -10  10  -2   -3.80    1.70
  12 -11  -2    3.44    2.42
  12 -11  -2    6.55    3.30
  12  11  -2    2.69    2.39
  11 -11  -2    4.04    2.07
  11 -11  -2    0.32    1.45
  11  11  -2    6.32    2.28
  10 -11  -2    1.93    1.70
 -10 -11   2    4.94    2.54
  10 -11  -2    1.86    1.60
 -10  11   2    4.63    2.12
  10  11  -2    3.31    1.83
  -9 -11   2   -0.63    1.31
   9 -11  -2   -1.06    1.21
   9 -11  -2   -1.08    1.04
  -9  11   2   -0.29    1.14
   9  11  -2   -0.89    1.14
   8 -11  -2   -0.10    0.97
  -8 -11   2    1.18    1.36
   8 -11  -2    0.17    0.96
  -8  11   2    1.01    1.00
   8  11  -2    3.70    1.68
   7 -11  -2   16.41    3.21
   7 -11  -2   17.02    3.22
  -7 -11   2   20.57    3.69
   7  11  -2   21.51    3.53
  -7  11   2   15.58    2.86
   6 -11  -2   32.79    3.66
  -6 -11   2   26.61    2.78
  -6 -11   2   33.94    3.74
  -6  11   2   29.87    3.30
   6  11  -2   30.25    3.39
  -5 -11   2   16.58    2.11
  -5 -11   2   17.33    2.80
   5 -11  -2   16.48    2.75
   5  11  -2   17.66    2.32
  -5  11   2   18.92    2.35
   4 -11  -2  284.80   17.86
  -4 -11   2  295.33   17.95
  -4  11   2  300.19   17.74
   4  11  -2  304.18   17.74
   3 -11  -2  277.10   15.61
  -3 -11   2  263.22   15.48
  -3  11   2  244.23   15.31
   3  11  -2  253.05   15.31
  -2 -11   2    1.49    0.67
   2 -11  -2    1.49    0.66
  -2  11   2    1.08    0.57
   2  11  -2    1.13    0.65
   1 -11  -2   20.73    1.90
  -1 -11   2   29.43    2.22
  -1  11   2   21.78    1.92
   0 -11  -2   83.93    5.36
   0 -11   2   82.83    5.33
   0 -11  -2   97.68    5.37
   0  11   2   89.46    5.44
   0  11   2   71.55    5.37
  -1 -11  -2    5.99    0.97
   1 -11   2    7.19    1.16
  -1 -11  -2    8.22    1.28
  -1 -11  -2    6.81    1.23
   1  11   2    6.81    1.20
  -2 -11  -2   13.94    1.73
   2 -11   2   14.89    1.68
   2  11   2   14.47    1.78
  -2  11  -2   12.99    1.45
  -3 -11  -2   14.35    1.92
   3 -11   2   14.58    1.92
  -3  11  -2   14.79    1.67
   3  11   2   17.20    2.15
  -4 -11  -2    4.52    1.27
   4 -11   2    3.33    1.15
   4  11   2    5.71    1.52
  -4  11  -2    4.77    1.16
   5 -11   2    2.50    1.29
  -5 -11  -2    1.00    0.87
  -5  11  -2    2.08    0.80
   5  11   2    1.80    0.99
  -6 -11  -2    3.38    1.53
   6 -11   2    1.11    1.15
   6  11   2    0.31    0.91
  -6  11  -2    1.52    0.90
   7 -11   2   20.76    4.08
  -7 -11  -2   24.07    3.41
   7  11   2   17.58    3.56
  -7  11  -2   23.63    2.98
  -8 -11  -2   -2.54    1.34
   8 -11   2    1.40    1.36
  -8  11  -2   -2.01    0.93
   8  11   2   -0.32    1.08
  -9 -11  -2    8.08    2.75
   9 -11   2    6.71    2.97
  -9  11  -2   10.24    2.62
   9  11   2   10.47    3.33
 -10 -11  -2   -1.84    2.30
 -10  11  -2   -0.94    1.83
  12 -12  -2   36.93    6.75
  12 -12  -2   39.99    5.81
  12  12  -2   35.01    6.20
  11 -12  -2   -2.61    1.29
  11 -12  -2    1.65    2.11
  11  12  -2    1.35    1.67
  10 -12  -2   12.05    3.38
 -10 -12   2   16.69    3.96
  10 -12  -2   15.35    3.46
  10  12  -2   13.00    3.52
 -10  12   2   19.11    3.68
   9 -12  -2    1.36    1.76
   9 -12  -2   -0.36    1.14
  -9 -12   2    2.84    1.84
   9  12  -2    1.61    1.65
  -9  12   2    3.50    1.57
   8 -12  -2    2.08    1.30
  -8 -12   2    1.81    1.36
  -8  12   2    0.45    0.93
   8  12  -2    0.31    1.02
  -7 -12   2   70.51    6.68
   7 -12  -2   81.59    6.72
   7 -12  -2   76.97    6.92
   7  12  -2   75.94    6.53
  -7  12   2   73.35    6.32
   6 -12  -2   15.99    2.89
  -6 -12   2   20.63    2.27
  -6 -12   2   15.11    2.81
   6  12  -2   17.59    2.97
  -6  12   2   18.76    2.55
  -5 -12   2  230.16   14.02
  -5 -12   2  246.30   14.89
   5 -12  -2  234.92   14.75
  -5  12   2  220.83   14.29
   5  12  -2  212.42   14.29
   4 -12  -2  135.71    9.47
  -4 -12   2  142.84    9.56
  -4  12   2  142.37    9.33
   4  12  -2  149.99    9.37
  -3 -12   2  108.77    6.98
   3 -12  -2  107.53    6.99
  -3  12   2   93.06    6.72
   3  12  -2  101.43    6.80
   2 -12  -2   45.02    3.66
  -2 -12   2   51.67    3.80
   2  12  -2   56.91    3.81
  -2  12   2   50.47    3.68
   1 -12  -2    0.56    0.47
  -1 -12   2    0.72    0.55
   1 -12  -2    0.40    0.41
  -1  12   2    0.33    0.44
   0 -12  -2  306.81   18.07
   0 -12  -2  309.89   18.19
   0 -12   2  311.35   18.14
   0  12   2  325.85   18.25
   0  12   2  339.49   18.37
  -1 -12  -2    3.23    0.84
  -1 -12  -2    3.23    0.91
  -1 -12  -2    4.05    0.83
   1 -12   2    3.87    0.88
   1  12   2    4.31    0.99
   2 -12   2   18.27    1.91
  -2 -12  -2   17.03    1.99
   2  12   2   19.66    2.10
  -2  12  -2   15.73    1.67
   3 -12   2    8.31    1.60
  -3 -12  -2    7.72    1.63
   3  12   2    7.24    1.61
  -3  12  -2    7.40    1.31
   4 -12   2   39.32    3.60
  -4 -12  -2   25.00    3.08
   4  12   2   36.41    3.57
  -4  12  -2   32.47    2.92
  -5 -12  -2   -0.38    0.72
   5 -12   2   -0.91    0.73
   5  12   2    1.16    1.02
  -5  12  -2    2.60    1.00
  -6 -12  -2    4.90    1.70
   6 -12   2    3.16    1.50
   6  12   2    3.35    1.78
  -6  12  -2    6.44    1.53
  -7 -12  -2   15.51    2.97
   7 -12   2   13.59    3.12
  -7  12  -2   11.59    2.18
   7  12   2    8.99    2.57
   8 -12   2   10.15    2.91
  -8 -12  -2   10.80    2.82
  -8  12  -2    7.55    2.05
   8  12   2   12.92    3.23
  -9 -12  -2    4.67    2.16
   9 -12   2    4.12    2.38
  -9  12  -2    4.31    2.33
   9  12   2    4.74    2.31
  10 -12   2   -0.77    1.81
 -10 -12  -2    5.63    2.86
 -10  12  -2    0.25    2.04
  12 -13  -2   -1.52    2.69
  12 -13  -2    6.22    3.34
  12  13  -2    1.33    2.34
  11 -13  -2    0.47    1.74
  11 -13  -2    3.60    2.31
  11  13  -2    4.54    2.39
  10 -13  -2    4.18    2.10
 -10 -13   2    1.78    2.16
  10 -13  -2    2.56    1.78
  10  13  -2    0.69    1.32
 -10  13   2    2.82    1.55
  -9 -13   2   20.09    3.93
   9 -13  -2   12.64    3.17
   9 -13  -2   10.89    3.04
  -9  13   2   12.12    2.76
   9  13  -2   17.32    3.60
   8 -13  -2    1.77    1.19
   8 -13  -2    0.93    0.95
  -8 -13   2    0.34    1.53
  -8  13   2   -1.36    0.96
   8  13  -2    0.48    1.16
  -7 -13   2   44.52    4.81
   7 -13  -2   41.44    4.80
   7  13  -2   45.74    4.66
  -7  13   2   48.87    4.67
   6 -13  -2   20.68    3.03
  -6 -13   2   24.92    3.26
  -6 -13   2   27.97    2.71
  -6  13   2   19.32    2.76
   6  13  -2   25.28    3.09
   5 -13  -2    4.26    1.41
  -5 -13   2    8.32    1.84
  -5  13   2    4.63    1.37
   5  13  -2    7.27    1.63
   4 -13  -2   41.02    3.82
  -4 -13   2   41.62    3.88
  -4  13   2   40.44    3.64
   4  13  -2   47.84    3.84
   3 -13  -2   21.01    2.30
  -3 -13   2   22.05    2.30
   3  13  -2   20.65    2.19
  -3  13   2   20.14    2.17
  -2 -13   2   20.95    2.09
   2 -13  -2   19.83    1.97
  -2  13   2   17.02    1.82
   2  13  -2   18.70    1.93
   1 -13  -2   66.79    4.12
  -1 -13   2   57.35    4.18
   1 -13  -2   55.90    4.08
  -1  13   2   55.39    4.00
   0 -13  -2    3.93    0.85
   0 -13  -2    3.42    0.87
   0 -13   2    3.75    0.83
   0  13   2    4.85    0.98
   0  13   2    3.25    0.89
   1 -13   2   -0.39    0.30
  -1 -13  -2    0.40    0.46
  -1 -13  -2    0.55    0.48
  -1 -13  -2   -0.17    0.39
   1  13   2    0.03    0.44
   2 -13   2   29.11    2.70
  -2 -13  -2   25.18    2.74
  -2 -13  -2   32.67    2.42
  -2  13  -2   34.90    2.64
   2  13   2   33.58    3.28
   3 -13   2    0.04    0.56
  -3 -13  -2    0.44    0.64
  -3  13  -2    0.92    0.58
   3  13   2    0.63    0.62
   4 -13   2    1.63    0.94
  -4 -13  -2    0.98    0.85
   4  13   2    1.03    0.89
  -4  13  -2    1.77    0.82
   5 -13   2   38.02    4.00
  -5 -13  -2   31.75    3.58
  -5  13  -2   29.90    3.13
   5  13   2   34.98    3.84
   6 -13   2    6.61    2.12
  -6 -13  -2    8.81    2.09
   6  13   2    6.99    2.22
  -6  13  -2    8.07    1.75
  -7 -13  -2    0.36    1.28
   7 -13   2    0.79    1.27
  -7  13  -2    0.38    0.88
   7  13   2   -0.14    1.04
  -8 -13  -2   -1.06    1.37
   8 -13   2   -1.72    1.32
   8  13   2   -0.56    1.17
  -8  13  -2    0.44    1.08
  -9 -13  -2    5.85    2.07
   9 -13   2    3.10    1.99
  -9  13  -2    0.76    1.59
   9  13   2    1.28    1.59
  10 -13   2   11.29    5.76
  10 -13   2   30.16    3.91
  10  13   2   17.23    4.69
 -10  13  -2   18.67    3.82
  12 -14  -2    3.59    2.60
  12 -14  -2    7.84    2.94
  12  14  -2    4.46    2.88
  11 -14  -2    3.42    1.73
  11 -14  -2   -0.85    1.93
  11  14  -2    1.37    1.76
  10 -14  -2   -0.05    1.28
  10 -14  -2    4.17    1.51
 -10 -14   2    1.13    1.89
 -10  14   2    0.14    1.22
  10  14  -2    3.06    1.57
  -9 -14   2   18.40    3.95
   9 -14  -2   12.81    3.10
   9 -14  -2   13.21    3.27
   9  14  -2   13.96    3.19
  -9  14   2   14.55    2.86
   8 -14  -2    3.67    1.29
  -8 -14   2   -0.62    1.36
   8 -14  -2    3.13    1.57
   8  14  -2    2.86    1.68
  -8  14   2    3.05    1.48
  -7 -14   2    3.23    1.05
  -7 -14   2    4.42    1.82
   7 -14  -2    6.04    1.96
   7  14  -2    1.44    1.20
  -7  14   2    2.68    1.21
  -6 -14   2   75.52    5.38
   6 -14  -2   65.71    6.11
  -6 -14   2   68.11    6.23
  -6  14   2   71.63    5.87
   6  14  -2   70.57    5.98
  -5 -14   2   19.27    2.59
   5 -14  -2   16.00    2.75
   5  14  -2   12.91    2.37
  -5  14   2   15.31    2.46
   4 -14  -2   40.00    3.69
  -4 -14   2   36.43    3.64
   4  14  -2   42.06    3.61
  -4  14   2   38.36    3.50
  -3 -14   2   10.24    1.82
  -3  14   2   16.14    1.81
   2 -14  -2  102.91    6.90
  -2 -14   2  108.57    7.09
  -2  14   2  103.61    6.83
   2  14  -2  111.29    6.98
   1 -14  -2  104.85    6.70
  -1 -14   2  114.45    6.98
   1 -14  -2   96.83    6.72
  -1  14   2  110.39    6.76
   0 -14  -2    0.36    0.40
   0 -14   2    0.69    0.50
   0 -14  -2    0.69    0.51
   0  14   2    1.07    0.61
   0  14   2    0.45    0.55
  -1 -14  -2    0.24    0.46
   1 -14   2   -0.14    0.40
  -1 -14  -2   -0.20    0.43
   1  14   2   -0.07    0.47
  -2 -14  -2   29.45    2.88
  -2 -14  -2   30.93    2.79
   2  14   2   36.66    3.15
  -2  14  -2   31.35    2.67
  -3 -14  -2   -0.05    0.63
   3 -14   2   -0.65    0.43
  -3  14  -2   -0.06    0.43
   3  14   2    0.88    0.68
  -4 -14  -2   43.75    4.16
   4 -14   2   50.21    4.43
   4  14   2   45.94    4.34
  -4  14  -2   46.93    3.82
  -5 -14  -2   25.79    3.17
   5 -14   2   19.65    3.45
   5  14   2   27.43    3.30
  -5  14  -2   22.93    2.58
   6 -14   2    3.50    1.58
  -6 -14  -2    2.72    1.25
  -6  14  -2    2.65    1.17
   6  14   2    1.47    1.40
  -7 -14  -2    6.40    2.32
   7 -14   2    5.16    2.16
   7  14   2   12.51    4.58
  -7  14  -2    9.69    2.16
  -8 -14  -2    2.15    2.00
   8 -14   2    3.19    1.90
  -8  14  -2    1.88    1.14
   8  14   2    1.80    1.42
  -9 -14  -2    2.59    1.79
   9 -14   2    3.14    1.87
  -9  14  -2   -0.69    1.46
   9  14   2    2.72    1.77
  10 -14   2   -2.73    1.55
  10 -14   2    0.98    2.19
  10  14   2   -1.15    1.68
 -10  14  -2   -3.36    2.04
  11 -15  -2    0.22    1.91
  11 -15  -2    1.73    1.68
  11  15  -2   -0.26    1.71
  10 -15  -2    0.41    1.29
  10 -15  -2    1.15    1.36
 -10 -15   2    3.49    2.28
 -10  15   2    2.81    1.69
  10  15  -2    3.95    1.94
  -9 -15   2    3.43    2.13
   9 -15  -2    3.84    1.92
   9 -15  -2    4.75    1.87
   9  15  -2    4.82    2.15
  -9  15   2    6.16    2.02
  -8 -15   2    4.57    1.94
   8 -15  -2    4.42    1.81
   8 -15  -2    5.35    2.24
   8  15  -2    1.77    1.50
  -8  15   2    4.26    1.64
   7 -15  -2    0.58    1.08
  -7 -15   2    0.49    0.63
  -7 -15   2    0.39    1.02
  -7  15   2    2.14    1.08
   7  15  -2    0.31    0.85
   6 -15  -2    0.90    1.01
  -6 -15   2    1.71    1.11
  -6 -15   2    1.31    0.82
   6  15  -2    1.41    1.05
  -6  15   2    1.93    1.15
   5 -15  -2    6.96    1.88
  -5 -15   2    5.03    1.55
   5  15  -2    3.75    1.30
  -5  15   2    5.37    1.45
  -4 -15   2    1.20    0.85
   4 -15  -2    1.92    0.96
  -4  15   2    1.17    0.66
   4  15  -2    2.93    1.08
  -3 -15   2   -0.04    0.66
   3 -15  -2    0.60    0.71
  -3  15   2    0.98    0.66
   3  15  -2    1.02    0.80
  -2 -15   2   19.54    2.21
   2 -15  -2   25.46    2.30
   2  15  -2   22.57    2.26
  -2  15   2   21.83    2.14
   1 -15  -2   17.27    1.77
  -1 -15   2   18.78    1.99
   1 -15  -2   16.16    1.83
  -1  15   2   19.66    1.89
   0 -15  -2   88.34    6.71
   0 -15   2  111.96    6.85
   0 -15  -2  111.35    6.75
   0  15   2  110.93    6.93
   0  15   2  113.22    7.05
  -1 -15  -2   24.57    2.18
   1 -15   2   24.34    2.23
  -1 -15  -2   24.64    2.38
   1  15   2   21.66    2.32
   2 -15   2   63.17    4.69
  -2 -15  -2   67.17    4.31
  -2 -15  -2   57.48    4.43
  -2 -15  -2   55.65    4.66
  -2  15  -2   62.32    4.41
   2  15   2   66.84    4.83
   3 -15   2    2.30    0.91
  -3 -15  -2    2.28    0.97
  -3  15  -2    1.98    0.82
   3  15   2    2.67    1.04
  -4 -15  -2   17.85    2.41
   4 -15   2   12.26    2.32
  -4  15  -2   15.24    1.91
   4  15   2   15.56    2.65
  -5 -15  -2    4.43    1.54
   5 -15   2    2.75    1.27
   5  15   2    6.61    1.86
  -5  15  -2    4.28    1.23
  -6 -15  -2    2.39    1.32
   6 -15   2    2.87    1.87
   6  15   2    2.67    1.46
  -6  15  -2    2.23    1.14
  -7 -15  -2   12.50    2.76
  -7  15  -2    7.52    1.99
  -8 -15  -2    5.17    2.41
   8 -15   2    5.52    2.61
  -8  15  -2    8.57    2.10
   8  15   2    8.62    2.68
   9 -15   2    9.22    3.07
  -9 -15  -2    5.01    2.79
  -9  15  -2    7.64    2.43
   9  15   2    8.62    2.77
  10 -15   2   -2.96    2.24
 -10 -15  -2    4.71    2.99
  10  15   2    2.01    1.92
  11 -16  -2   -2.43    1.58
  11 -16  -2    1.75    1.95
  11  16  -2    4.99    2.32
 -10 -16   2   14.79    3.83
  10 -16  -2   15.21    3.67
  10 -16  -2   11.31    3.19
 -10  16   2   19.87    3.79
  10  16  -2   16.33    3.61
  -9 -16   2   53.74    6.56
   9 -16  -2   53.99    5.99
   9 -16  -2   58.36    6.49
  -9  16   2   59.45    5.73
   9  16  -2   59.98    6.14
   8 -16  -2   -0.52    1.04
  -8 -16   2    0.31    1.44
   8 -16  -2    1.90    1.15
  -8  16   2    0.30    1.02
   8  16  -2    0.78    0.97
  -7 -16   2   13.18    3.01
  -7 -16   2   13.71    1.86
   7 -16  -2   12.16    2.78
   7  16  -2   12.64    2.73
  -7  16   2   15.37    2.73
  -6 -16   2    6.27    1.54
   6 -16  -2    6.43    1.95
   6  16  -2    4.81    1.52
  -6  16   2    5.45    2.54
  -5 -16   2   89.37    7.51
   5 -16  -2  109.30    7.80
   5  16  -2  103.11    7.43
  -5  16   2   99.56    7.25
  -4 -16   2   34.85    3.48
   4 -16  -2   38.67    3.65
  -4  16   2   34.05    3.28
   4  16  -2   39.09    3.54
  -3 -16   2  315.12   19.66
   3 -16  -2  332.04   19.67
  -3  16   2  346.29   19.54
   3  16  -2  332.60   19.57
  -2 -16   2   25.98    2.47
   2 -16  -2   24.30    2.33
   2  16  -2   20.94    2.25
  -2  16   2   20.29    2.12
   1 -16  -2  154.64   10.47
  -1 -16   2  187.74   10.72
   1 -16  -2  176.93   10.43
  -1  16   2  168.50   10.42
   0 -16  -2   74.83    4.85
   0 -16  -2   66.84    4.89
   0 -16   2   76.27    4.93
   0  16   2   61.58    4.95
   0  16   2   74.48    5.00
  -1 -16  -2    8.74    1.26
  -1 -16  -2    8.88    1.54
   1 -16   2    9.26    1.51
   1  16   2    7.49    1.71
   2 -16   2    8.25    1.57
  -2 -16  -2    7.02    1.21
  -2 -16  -2    4.99    1.34
   2  16   2    6.81    1.52
  -2  16  -2    6.50    1.26
   3 -16   2   90.88    6.67
  -3  16  -2   86.77    6.20
   3  16   2  101.09    6.88
  -4 -16  -2   44.46    4.13
   4 -16   2   38.86    4.04
  -4  16  -2   43.01    3.59
   4  16   2   37.73    3.92
   5 -16   2   10.55    2.50
  -5 -16  -2    9.84    2.21
   5  16   2   10.58    2.41
  -5  16  -2    9.32    1.81
  -6 -16  -2   11.49    2.46
   6 -16   2    6.53    2.11
  -6  16  -2    6.41    1.70
   6  16   2    8.47    2.47
   7 -16   2   35.94    6.11
  -7 -16  -2   31.10    4.14
  -7  16  -2   34.61    3.99
   7  16   2   41.90    4.96
   8 -16   2   -2.84    1.09
  -8 -16  -2   -1.93    1.63
  -8  16  -2    1.52    1.22
   8  16   2   -1.45    1.32
  -9 -16  -2   -0.39    2.16
   9 -16   2   -0.15    1.48
  -9  16  -2    4.07    1.74
   9  16   2    1.71    1.61
 -10 -16  -2   14.14    3.84
  10 -16   2    3.93    3.51
  10  16   2    7.83    2.99
  11 -17  -2   17.07    4.36
  11 -17  -2   14.44    3.25
  11  17  -2   16.77    4.11
  10 -17  -2    6.90    2.33
  10 -17  -2    6.95    2.52
 -10 -17   2    6.00    2.91
  10  17  -2    4.31    2.21
 -10  17   2    6.29    2.13
   9 -17  -2    4.61    1.93
  -9 -17   2    9.77    2.72
   9 -17  -2    3.81    2.01
   9  17  -2    4.48    2.13
  -9  17   2    4.02    1.75
   8 -17  -2    9.97    2.68
  -8 -17   2    7.36    2.43
  -8  17   2   10.97    2.66
   8  17  -2   11.90    2.74
   7 -17  -2   47.35    5.03
  -7 -17   2   38.70    4.88
  -7 -17   2   44.08    3.78
  -7  17   2   46.10    4.51
   7  17  -2   46.87    4.74
  -6 -17   2   58.08    6.00
  -6 -17   2   72.55    5.23
   6 -17  -2   65.05    5.95
  -6  17   2   59.85    5.82
   6  17  -2   61.60    5.51
  -5 -17   2    5.26    1.67
   5 -17  -2    9.65    2.18
  -5  17   2    7.80    1.67
   5  17  -2    6.00    1.66
  -4 -17   2    5.61    1.54
   4 -17  -2    4.40    1.32
   4  17  -2    3.19    1.17
  -4  17   2    3.86    1.19
   3 -17  -2   42.41    3.81
  -3 -17   2   44.98    3.86
  -3  17   2   45.17    3.66
   3  17  -2   41.78    3.70
  -2 -17   2   20.97    2.27
  -2  17   2   16.65    1.93
  -1 -17   2  154.43    9.14
   1 -17  -2  127.39    8.63
   1 -17  -2  139.39    8.87
  -1  17   2  138.68    8.73
   0 -17  -2    3.29    0.85
   0 -17  -2    2.51    0.88
   0 -17   2    0.37    0.85
   0  17   2    3.11    1.00
   0  17   2    3.15    1.07
   1 -17   2   66.03    5.06
  -1 -17  -2   62.25    4.74
  -1 -17  -2   61.77    4.59
   1  17   2   70.38    4.95
  -2 -17  -2  175.60   10.78
  -2 -17  -2  165.97   10.38
   2 -17   2  166.78   10.57
   2  17   2  156.90   10.55
  -2  17  -2  165.61   10.20
   3 -17   2   -0.31    0.49
  -3 -17  -2    1.16    0.94
  -3  17  -2    1.30    0.77
   3  17   2    0.08    0.61
   4 -17   2    0.16    0.63
  -4  17  -2    0.57    0.57
   4  17   2    0.02    0.73
   5 -17   2    7.01    2.12
  -5 -17  -2    6.12    1.85
   5  17   2    7.23    2.13
  -5  17  -2    8.43    1.80
   6 -17   2    9.33    2.47
  -6  17  -2   12.07    2.36
   6  17   2   16.26    3.12
   7 -17   2    2.35    1.48
  -7 -17  -2    0.04    1.37
   7  17   2   -0.04    0.96
  -7  17  -2    0.72    1.09
  -8 -17  -2   20.20    3.84
   8 -17   2   11.80    3.30
   8  17   2   14.26    3.33
  -8  17  -2   15.55    2.85
  -9 -17  -2   -0.93    2.42
   9 -17   2    3.29    2.40
   9  17   2    3.14    1.78
  -9  17  -2    5.24    1.98
  10 -17   2   11.07    4.01
 -10 -17  -2   16.84    4.24
 -10  17  -2   18.65    4.36
  10  17   2   18.92    4.18
  11 -18  -2    3.31    2.68
  11 -18  -2   -1.21    1.59
  11  18  -2    2.56    2.01
  10 -18  -2    2.68    1.40
 -10 -18   2    0.68    2.09
  10 -18  -2    0.74    1.85
  10  18  -2    0.31    1.63
 -10  18   2   -1.41    1.56
   9 -18  -2    4.34    2.06
  -9 -18   2    1.51    1.72
   9 -18  -2    3.61    2.03
   9  18  -2    3.45    1.87
  -9  18   2    3.18    1.54
   8 -18  -2    6.52    2.71
  -8 -18   2   10.95    2.69
  -8  18   2   12.29    2.64
   8  18  -2   15.33    3.65
  -7 -18   2   21.46    4.07
  -7 -18   2   15.66    2.12
   7 -18  -2   16.64    3.24
   7  18  -2   16.62    3.10
  -7  18   2   22.86    2.87
  -6 -18   2  132.54   10.00
   6 -18  -2  129.06    9.76
  -6 -18   2  136.12    8.89
   6  18  -2  120.85    9.28
  -6  18   2  127.87    9.19
  -5 -18   2   22.90    2.94
   5 -18  -2   22.71    2.97
   5  18  -2   20.96    2.73
  -5  18   2   23.27    2.68
   4 -18  -2   39.21    3.76
  -4 -18   2   37.85    3.81
   4  18  -2   38.03    3.60
  -4  18   2   38.60    3.54
   3 -18  -2  272.28   16.86
  -3 -18   2  260.78   16.92
   3  18  -2  297.16   16.89
  -3  18   2  284.66   16.71
   2 -18  -2   10.86    1.77
  -2 -18   2    9.71    1.71
  -2  18   2   11.80    1.56
   1 -18  -2    0.91    0.64
  -1 -18   2    0.84    0.75
   1 -18  -2    0.60    0.62
  -1  18   2    1.12    0.71
   0 -18   2  197.42   11.69
   0 -18  -2  193.99   11.17
   0 -18  -2  166.98   10.83
   0  18   2  163.77   11.20
   1 -18   2   52.02    3.99
  -1 -18  -2   51.42    4.00
   1  18   2   45.19    3.96
   2 -18   2   42.89    3.72
  -2 -18  -2   40.99    3.57
  -2 -18  -2   52.84    4.11
  -2  18  -2   45.12    3.63
   2  18   2   45.62    3.92
   3 -18   2  117.29    8.52
  -3 -18  -2  107.97    8.51
  -3  18  -2  131.96    8.27
   3  18   2  142.03    8.86
  -4 -18  -2   72.98    6.04
   4 -18   2   66.19    5.85
  -4  18  -2   67.68    5.29
   4  18   2   77.79    6.02
   5 -18   2   -1.36    0.75
  -5 -18  -2    1.04    1.22
  -5  18  -2    0.49    0.91
   5  18   2    0.56    0.97
   6 -18   2   -0.67    1.11
  -6 -18  -2    2.60    1.64
  -6  18  -2    1.07    1.23
   6  18   2    1.06    1.21
   7 -18   2   22.93    4.27
  -7 -18  -2   24.73    4.17
   7  18   2   18.32    3.61
  -7  18  -2   15.99    2.91
   8 -18   2    3.71    1.82
  -8 -18  -2    1.46    1.92
  -8  18  -2   -0.97    1.31
   8  18   2    0.87    0.99
  -9 -18  -2    0.45    2.36
   9 -18   2    2.07    2.58
  -9  18  -2    1.17    1.46
   9  18   2    3.28    1.76
  10  18   2    0.32    1.76
  11 -19  -2   -1.93    2.19
  11  19  -2    0.96    1.93
  10 -19  -2    3.75    2.18
 -10 -19   2   11.23    3.82
  10 -19  -2    4.44    2.62
  10  19  -2    7.25    2.79
 -10  19   2   13.34    2.79
   9 -19  -2    1.07    1.43
   9 -19  -2    0.01    1.65
  -9 -19   2    1.00    1.84
   9  19  -2   -0.14    1.26
  -9  19   2    2.65    1.36
  -8 -19   2   13.92    3.09
  -8  19   2    5.90    2.02
  -7 -19   2   18.27    3.73
  -7 -19   2   13.69    2.10
   7 -19  -2   17.34    3.39
   7  19  -2   19.67    3.40
  -7  19   2   17.14    2.94
   6 -19  -2    0.58    1.05
  -6 -19   2   -0.56    1.03
   6  19  -2   -0.91    0.78
  -6  19   2    3.46    1.35
  -5 -19   2    8.91    2.14
   5 -19  -2    7.57    1.99
  -5  19   2    8.79    1.84
   5  19  -2    7.50    1.80
  -4 -19   2  145.23   10.82
   4 -19  -2  175.02   10.95
   4  19  -2  155.11   10.66
  -4  19   2  173.36   10.64
  -3 -19   2   35.32    3.50
   3 -19  -2   39.42    3.47
   3  19  -2   32.64    3.25
  -3  19   2   32.76    3.11
   2 -19  -2   75.23    5.36
  -2 -19   2   69.52    5.35
  -2  19   2   71.66    5.20
   1 -19  -2    2.77    0.88
  -1 -19   2    2.13    0.95
   1 -19  -2    1.54    0.89
  -1  19   2    3.84    1.02
   0 -19   2    1.28    1.16
   0 -19  -2    4.66    1.20
   0  19   2    5.39    1.35
  -1 -19  -2    6.51    1.42
   1 -19   2    8.77    1.53
  -1 -19  -2    7.26    1.44
   1  19   2    9.73    1.80
  -2 -19  -2   79.43    5.69
   2 -19   2   77.18    5.83
  -2 -19  -2   83.59    6.04
  -2  19  -2   73.71    5.57
   2  19   2   86.56    6.05
   3 -19   2   49.63    4.36
  -3 -19  -2   48.21    4.41
  -3  19  -2   46.72    3.89
   3  19   2   45.25    4.20
  -4 -19  -2  103.77    7.65
   4 -19   2   89.20    7.38
  -4  19  -2   88.81    6.74
   4  19   2  109.12    7.64
   5 -19   2  234.49   15.57
  -5 -19  -2  240.18   15.46
  -5  19  -2  231.55   14.59
   5  19   2  222.98   15.30
   6 -19   2    1.70    1.44
  -6 -19  -2    2.83    1.49
   6  19   2    0.75    1.06
   7 -19   2    3.54    1.82
  -7 -19  -2   -0.40    1.80
  -7  19  -2    3.91    1.55
   7  19   2    3.56    1.61
   8 -19   2    9.14    2.55
  -8 -19  -2    5.94    2.66
  -8  19  -2    7.63    2.14
   8  19   2    7.10    2.32
   9 -19   2    7.43    2.98
  -9 -19  -2    6.31    3.06
  -9  19  -2    7.94    2.22
   9  19   2   10.82    2.91
  11 -20  -2   11.45    2.89
  11  20  -2   12.96    5.67
  10 -20  -2   11.38    3.53
 -10 -20   2   17.71    4.79
  10 -20  -2   22.90    4.29
  10  20  -2   17.86    3.72
 -10  20   2   23.54    4.08
   9 -20  -2    8.69    3.05
   9 -20  -2    9.14    3.14
  -9 -20   2   14.42    3.59
  -9  20   2   12.08    2.61
   9  20  -2   12.12    2.84
   8 -20  -2    0.39    1.13
   8  20  -2   -0.08    1.06
  -8  20   2   -0.26    0.91
   7 -20  -2  108.96    9.01
  -7 -20   2  109.31    9.29
  -7 -20   2  107.77    7.50
   7  20  -2   95.35    8.33
  -7  20   2  120.23    8.49
   6 -20  -2  178.32   13.03
  -6 -20   2  178.17   13.16
  -6  20   2  176.19   12.39
   6  20  -2  222.15   13.12
   5 -20  -2   13.52    2.61
  -5 -20   2   11.76    2.53
  -5  20   2   10.03    2.07
   5  20  -2   16.37    2.73
  -4 -20   2   14.04    2.51
   4 -20  -2   17.07    2.32
   4  20  -2   12.25    2.24
  -4  20   2   12.16    2.18
   3 -20  -2   54.50    4.57
  -3 -20   2   56.71    4.72
   3  20  -2   56.57    4.64
  -3  20   2   55.03    4.43
   2 -20  -2    0.58    0.72
  -2 -20   2    0.97    0.70
  -2  20   2    2.62    0.87
   1 -20  -2    3.88    1.04
   1 -20  -2    3.63    1.05
  -1 -20   2    2.36    1.05
  -1  20   2    4.15    1.14
   0 -20   2   59.14    4.28
   0 -20  -2   47.01    4.12
   0 -20  -2   48.62    4.04
   0  20   2   63.07    4.55
  -1 -20  -2    0.69    0.73
   1 -20   2    3.01    0.96
  -1 -20  -2    1.32    0.70
   1  20   2    1.46    0.87
  -2 -20  -2   13.40    1.80
   2 -20   2   11.83    2.03
  -2 -20  -2    8.51    1.89
  -2  20  -2   13.55    1.76
   2  20   2   12.68    2.12
  -3 -20  -2  101.75    8.32
   3 -20   2  124.65    8.54
  -3 -20  -2  131.45    7.56
   3  20   2  117.62    8.45
  -3  20  -2  120.35    7.99
  -4 -20  -2   17.30    2.93
   4 -20   2   18.28    3.07
  -4  20  -2   20.06    2.39
   4  20   2   15.10    2.74
  -5 -20  -2   19.80    3.37
   5 -20   2   20.77    3.53
   5  20   2   20.44    3.56
  -5  20  -2   25.32    2.86
  -6 -20  -2   27.64    4.68
   6 -20   2   32.45    4.30
   6  20   2   37.62    4.43
  -6  20  -2   44.90    4.07
  -7 -20  -2   36.95    5.43
   7 -20   2   34.55    4.59
   7  20   2   31.15    4.37
  -7  20  -2   30.12    3.62
  -8 -20  -2    1.50    2.09
   8 -20   2    1.06    1.92
   8  20   2    0.86    1.52
  -8  20  -2    4.45    1.68
   9 -20   2   -1.99    1.43
  -9 -20  -2   -4.22    2.96
  -9  20  -2    1.86    1.55
   9  20   2    0.20    1.73
  11 -21  -2    0.40    1.78
  11 -21  -2    3.07    2.76
  11  21  -2    1.53    4.07
  10 -21  -2    7.17    3.51
  10 -21  -2    5.25    2.28
 -10 -21   2    5.11    3.32
  10  21  -2    4.40    2.03
 -10  21   2    9.95    2.59
   9 -21  -2    0.14    1.20
   9 -21  -2    0.55    1.79
   9  21  -2   -0.16    1.15
  -9  21   2    0.91    1.63
   8 -21  -2   -0.29    1.05
  -8 -21   2    2.37    1.40
  -8  21   2    0.67    0.85
   8  21  -2    0.46    0.94
  -7 -21   2    4.03    2.18
  -7 -21   2    2.46    1.13
   7 -21  -2    0.00    1.29
   7  21  -2    1.22    1.16
  -7  21   2    2.33    1.31
  -6 -21   2   28.17    3.66
   6 -21  -2   25.67    3.49
  -6  21   2   22.62    3.02
   6  21  -2   21.90    3.02
   5 -21  -2  145.94   10.33
  -5 -21   2  151.99   10.65
  -5  21   2  142.90    9.75
   5  21  -2  130.66    9.84
   4 -21  -2   13.37    2.44
  -4 -21   2   15.87    2.75
   4  21  -2   13.20    2.40
  -4  21   2   15.15    2.10
  -3 -21   2  196.77   12.73
   3 -21  -2  200.42   12.75
  -3  21   2  194.01   12.39
   3  21  -2  200.73   12.62
   2 -21  -2    8.10    1.57
  -2 -21   2    5.76    1.47
  -2  21   2    9.57    1.68
  -1 -21   2   48.35    4.08
   1 -21  -2   47.95    3.98
   1 -21  -2   52.22    4.16
  -1 -21   2   51.17    4.25
  -1  21   2   53.04    4.11
   0 -21   2   24.81    2.39
   0 -21  -2   17.13    2.20
   0 -21  -2   22.27    2.32
   1 -21   2   24.29    2.51
  -1 -21  -2   24.54    2.63
  -1 -21  -2   22.82    2.40
   1  21   2   23.69    2.63
  -2 -21  -2   18.11    2.18
   2 -21   2   18.36    2.30
  -2 -21  -2   20.54    2.44
  -2  21  -2   19.43    2.20
   2  21   2   18.01    2.36
  -3 -21  -2    1.65    0.99
  -3 -21  -2    1.54    0.86
  -3 -21  -2    1.51    0.71
   3 -21   2    0.19    0.69
   3  21   2    1.73    1.03
  -3  21  -2    1.50    0.83
   4 -21   2   11.60    2.41
  -4 -21  -2   13.00    2.49
  -4  21  -2   12.15    2.06
   4  21   2    8.67    2.02
   5 -21   2  150.51   11.21
  -5 -21  -2  168.97   11.42
  -5  21  -2  156.22   10.40
   5  21   2  139.99   10.87
   6 -21   2   23.86    4.13
  -6 -21  -2   25.59    4.29
  -6  21  -2   24.27    3.09
   6  21   2   22.24    3.83
   7 -21   2   33.14    4.69
  -7 -21  -2   44.06    5.14
  -7  21  -2   36.47    4.12
   7  21   2   29.92    4.94
  -8 -21  -2   20.46    4.25
   8 -21   2   19.95    4.50
  -8  21  -2   25.02    3.85
   8  21   2   25.88    4.65
   9 -21   2   -1.64    1.94
  -9 -21  -2   -1.69    2.57
   9  21   2    3.22    1.97
  -9  21  -2    1.62    1.82
  11 -22  -2    2.61    2.34
  11 -22  -2   -0.15    2.02
  10 -22  -2    3.26    2.29
  10 -22  -2    2.77    2.12
  10  22  -2    7.38    2.58
 -10  22   2    4.94    2.93
  -9 -22   2    4.09    2.81
   9 -22  -2    4.56    2.13
   9  22  -2    7.21    2.23
   8 -22  -2    3.94    2.03
  -8 -22   2   10.30    2.87
  -8  22   2    6.07    2.01
   8  22  -2    7.89    2.39
  -7 -22   2   22.78    4.17
  -7 -22   2   20.62    2.58
   7 -22  -2   21.82    3.78
   7  22  -2   19.21    3.37
  -7  22   2   24.25    3.14
  -6 -22   2    1.62    1.14
   6 -22  -2    1.05    1.14
   6  22  -2    0.75    1.06
  -6  22   2    0.55    0.98
   5 -22  -2    1.90    1.16
   5  22  -2    0.98    0.93
  -4 -22   2    2.73    1.16
   4 -22  -2    2.73    1.22
  -4  22   2    0.88    0.68
   4  22  -2    1.94    1.12
   3 -22  -2   73.62    5.55
  -3 -22   2   72.31    5.60
  -3  22   2   67.65    5.23
   3  22  -2   60.98    5.32
  -2 -22   2  101.95    7.31
   2 -22  -2   96.83    6.98
  -2  22   2  100.73    6.95
   1 -22  -2   99.37    6.62
   1 -22  -2   96.95    6.49
  -1 -22   2   83.82    6.34
  -1 -22   2   91.45    6.69
  -1  22   2   86.71    6.35
   0 -22  -2    5.31    1.26
   0 -22   2    5.25    1.29
   0 -22  -2    7.90    1.58
  -1 -22  -2    5.73    1.31
  -1 -22  -2    3.91    1.24
   1 -22   2    4.28    1.17
   1  22   2    4.96    1.38
  -2 -22  -2   11.39    1.62
  -2 -22  -2    9.51    1.94
   2 -22   2   11.03    1.98
  -2  22  -2   10.25    1.82
   2  22   2    8.63    1.91
  -3 -22  -2    1.38    0.89
   3 -22   2    1.07    0.79
  -3 -22  -2    0.77    0.82
  -3 -22  -2    0.56    0.54
  -3  22  -2   -0.70    0.44
   3  22   2   -0.15    0.76
   4 -22   2   34.04    4.06
  -4 -22  -2   41.93    4.41
   4  22   2   42.64    4.25
  -4  22  -2   42.93    3.79
   5 -22   2    1.40    1.12
  -5 -22  -2    1.06    1.32
  -5  22  -2    1.80    1.11
   5  22   2    1.08    1.15
   6 -22   2    6.40    2.21
  -6 -22  -2    4.94    2.07
   6  22   2    5.89    1.95
  -6  22  -2    4.79    1.68
   7 -22   2   -0.05    1.39
  -7 -22  -2    2.85    2.00
  -7  22  -2   -0.30    1.00
   7  22   2   -1.68    0.92
   8 -22   2    7.39    3.16
  -8 -22  -2   17.01    3.73
  -8  22  -2    7.05    2.29
   8  22   2   13.87    3.23
  -9 -22  -2    0.82    2.66
  -9  22  -2    2.64    1.91
   9  22   2    2.97    1.73
  11 -23  -2    3.68    2.61
  11 -23  -2    0.40    2.09
  11  23  -2   -2.19    1.67
  10 -23  -2   -2.26    1.57
  10  23  -2    3.14    1.98
   9 -23  -2    2.28    1.85
  -9  23   2    0.41    1.16
   9  23  -2   -2.56    1.07
  -8 -23   2   13.25    2.09
   8 -23  -2   14.85    3.58
  -8 -23   2   11.94    3.39
  -8  23   2   12.16    2.61
   8  23  -2   14.46    3.19
   7 -23  -2   -0.33    1.18
  -7 -23   2    0.59    0.79
  -7 -23   2    3.11    1.55
  -7  23   2    2.06    1.06
   7  23  -2   -0.95    0.94
   6 -23  -2    3.29    1.60
  -6 -23   2    9.25    2.38
  -6  23   2    5.66    1.59
   6  23  -2    5.93    1.93
  -5 -23   2   87.40    7.17
   5 -23  -2   84.07    6.89
   5  23  -2   79.66    6.65
  -5  23   2   75.32    6.25
  -4 -23   2   90.95    7.25
   4 -23  -2   94.25    7.24
  -4  23   2   87.90    6.76
   4  23  -2   96.12    7.09
  -3 -23   2   -0.43    0.48
   3 -23  -2    0.14    0.61
  -3  23   2   -0.09    0.56
   3  23  -2    0.85    0.81
  -2 -23   2    6.80    1.62
   2 -23  -2    7.24    1.53
  -2  23   2    5.59    1.37
  -1 -23   2   26.60    2.79
   1 -23  -2   29.85    2.81
  -1 -23   2   25.46    2.91
   1 -23  -2   24.28    2.83
  -1  23   2   29.15    2.81
   0 -23  -2   28.71    2.84
   0 -23  -2   29.05    3.02
   0 -23   2   30.95    2.96
  -1 -23  -2    7.60    1.44
   1 -23   2    4.82    1.25
  -1 -23  -2    4.63    1.33
   1  23   2    5.65    1.48
  -2 -23  -2   10.32    1.88
   2 -23   2   11.35    2.07
  -2 -23  -2   16.01    2.22
  -2  23  -2   12.14    1.99
   2  23   2   11.95    2.26
  -3 -23  -2    4.76    1.37
   3 -23   2    4.84    1.52
  -3 -23  -2    3.74    1.21
   3  23   2    3.83    1.41
  -3  23  -2    5.34    1.33
  -4 -23  -2    2.27    1.23
   4 -23   2    0.46    0.89
   4  23   2   -1.04    0.75
  -4  23  -2   -0.46    0.69
   5 -23   2   50.92    5.23
  -5  23  -2   52.97    4.52
   5  23   2   38.22    4.65
   6 -23   2    2.03    2.37
  -6 -23  -2    4.96    2.00
  -6  23  -2    5.21    1.67
  -7 -23  -2   31.59    4.97
   7 -23   2   23.31    4.41
   7  23   2   26.72    3.86
  -7  23  -2   29.12    3.63
   8 -23   2   -0.24    1.87
  -8 -23  -2    1.68    2.05
  -8  23  -2    0.25    1.33
   8  23   2    2.27    1.74
   9 -23   2    5.80    2.97
  -9  23  -2    7.76    2.47
   9  23   2   15.48    3.60
  11 -24  -2    9.42    3.33
  11  24  -2    1.31    2.26
  10 -24  -2    3.32    2.02
  10 -24  -2    2.69    2.10
  10  24  -2    4.46    2.30
  -9 -24   2    6.31    2.76
   9 -24  -2    1.25    1.88
  -9  24   2   -1.42    1.29
   9  24  -2    3.22    1.83
   8 -24  -2    2.82    1.63
  -8 -24   2    2.15    1.68
  -8  24   2    6.25    1.88
   8  24  -2    1.29    1.53
  -7 -24   2   20.77    2.51
  -7 -24   2   14.55    3.48
   7 -24  -2   15.47    3.38
  -7  24   2   16.48    2.98
   7  24  -2   15.24    3.08
  -6 -24   2   21.14    3.87
   6 -24  -2   25.68    3.64
  -6  24   2   24.07    3.04
   6  24  -2   25.27    3.35
   5 -24  -2   11.60    2.52
  -5 -24   2   14.54    2.85
   5  24  -2   12.41    2.41
  -5  24   2    9.45    2.10
  -4 -24   2   16.36    2.87
   4 -24  -2   20.04    2.74
  -4  24   2   17.47    2.37
   4  24  -2   19.25    3.01
  -3 -24   2   58.81    5.17
   3 -24  -2   64.32    5.18
  -3  24   2   62.67    4.93
   3  24  -2   56.06    5.00
   2 -24  -2    4.46    1.37
   2 -24  -2    4.22    1.25
  -2 -24   2    3.05    1.18
  -2  24   2    5.29    1.38
  -1 -24   2   -0.05    0.69
   1 -24  -2    0.57    0.72
  -1 -24   2   -0.01    0.67
   1 -24  -2    0.43    0.49
  -1  24   2   -0.01    0.57
   0 -24  -2   46.86    4.12
   0 -24  -2   42.82    3.77
   0 -24   2   48.32    4.02
  -1 -24  -2   15.02    2.43
   1 -24   2   14.42    2.33
  -1 -24  -2   15.85    2.00
   1  24   2   14.49    2.41
   2 -24   2    1.59    0.94
  -2 -24  -2    2.86    1.05
  -2 -24  -2    1.48    1.02
   2  24   2    3.19    1.17
  -3 -24  -2   19.18    3.09
   3 -24   2   19.52    2.69
  -3 -24  -2   20.22    2.56
   3  24   2   23.59    2.88
  -3  24  -2   20.26    2.50
   4 -24   2    0.44    0.99
  -4 -24  -2    3.05    1.42
   4  24   2    1.02    1.04
  -4  24  -2    1.12    0.91
  -5 -24  -2    8.47    2.42
   5 -24   2    9.52    2.48
   5  24   2   11.94    2.59
  -6 -24  -2   10.21    2.76
   6 -24   2    8.47    2.78
   6  24   2    9.79    2.56
  -6  24  -2   10.14    2.35
   7 -24   2    2.37    1.68
  -7 -24  -2   -1.17    1.81
   7  24   2    2.19    1.54
  -7  24  -2    0.32    1.28
   8 -24   2    6.92    2.91
  -8 -24  -2    2.97    2.66
   8  24   2    9.66    2.89
  -8  24  -2   10.42    2.41
   9 -24   2    6.31    3.64
  -9 -24  -2    3.84    3.57
  -9  24  -2    7.03    2.80
   9  24   2    6.27    4.28
  11 -25  -2   12.16    3.91
  11  25  -2   11.84    3.52
  10 -25  -2    2.78    2.41
  10 -25  -2   -3.86    1.54
  10  25  -2   -0.84    1.79
   9 -25  -2   21.91    4.84
  -9 -25   2   20.56    4.51
   9  25  -2   27.54    3.92
  -9  25   2   26.98    3.69
  -8 -25   2   11.92    2.00
  -8 -25   2    9.77    3.38
   8 -25  -2   11.65    3.01
  -8  25   2   11.07    2.60
   8  25  -2   10.04    2.73
   7 -25  -2   -0.06    1.25
  -7 -25   2   -0.43    1.64
  -7 -25   2    0.93    1.03
   7  25  -2    2.38    1.47
  -7  25   2    0.08    0.99
   6 -25  -2   53.38    5.39
  -6 -25   2   48.14    5.31
  -6  25   2   49.94    4.64
   6  25  -2   37.60    4.53
  -5 -25   2    5.08    1.80
   5 -25  -2    6.37    1.79
   5  25  -2    6.97    1.97
  -5  25   2    7.48    1.83
  -4 -25   2   49.49    5.36
   4 -25  -2   56.43    5.03
  -4  25   2   46.61    4.85
   4  25  -2   54.79    4.86
   3 -25  -2   43.58    4.10
  -3 -25   2   38.14    3.98
  -3  25   2   38.23    3.71
   3  25  -2   48.35    4.19
  -2 -25   2    0.48    0.64
   2 -25  -2    1.20    0.78
   2 -25  -2    0.84    0.63
  -2  25   2    0.08    0.46
  -1 -25   2   18.01    2.49
  -1 -25   2   22.28    2.53
   1 -25  -2   19.43    2.55
   1 -25  -2   22.59    2.48
  -1  25   2   20.14    2.38
   0 -25  -2   50.30    4.21
   0 -25   2   49.37    4.28
   0 -25  -2   58.09    4.64
  -1 -25  -2    0.54    0.69
   1 -25   2    1.31    0.75
  -1 -25  -2    1.98    0.88
   1  25   2    0.77    1.00
   2 -25   2   17.90    2.39
  -2 -25  -2   17.46    2.26
  -2 -25  -2   17.30    2.47
   2  25   2   20.03    2.60
   3 -25   2    6.37    1.73
  -3 -25  -2    8.18    1.75
  -3 -25  -2    8.25    1.98
  -3  25  -2    7.50    1.71
   3  25   2    3.81    1.42
   4 -25   2   57.83    5.36
  -4 -25  -2   37.33    4.64
  -4  25  -2   52.32    4.48
   4  25   2   50.74    4.91
   5 -25   2    3.77    1.68
  -5 -25  -2    7.51    2.22
  -5  25  -2    6.86    1.66
   5  25   2    4.94    1.80
   6 -25   2    5.64    2.14
  -6 -25  -2    9.02    2.73
   6  25   2   13.65    2.89
  -6  25  -2   10.50    2.22
   7 -25   2    4.25    2.53
  -7 -25  -2    7.80    2.95
   7  25   2    9.10    2.64
  -7  25  -2    9.61    2.42
  -8 -25  -2    0.43    2.54
   8 -25   2    2.52    1.74
   8  25   2    0.77    1.72
  -8  25  -2    0.34    1.44
  -9 -25  -2   -0.22    3.43
   9  25   2    2.14    2.25
  11 -26  -2    2.06    2.55
  11  26  -2    0.06    1.90
  10 -26  -2    4.19    2.29
  10 -26  -2    2.61    2.67
  10  26  -2   -0.73    1.81
   9 -26  -2    2.34    2.01
  -9 -26   2    5.23    2.85
   9  26  -2    0.99    1.30
  -9  26   2    4.98    1.70
  -8 -26   2   -3.26    1.42
   8 -26  -2    0.22    1.36
  -8 -26   2    0.02    0.76
  -8  26   2    0.44    1.11
   8  26  -2   -1.25    1.04
  -7 -26   2   39.29    5.17
  -7 -26   2   38.07    3.89
  -7  26   2   38.30    4.18
   6 -26  -2   -0.95    0.71
  -6 -26   2   -0.52    1.29
   6  26  -2    1.89    1.13
  -6  26   2    0.01    0.75
   5 -26  -2    0.60    1.04
  -5 -26   2   -1.17    0.92
   5  26  -2   -1.04    0.66
  -5  26   2    0.77    0.87
  -4 -26   2    7.64    1.93
   4 -26  -2   10.29    2.22
   4  26  -2   10.86    2.30
  -4  26   2   11.17    2.17
  -3 -26   2    8.28    2.02
   3 -26  -2    7.67    1.86
   3  26  -2   10.98    2.18
  -3  26   2   10.62    2.00
  -2 -26   2   47.16    4.51
   2 -26  -2   56.13    4.74
   2 -26  -2   46.75    4.33
  -2  26   2   53.69    4.42
  -1 -26   2    1.55    0.89
   1 -26  -2    1.92    0.88
  -1 -26   2    0.74    0.87
   1 -26  -2    2.01    1.05
  -1  26   2    2.96    1.07
   0 -26   2    8.78    1.86
   0 -26  -2   10.68    2.04
   0 -26  -2   13.75    1.91
  -1 -26  -2    0.32    0.58
  -1 -26  -2    0.06    0.69
   1 -26   2   -0.23    0.58
   1  26   2    0.50    0.81
  -2 -26  -2    8.21    1.69
  -2 -26  -2    6.47    1.71
   2 -26   2    7.52    1.74
   2  26   2    6.29    1.76
  -3 -26  -2    1.49    1.20
   3 -26   2    2.57    1.22
  -3 -26  -2    0.65    0.83
   3  26   2    4.27    1.53
  -3  26  -2    4.57    1.40
  -4 -26  -2   11.19    2.25
   4 -26   2   12.92    2.82
  -4 -26  -2   12.55    3.36
  -4  26  -2   10.76    2.14
   4  26   2   10.34    2.42
   5 -26   2    1.37    1.32
  -5 -26  -2    2.00    1.42
   5  26   2    1.47    1.49
  -5  26  -2    2.75    1.33
   6 -26   2   -0.26    1.40
  -6 -26  -2   -0.67    1.51
   6  26   2    0.66    1.08
  -6  26  -2   -0.07    1.23
   7 -26   2   16.43    3.83
  -7 -26  -2   15.01    3.82
  -7  26  -2   24.26    3.39
   7  26   2   21.46    3.87
   8 -26   2   49.23    6.40
  -8 -26  -2   50.49    6.91
  -8  26  -2   46.82    5.39
   8  26   2   48.43    6.12
   9 -26   2   -1.36    1.95
  -9 -26  -2    2.19    3.39
   9  26   2   -1.09    1.82
  -9  26  -2   -4.45    1.90
  10 -27  -2    3.67    2.03
  10 -27  -2    1.70    2.01
  10  27  -2    0.72    1.96
  -9 -27   2   -2.74    2.24
   9 -27  -2    5.51    2.47
  -9  27   2    4.31    2.13
   9  27  -2   -0.53    1.42
  -8 -27   2   12.29    3.50
  -8 -27   2   15.45    2.37
   8 -27  -2   13.33    3.39
   8  27  -2   14.66    3.03
  -8  27   2   17.41    3.22
  -7 -27   2   15.73    3.59
   7 -27  -2   11.59    3.20
  -7  27   2   21.61    2.88
   7  27  -2   20.29    3.58
   6 -27  -2    7.89    2.38
  -6 -27   2    7.34    2.58
   6  27  -2    4.93    1.80
  -6  27   2    2.18    1.47
   5 -27  -2   13.72    2.80
  -5 -27   2   14.26    2.98
   5  27  -2   15.78    2.93
  -5  27   2   16.18    2.71
   4 -27  -2   30.68    3.63
  -4 -27   2   32.13    3.81
   4  27  -2   34.24    3.78
  -4  27   2   28.46    3.35
   3 -27  -2    0.40    0.81
  -3 -27   2    0.35    0.70
  -3  27   2   -0.18    0.66
   2 -27  -2    1.45    0.96
  -2 -27   2    2.15    1.17
   2 -27  -2    3.70    1.20
  -2  27   2    2.42    1.09
  -1 -27   2   11.11    2.19
  -1 -27   2   12.53    2.17
   1 -27  -2   15.11    2.02
   1 -27  -2   11.38    2.23
  -1  27   2   14.12    2.02
   0 -27  -2    0.45    0.79
   0 -27   2    0.35    0.68
   0 -27  -2    1.13    0.81
   1 -27   2   16.22    2.23
  -1 -27  -2   14.12    1.97
  -1 -27  -2   15.07    2.57
   1  27   2   10.89    2.28
  -2 -27  -2    2.80    1.12
   2 -27   2    2.27    1.08
  -2 -27  -2    1.71    1.09
   2  27   2    4.49    1.49
   3 -27   2   12.05    2.61
  -3 -27  -2   21.16    3.01
  -3 -27  -2   20.66    2.53
   3  27   2   18.43    3.15
  -3  27  -2   19.06    2.45
   4 -27   2   14.87    3.01
  -4 -27  -2   15.31    2.73
  -4 -27  -2   14.61    3.01
   4  27   2   16.43    3.04
  -4  27  -2   15.75    2.93
   5 -27   2   67.94    6.48
  -5 -27  -2   67.85    6.36
   5  27   2   56.56    5.82
  -5  27  -2   61.41    5.53
   6 -27   2    0.37    1.28
  -6 -27  -2   -0.10    1.54
  -6  27  -2    0.81    1.08
   6  27   2   -0.57    1.23
   7 -27   2    4.36    2.18
  -7 -27  -2    5.61    2.57
   7  27   2    6.17    2.27
  -7  27  -2    5.05    1.84
   8 -27   2    1.91    2.45
  -8 -27  -2    9.63    3.28
   8  27   2    3.43    2.20
  -8  27  -2    2.56    1.81
   9 -27   2    4.46    2.41
  -9 -27  -2    1.81    3.64
  -9  27  -2   -4.34    2.10
   9  27   2    2.28    2.17
  10 -28  -2    3.06    2.31
  10  28  -2    4.50    1.82
   9 -28  -2   10.25    3.30
  -9 -28   2    7.44    2.94
  -9  28   2    8.69    2.51
   9  28  -2    6.25    2.29
  -8 -28   2    7.64    1.76
   8 -28  -2    3.37    2.15
   8  28  -2    6.97    2.29
   7 -28  -2    9.24    2.84
  -7 -28   2    8.87    2.65
   7  28  -2    9.99    2.65
  -7  28   2   11.03    2.36
  -6 -28   2   25.50    4.64
   6 -28  -2   33.95    4.43
   6  28  -2   36.74    4.29
  -6  28   2   41.32    4.12
   5 -28  -2    0.80    1.07
  -5 -28   2    2.79    1.28
  -5  28   2    2.78    1.27
   5  28  -2    3.65    1.48
  -4 -28   2   67.99    6.10
   4 -28  -2   64.60    5.75
   4  28  -2   57.32    5.59
  -4  28   2   64.42    5.41
   3 -28  -2    3.76    1.35
  -3  28   2    2.61    1.67
  -2 -28   2    3.22    1.29
   2 -28  -2    0.78    0.77
   2 -28  -2    1.08    1.07
  -2 -28   2    0.48    0.82
  -2  28   2    0.01    0.80
   1 -28  -2    2.33    0.99
  -1 -28   2    2.94    1.08
  -1 -28   2    2.47    1.10
   1 -28  -2    3.28    1.33
  -1  28   2    1.68    0.92
   0 -28  -2    2.06    1.09
   0 -28   2    1.39    1.08
   0 -28   2    0.45    0.79
   0 -28  -2    0.56    0.73
  -1 -28  -2   22.81    2.98
   1 -28   2   24.90    2.88
  -1 -28  -2   24.47    2.73
   1  28   2   24.04    3.03
   2 -28   2    0.01    0.66
  -2 -28  -2    0.48    0.92
  -2 -28  -2    0.67    0.75
   2  28   2    0.74    1.05
  -3 -28  -2    8.58    1.92
   3 -28   2    7.16    1.99
  -3 -28  -2    6.90    1.90
  -3  28  -2    9.32    1.92
   3  28   2    7.91    2.04
   4 -28   2   10.05    2.40
  -4 -28  -2   12.83    2.67
  -4 -28  -2    9.97    2.24
   4  28   2   13.68    2.73
  -4  28  -2   12.98    2.69
   5 -28   2    3.02    1.56
  -5 -28  -2    0.40    1.37
  -5  28  -2    1.64    1.16
   5  28   2    1.66    2.10
   6 -28   2   78.55    8.03
  -6 -28  -2   94.95    8.23
  -6  28  -2   94.63    7.40
   6  28   2   77.21    7.51
  -7 -28  -2   22.75    4.29
   7 -28   2   14.83    3.78
  -7  28  -2   12.66    2.82
   7  28   2   14.28    3.24
   8 -28   2   48.16    6.49
  -8 -28  -2   55.42    6.79
  -8  28  -2   42.43    5.48
   8  28   2   39.29    5.67
  -9 -28  -2   18.46    4.59
   9 -28   2   11.01    3.47
   9  28   2   10.50    3.26
  -9  28  -2   11.64    2.91
  10  29  -2   10.83    3.31
   9 -29  -2   25.42    5.25
   9  29  -2   36.23    4.80
  -9  29   2   33.58    5.06
  -8 -29   2   -0.23    2.02
  -8 -29   2    1.00    1.15
   8 -29  -2   -0.98    1.19
   8  29  -2   -1.45    1.17
  -8  29   2    3.22    1.46
   7 -29  -2   52.84    6.10
  -7 -29   2   49.19    6.18
  -7  29   2   56.29    5.23
   7  29  -2   45.89    5.27
   6 -29  -2   -0.22    1.12
  -6 -29   2   -0.88    1.24
   6  29  -2   -2.16    0.93
  -6  29   2    0.21    0.98
  -5 -29   2    1.88    1.48
   5 -29  -2    2.45    1.44
  -5  29   2    2.16    0.96
   5  29  -2    1.10    1.17
   4 -29  -2    5.48    1.85
  -4 -29   2    6.99    2.07
  -4  29   2    4.09    1.50
   4  29  -2    2.85    1.54
  -3 -29   2   68.51    5.98
   3 -29  -2   64.37    5.70
  -3  29   2   64.33    5.46
  -2 -29   2    8.52    2.02
  -2 -29   2   10.51    2.82
   2 -29  -2   12.88    2.26
   2 -29  -2   10.09    2.17
  -2  29   2   10.24    3.08
   1 -29  -2   54.85    4.75
  -1 -29   2   48.90    4.51
   1 -29  -2   59.63    5.10
  -1 -29   2   48.53    4.99
  -1  29   2   55.27    4.91
   0 -29  -2    0.24    0.88
   0 -29   2    0.54    0.84
   0 -29  -2   -0.15    0.60
   0 -29   2    0.58    0.95
  -1 -29  -2   93.13    6.55
   1 -29   2   88.11    6.69
  -1 -29  -2   72.75    6.43
   1  29   2   87.95    6.88
   2 -29   2   86.75    6.77
  -2 -29  -2   78.85    6.70
  -2 -29  -2   85.90    6.55
   2  29   2   83.43    6.91
  -3 -29  -2    1.67    0.97
   3 -29   2    2.48    1.34
  -3  29  -2    0.29    0.85
   3  29   2    0.61    1.09
  -4 -29  -2    3.90    1.25
  -4 -29  -2    2.99    1.55
  -4 -29  -2    5.07    1.59
   4 -29   2    7.30    2.01
   4  29   2    3.72    1.75
  -4  29  -2    3.91    1.42
   5 -29   2   -0.45    1.31
  -5 -29  -2   -2.88    1.32
  -5 -29  -2    1.26    1.09
   5  29   2   -0.09    1.16
  -5  29  -2    0.30    0.92
   6 -29   2    2.43    1.67
  -6 -29  -2    2.65    2.08
  -6  29  -2    1.69    1.51
   6  29   2    3.39    1.71
   7 -29   2    2.09    1.77
  -7 -29  -2    3.91    2.59
   7  29   2   -1.87    1.34
  -7  29  -2    1.90    1.59
   8 -29   2   31.46    5.57
   8  29   2   21.85    4.49
  -8  29  -2   21.80    3.76
   9 -30  -2   13.10    3.81
   9  30  -2   11.89    3.35
  -8 -30   2   16.03    3.68
  -8 -30   2   12.94    2.28
   8 -30  -2   11.94    3.11
  -8  30   2   18.33    3.17
   8  30  -2   12.01    3.25
   7 -30  -2    2.12    1.86
  -7 -30   2    2.91    1.94
  -7  30   2    2.64    1.38
   7  30  -2    1.94    1.61
   6 -30  -2    4.96    1.88
  -6 -30   2    9.07    2.41
   6  30  -2    8.12    2.38
  -6  30   2    4.35    1.60
  -5 -30   2    3.82    1.75
   5 -30  -2    3.01    1.52
  -5  30   2    2.81    1.33
   5  30  -2    3.81    1.80
  -4 -30   2    2.27    1.31
   4 -30  -2    5.65    1.85
   4  30  -2    6.20    1.85
  -4  30   2    5.46    1.52
  -3 -30   2   11.49    2.48
   3 -30  -2   11.92    2.41
  -3  30   2   11.29    2.18
  -2 -30   2   21.14    3.41
   2 -30  -2   16.22    2.91
  -2 -30   2   26.13    3.02
   2 -30  -2   25.77    3.07
  -2  30   2   22.58    2.84
  -1 -30   2  156.60   10.98
   1 -30  -2  165.20   11.34
   1 -30  -2  172.81   10.99
   0 -30   2   26.75    3.07
   0 -30  -2   29.13    3.30
   0 -30  -2   26.81    3.11
   1 -30   2    1.17    0.85
  -1 -30  -2    1.97    0.93
  -1 -30  -2    1.83    1.08
   2 -30   2    9.32    2.16
  -2 -30  -2   11.24    2.16
  -2 -30  -2   10.84    2.36
   2  30   2   11.35    2.47
   3 -30   2   32.69    3.99
  -3 -30  -2   36.34    3.79
  -3 -30  -2   31.32    3.98
   4 -30   2   50.16    5.42
  -4 -30  -2   54.40    5.08
  -4 -30  -2   42.99    4.04
  -4 -30  -2   64.47    6.01
  -4  30  -2   56.36    5.08
   4  30   2   57.14    5.48
  -5 -30  -2   13.15    3.23
   5 -30   2   12.27    2.91
  -5 -30  -2   11.88    2.44
   5  30   2    8.98    2.35
  -5  30  -2   14.83    2.59
   6 -30   2   17.83    3.75
  -6 -30  -2    7.56    2.72
   6  30   2   11.56    2.79
  -6  30  -2   12.84    2.71
   7 -30   2    4.77    2.60
  -7 -30  -2    1.29    2.50
   7  30   2    5.40    2.07
  -7  30  -2    4.60    1.91
  -8 -30  -2   11.24    4.51
   8 -30   2    8.55    3.33
   8  30   2   11.77    3.23
  -8  30  -2    5.30    2.48
  10  31  -2    3.09    1.88
   9 -31  -2    0.12    2.00
   9  31  -2    2.88    1.48
   8 -31  -2    1.99    1.72
  -8 -31   2   -0.50    1.05
  -8 -31   2   -1.95    1.65
   8  31  -2    1.51    1.47
  -8  31   2    1.27    1.42
   7 -31  -2    0.04    1.41
  -7 -31   2    3.66    1.93
   7  31  -2    2.03    1.48
  -7  31   2   -0.05    1.07
  -6 -31   2    0.06    1.21
   6 -31  -2   -0.37    1.06
  -6  31   2   -1.35    0.59
   5 -31  -2   15.40    3.16
  -5 -31   2   18.70    3.34
  -5  31   2   24.15    3.09
   5  31  -2   17.82    3.16
  -4 -31   2    0.60    1.09
   4 -31  -2   -0.56    0.69
   4  31  -2   -0.80    0.96
  -4  31   2    0.38    0.93
   3 -31  -2    6.95    2.01
  -3 -31   2    8.93    2.28
  -3  31   2   11.53    2.36
   2 -31  -2    6.52    1.81
  -2 -31   2    6.83    1.85
   2 -31  -2    7.92    2.44
  -2 -31   2    5.03    1.65
  -2  31   2    6.90    1.82
  -1 -31   2   25.00    4.12
  -1 -31   2   30.58    3.50
   1 -31  -2   38.00    3.99
   1 -31  -2   32.22    3.49
   0 -31   2    5.98    1.71
   0 -31  -2    8.46    1.84
   0 -31   2    5.72    1.79
   0 -31  -2    3.34    1.71
   1 -31   2   26.64    3.20
  -1 -31  -2   30.93    3.52
  -1 -31  -2   24.34    3.01
  -2 -31  -2   50.49    5.86
   2 -31   2   53.54    5.02
  -2 -31  -2   55.05    4.91
   2  31   2   48.57    5.20
  -3 -31  -2   20.64    2.86
  -3 -31  -2   23.35    3.25
   3 -31   2   16.02    3.14
   3  31   2   19.86    3.41
   4 -31   2   -0.15    0.91
  -4 -31  -2    0.20    1.51
  -4 -31  -2    2.26    1.21
  -4 -31  -2    0.85    0.78
  -4  31  -2    0.71    1.05
   4  31   2    1.60    1.25
  -5 -31  -2   19.95    3.96
   5 -31   2   12.12    2.89
  -5 -31  -2   13.44    2.77
   5  31   2   14.35    2.94
  -5  31  -2   15.58    2.85
  -6 -31  -2   -1.56    1.79
   6 -31   2    3.68    2.03
  -6  31  -2    1.05    1.35
   6  31   2   -0.58    1.29
   7 -31   2   18.79    4.35
  -7 -31  -2   22.70    4.38
  -7  31  -2   15.03    3.35
   7  31   2   20.16    3.94
   8 -31   2    1.07    2.16
  -8 -31  -2    6.71    3.26
   8  31   2    0.19    1.96
  10 -32  -2    2.33    2.63
  10  32  -2    0.13    1.58
   9 -32  -2   14.12    4.30
   9  32  -2   18.61    3.93
   8 -32  -2    2.54    2.07
  -8 -32   2    6.13    1.54
  -8 -32   2    6.51    2.55
   8  32  -2    5.73    2.15
  -8  32   2   13.83    2.55
   7 -32  -2    2.28    1.78
  -7 -32   2   -1.85    1.68
  -7  32   2   -0.61    1.32
   7  32  -2   -0.03    1.46
   6 -32  -2    0.02    1.10
  -6 -32   2   -0.65    1.21
  -6  32   2   -1.34    0.92
   6  32  -2    1.52    1.17
   5 -32  -2   12.47    2.96
  -5 -32   2   14.10    3.26
  -5  32   2   23.41    2.98
   5  32  -2   17.38    3.44
  -4 -32   2    1.18    1.43
   4 -32  -2    3.29    1.55
  -4  32   2    2.92    1.39
   4  32  -2    1.56    1.41
   3 -32  -2   -0.06    0.87
  -3 -32   2   -2.14    0.78
  -3  32   2    0.16    0.69
  -2 -32   2    5.87    1.80
  -2 -32   2    3.86    1.58
   2 -32  -2    5.48    1.81
   2 -32  -2    9.40    2.18
  -2  32   2    4.65    1.62
  -1 -32   2   54.64    4.99
   1 -32  -2   44.45    5.65
   1 -32  -2   57.99    5.03
  -1 -32   2   58.22    5.35
   0 -32  -2   93.25    6.78
   0 -32   2   80.19    6.73
   0 -32   2   90.01    7.38
  -1 -32  -2    5.62    2.13
  -1 -32  -2    5.21    1.57
   1 -32   2    4.35    1.50
   2 -32   2  175.10   11.96
  -2 -32  -2  179.01   12.28
  -2 -32  -2  170.84   11.66
   2  32   2  168.53   12.10
  -3 -32  -2   17.34    3.30
   3 -32   2   24.58    3.41
  -3 -32  -2   21.73    2.94
   3  32   2   22.76    3.77
   4 -32   2   27.08    4.64
  -4 -32  -2   17.34    3.00
  -4 -32  -2   27.90    3.80
  -4  32  -2   20.58    3.01
   5 -32   2    3.86    1.91
  -5 -32  -2    0.73    1.81
  -5 -32  -2    2.51    1.49
  -5  32  -2    3.06    1.52
   5  32   2    2.22    1.57
  -6 -32  -2    4.62    1.96
   6 -32   2    3.84    1.88
  -6 -32  -2    7.34    2.54
  -6  32  -2    3.79    1.81
   6  32   2    1.66    1.50
  -7 -32  -2   21.07    4.63
  -7 -32  -2   27.90    4.48
   7 -32   2   19.37    4.58
  -7  32  -2   20.42    3.79
   7  32   2   32.41    4.44
  -8 -32  -2    8.06    2.99
  -8 -32  -2    6.55    3.88
  -8  32  -2    6.38    2.76
  10 -33  -2   19.47    4.52
  10  33  -2    9.11    3.49
   9 -33  -2    1.12    2.13
   9  33  -2    0.94    1.90
   8 -33  -2    0.14    1.80
  -8 -33   2   -1.43    1.47
  -8 -33   2    1.60    2.49
  -8  33   2   -0.90    1.58
   8  33  -2    1.50    1.59
   7 -33  -2   40.03    5.59
   7  33  -2   44.63    5.32
  -6 -33   2   -0.23    1.42
   6 -33  -2   -1.76    1.14
  -6  33   2    1.05    1.28
   6  33  -2    4.42    1.74
   5 -33  -2    7.23    2.27
  -5 -33   2    5.13    2.21
   5  33  -2    8.05    2.31
  -5  33   2    7.96    2.03
  -4 -33   2   42.18    5.00
   4 -33  -2   47.60    4.98
  -4  33   2   49.60    4.81
  -3 -33   2   22.32    3.72
  -3 -33   2   24.31    3.12
   3 -33  -2   21.91    3.07
  -3  33   2   18.88    2.79
  -2 -33   2   11.33    2.43
  -2 -33   2   10.08    2.35
   2 -33  -2   12.29    2.48
   2 -33  -2    8.74    2.29
  -2  33   2   12.05    2.49
   1 -33  -2    0.62    1.36
   1 -33  -2    0.79    1.02
  -1 -33   2    0.90    1.10
  -1 -33   2    0.39    0.82
   0 -33  -2  128.81    8.94
   0 -33   2  121.64    9.00
   0 -33   2  134.99    9.71
   0 -33  -2  105.76    9.06
   1 -33   2   14.59    2.65
  -1 -33  -2   12.72    2.57
  -1 -33  -2   14.53    2.56
  -2 -33  -2   46.35    4.45
  -2 -33  -2   46.43    4.74
   2 -33   2   44.89    4.60
   2  33   2   35.04    4.48
  -3 -33  -2   20.38    3.58
   3 -33   2   18.17    3.21
  -3 -33  -2   19.00    3.09
   3  33   2   26.34    3.62
  -4 -33  -2   14.54    2.75
  -4 -33  -2   14.37    3.17
   4 -33   2    8.08    2.29
   4  33   2   10.66    2.92
  -4  33  -2    8.90    2.27
   5 -33   2   -1.31    1.26
  -5 -33  -2    6.55    2.10
  -5 -33  -2   -0.41    1.03
  -5  33  -2   -0.37    1.27
   5  33   2    1.04    1.57
  -6 -33  -2   21.11    4.23
  -6 -33  -2   15.41    3.18
   6 -33   2   15.47    3.44
  -6  33  -2   11.41    2.66
   6  33   2   14.22    3.06
  -7 -33  -2    7.93    2.46
  -7 -33  -2   11.47    3.63
   7 -33   2   14.35    3.99
   7  33   2   10.52    2.95
  -7  33  -2   12.20    2.70
  -8 -33  -2    5.38    3.91
  -8 -33  -2    6.73    2.65
   8 -33   2    6.38    2.81
  -8  33  -2   10.63    2.85
   8  33   2    4.93    2.31
  10  34  -2    7.73    2.97
   9 -34  -2    9.08    3.05
   9  34  -2    3.67    2.13
   8 -34  -2   19.16    4.39
  -8 -34   2   20.67    5.44
  -8  34   2   24.93    4.03
   8  34  -2   23.03    4.43
  -7 -34   2    2.59    2.61
   7 -34  -2    2.57    2.11
  -7  34   2    7.00    2.29
   7  34  -2    6.22    2.50
   6 -34  -2   12.61    3.07
  -6 -34   2   11.33    3.27
  -6  34   2   14.32    2.85
   6  34  -2    9.67    2.64
   5 -34  -2    0.04    2.16
  -5 -34   2    3.09    1.68
   5  34  -2   -0.35    1.14
  -5  34   2    2.24    1.36
  -4 -34   2   45.70    5.12
   4 -34  -2   44.51    4.96
  -4  34   2   42.41    4.60
  -3 -34   2   14.60    2.82
   3 -34  -2   14.28    2.82
  -3 -34   2   15.27    3.15
   3 -34  -2   14.32    2.90
  -3  34   2   14.45    2.75
   2 -34  -2    2.01    1.45
   2 -34  -2    2.81    1.41
  -2 -34   2    0.79    1.37
  -2 -34   2    1.66    1.27
  -2  34   2    2.83    1.41
   1 -34  -2   16.89    3.09
   1 -34  -2   13.35    2.53
  -1 -34   2   15.67    2.95
  -1 -34   2   14.92    2.78
   0 -34   2   89.68    7.07
   0 -34  -2   75.18    6.87
   0 -34   2   78.30    7.35
   0 -34  -2  105.94    7.27
  -1 -34  -2   43.23    4.64
  -1 -34  -2   40.86    4.12
   1 -34   2   41.32    4.36
  -2 -34  -2    9.18    2.32
  -2 -34  -2    9.78    2.23
   2 -34   2   11.45    2.38
   2  34   2   11.54    2.56
  -3 -34  -2   26.98    3.25
  -3 -34  -2   27.28    3.85
   3 -34   2   22.10    3.75
   3  34   2   24.27    3.43
  -4 -34  -2    3.81    2.00
   4 -34   2    5.27    1.95
  -4 -34  -2    7.99    2.13
   4  34   2    7.12    2.14
  -5 -34  -2   -0.34    1.79
   5 -34   2    3.19    1.70
  -5 -34  -2    1.84    1.71
  -5  34  -2    2.30    1.45
   5  34   2    3.17    1.60
   6 -34   2    8.88    3.06
  -6 -34  -2   11.51    2.79
  -6 -34  -2    7.06    3.16
  -6  34  -2   11.90    2.60
   6  34   2    8.74    2.84
   7 -34   2    1.66    2.32
  -7 -34  -2    1.62    1.97
   7  34   2   -2.16    1.63
  -7  34  -2    0.14    1.59
  -8 -34  -2   10.26    4.24
   8 -34   2    1.56    2.00
  -8 -34  -2    4.41    2.67
   8  34   2    4.42    2.14
  -8  34  -2    6.64    2.83
   9 -35  -2    6.85    2.77
   9  35  -2    2.93    2.02
  -8 -35   2    9.83    2.25
   8 -35  -2    8.85    3.19
   8  35  -2   13.87    3.26
  -7 -35   2    2.11    2.29
   7 -35  -2    1.90    1.95
   7  35  -2    5.15    1.89
  -7  35   2    2.67    1.38
   6 -35  -2    5.69    2.20
  -6 -35   2    0.67    2.17
  -6  35   2    6.69    2.12
   6  35  -2    4.23    2.11
   5 -35  -2    7.53    2.35
  -5 -35   2    4.13    2.08
   5  35  -2    8.16    2.74
  -5  35   2    8.89    2.25
   4 -35  -2  135.82   10.70
  -4 -35   2  137.76   10.95
  -4  35   2  143.76   10.49
  -3 -35   2   35.05    4.38
   3 -35  -2   31.43    3.94
  -3 -35   2   36.09    4.08
   3 -35  -2   36.78    4.32
  -3  35   2   31.40    3.88
  -2 -35   2  177.95   12.02
   2 -35  -2  161.74   12.23
  -2 -35   2  151.13   12.10
   2 -35  -2  190.26   12.15
  -2  35   2  170.57   11.92
  -1 -35   2   38.51    4.54
   1 -35  -2   45.30    4.43
  -1 -35   2   46.45    4.58
   1 -35  -2   49.09    4.92
   0 -35  -2    4.04    1.64
   0 -35   2    6.23    2.12
   0 -35  -2    6.79    1.83
   0 -35   2    3.43    1.40
   1 -35   2    0.84    0.92
  -1 -35  -2   -1.75    0.88
  -1 -35  -2    0.75    0.92
  -2 -35  -2    5.56    1.74
  -2 -35  -2    1.58    1.54
   2 -35   2    4.69    1.66
   2  35   2    7.11    2.29
  -3 -35  -2   43.57    4.97
  -3 -35  -2   34.60    3.94
  -4 -35  -2   37.26    4.19
   4 -35   2   36.01    4.61
  -4 -35  -2   25.90    4.44
   4  35   2   41.15    4.71
  -5 -35  -2   36.10    5.14
   5 -35   2   29.07    4.95
  -5 -35  -2   37.49    4.39
   5  35   2   35.51    4.74
  -5  35  -2   30.88    3.87
   6 -35   2    2.46    2.06
  -6 -35  -2    2.80    1.98
  -6 -35  -2    3.51    2.49
  -6  35  -2   -0.28    1.41
   6  35   2    5.03    2.27
  -7 -35  -2   10.16    3.54
   7 -35   2    9.34    3.26
  -7 -35  -2    5.30    2.57
  -7  35  -2    6.02    3.01
   7  35   2    2.91    2.47
   8 -35   2   -1.79    2.35
  -8 -35  -2   -0.65    2.00
  -8 -35  -2    0.64    3.58
   8  35   2    1.46    2.12
  -8  35  -2    1.03    2.11
   8 -36  -2    2.00    1.98
  -8 -36   2    1.15    1.35
   8  36  -2   -0.43    1.50
   7 -36  -2    6.74    2.40
  -7 -36   2    0.49    2.50
  -7  36   2    8.00    2.35
   7  36  -2    7.58    2.48
   6 -36  -2    9.75    2.86
   6  36  -2   15.14    3.22
  -6  36   2   13.18    2.92
  -5 -36   2    2.96    2.09
   5 -36  -2    1.90    1.53
   5  36  -2    2.60    1.80
  -5  36   2    2.65    1.35
   4 -36  -2   15.30    3.27
  -4 -36   2   11.54    2.98
  -4  36   2   10.62    2.38
  -3 -36   2   20.81    3.02
   3 -36  -2   19.43    3.48
   3 -36  -2   18.94    3.43
  -3 -36   2   28.05    3.56
  -3  36   2   19.45    3.28
   2 -36  -2  116.80    8.61
  -2 -36   2  103.04    8.30
  -2 -36   2  100.23    8.61
   2 -36  -2  101.24    8.60
  -2  36   2  106.29    8.36
  -1 -36   2   -1.57    1.10
   1 -36  -2    0.96    0.97
  -1 -36   2    1.68    1.06
   1 -36  -2    1.00    1.23
   0 -36   2   61.04    6.33
   0 -36  -2   63.79    6.01
   0 -36  -2   67.40    5.93
   0 -36   2   71.57    6.06
  -1 -36  -2   29.45    3.64
  -1 -36  -2   19.42    3.24
   1 -36   2   17.29    3.07
   2 -36   2  100.29    8.14
  -2 -36  -2   96.36    8.36
  -2 -36  -2  102.91    7.77
  -3 -36  -2   50.52    5.45
   3 -36   2   41.77    4.98
  -3 -36  -2   46.81    4.70
   3  36   2   43.82    4.98
  -4 -36  -2    1.27    1.33
   4 -36   2    3.72    2.01
  -4 -36  -2   -0.54    1.78
   4  36   2    6.07    2.22
  -5 -36  -2    2.86    1.56
  -5 -36  -2    1.44    1.99
   5 -36   2    3.58    2.17
  -5  36  -2    2.34    1.50
   5  36   2    4.25    1.90
  -6 -36  -2   14.92    3.25
   6 -36   2   16.03    3.64
  -6 -36  -2    8.84    3.08
   6  36   2   12.67    2.97
  -6  36  -2   12.18    2.84
   7 -36   2   34.03    6.15
  -7 -36  -2   40.51    6.36
  -7 -36  -2   49.57    5.42
  -7  36  -2   37.54    5.41
   7  36   2   43.06    5.69
   9 -37  -2    3.17    2.67
   9  37  -2    1.35    1.61
   8 -37  -2   -1.98    1.73
  -8 -37   2    0.13    1.38
   8  37  -2   -1.09    1.82
  -7 -37   2    4.88    2.69
   7 -37  -2    7.66    2.68
  -7  37   2    7.56    2.26
   7  37  -2    2.80    2.11
  -6 -37   2    7.43    2.55
   6 -37  -2    2.48    1.74
  -6  37   2    6.35    2.50
   6  37  -2    7.02    2.48
  -5 -37   2   10.49    2.90
   5 -37  -2    9.70    2.64
  -5  37   2   15.15    2.87
   5  37  -2    9.00    2.59
  -4 -37   2   38.52    4.64
  -4 -37   2   29.33    3.93
  -4  37   2   28.45    3.90
   3 -37  -2   13.82    2.99
   3 -37  -2   21.65    3.56
  -3 -37   2   14.27    3.00
  -3 -37   2   13.80    2.81
  -3  37   2   18.16    3.18
   2 -37  -2   10.32    2.55
  -2 -37   2   11.16    2.67
  -2 -37   2   10.72    2.41
   2 -37  -2    6.70    1.98
  -1 -37   2   65.95    6.12
   1 -37  -2   79.13    6.76
  -1 -37   2   70.01    6.69
   1 -37  -2   70.05    6.22
   0 -37  -2   44.75    4.74
   0 -37   2   40.69    4.44
   0 -37   2   44.24    5.06
   0 -37  -2   39.52    4.26
  -1 -37  -2   40.08    4.49
  -1 -37  -2   37.01    3.99
   1 -37   2   39.20    4.28
   1 -37   2   28.38    4.16
  -2 -37  -2    1.58    1.52
  -2 -37  -2    2.25    1.27
   3 -37   2   27.64    4.01
  -3 -37  -2   28.03    4.59
  -3 -37  -2   26.34    3.53
   3  37   2   39.93    4.72
  -4 -37  -2    3.19    2.07
   4 -37   2    2.17    1.59
   4  37   2    2.81    1.69
  -5 -37  -2    1.21    1.51
   5 -37   2    2.48    1.77
   5  37   2    3.54    1.87
  -6 -37  -2    5.89    2.40
   6 -37   2   12.43    3.06
  -6 -37  -2   11.55    3.82
   6  37   2   10.89    3.10
  -6  37  -2   11.23    2.72
   7 -37   2   -0.69    2.38
  -7 -37  -2   -1.60    2.91
  -7 -37  -2   -1.12    1.93
   7  37   2    2.06    2.67
  -7  37  -2    0.91    2.05
   9 -38  -2   -3.63    1.92
   9  38  -2   -2.28    1.71
  -8 -38   2    5.67    2.02
   8 -38  -2    6.33    3.12
   8  38  -2    3.91    2.17
   7 -38  -2    2.87    2.00
  -7 -38   2    2.56    2.63
   7  38  -2    3.26    2.17
  -7  38   2    2.38    1.96
  -6 -38   2   -1.01    1.69
   6 -38  -2   -2.98    1.09
  -6  38   2    0.44    1.45
   6  38  -2   -2.04    1.21
  -5 -38   2   14.70    3.50
   5 -38  -2   14.63    3.35
  -5  38   2   12.96    2.84
   5  38  -2   14.99    3.11
  -4 -38   2   11.88    2.99
   4 -38  -2    9.67    2.54
  -4 -38   2   12.93    2.91
  -4  38   2   10.57    2.52
   3 -38  -2    5.40    2.08
  -3 -38   2    7.69    2.41
   3 -38  -2    5.75    2.06
  -3 -38   2    2.92    1.93
  -3  38   2    5.09    2.05
  -2 -38   2   22.95    3.87
  -2 -38   2   17.26    3.16
   2 -38  -2   16.84    3.13
   2 -38  -2   21.76    3.55
  -1 -38   2    4.10    1.49
  -1 -38   2    2.94    1.82
   1 -38  -2    5.46    1.68
   1 -38  -2    4.88    1.82
   0 -38   2    0.47    1.16
   0 -38   2    0.16    0.92
   0 -38  -2    1.76    1.26
   0 -38  -2   -0.24    1.12
  -1 -38  -2   -0.43    0.94
  -1 -38  -2   -2.29    1.00
   1 -38   2   -0.22    1.23
   1 -38   2    0.12    1.01
  -2 -38  -2   17.40    2.96
   2 -38   2   15.96    3.23
  -2 -38  -2   18.24    3.48
   3 -38   2   -0.22    1.27
  -3 -38  -2   -0.08    0.95
  -3 -38  -2   -2.54    1.46
   3  38   2    1.14    1.22
   4 -38   2    5.45    2.17
  -4 -38  -2    6.42    2.74
  -4 -38  -2    5.45    1.84
   4  38   2    4.62    2.03
  -5 -38  -2    1.11    1.49
   5 -38   2    2.85    2.05
  -5 -38  -2    9.58    2.51
   5  38   2    0.88    1.45
   6 -38   2    1.44    1.73
  -6 -38  -2   -3.20    1.39
  -6 -38  -2    1.35    3.25
  -6  38  -2    1.01    1.66
   6  38   2    0.65    1.66
   7 -38   2   -0.14    2.77
  -7 -38  -2   -0.47    1.90
  -7 -38  -2   -0.75    2.90
  -7  38  -2    0.69    2.26
   9 -39  -2   21.08    4.93
   9  39  -2   27.49    5.20
   8 -39  -2   10.10    3.61
   8  39  -2    9.22    3.40
   7 -39  -2   -1.65    1.80
   7  39  -2    3.96    2.05
   6 -39  -2    1.58    1.44
  -6 -39   2    3.74    2.29
  -6  39   2   -1.03    1.52
   5 -39  -2    6.59    2.21
   4 -39  -2    6.40    2.17
  -4 -39   2   15.14    3.22
  -4 -39   2    6.55    2.04
  -4  39   2    6.52    2.20
   3 -39  -2   -2.60    1.24
  -3 -39   2   -1.81    0.87
  -3  39   2    1.74    1.23
   2 -39  -2    1.54    1.22
  -2 -39   2    1.37    1.36
  -2 -39   2    1.76    1.26
   2 -39  -2    1.90    1.35
   1 -39  -2   14.59    2.82
  -1 -39   2   10.68    2.79
  -1 -39   2   12.89    4.13
   1 -39  -2   14.94    3.10
   0 -39  -2    3.19    1.52
   0 -39   2    0.07    1.20
   0 -39  -2    3.59    1.57
  -1 -39  -2    0.46    0.97
  -1 -39  -2   -2.24    1.02
   1 -39   2    1.88    1.54
   1 -39   2   -0.25    0.86
  -2 -39  -2   22.95    3.97
  -2 -39  -2   23.33    3.27
   2 -39   2   20.46    3.60
  -3 -39  -2   -0.48    1.67
   3 -39   2    3.59    1.75
   3  39   2    1.99    1.53
  -4 -39  -2    9.78    3.13
   4 -39   2    9.52    2.68
  -4 -39  -2    8.42    2.63
   4  39   2    6.23    2.32
   5 -39   2    2.13    2.05
  -5 -39  -2    3.67    1.98
  -5 -39  -2    3.71    2.51
   5  39   2   -1.67    1.58
  -6 -39  -2   -5.86    2.56
  -6 -39  -2    3.26    1.93
   6 -39   2   -2.69    1.43
   6  39   2    0.85    1.75
   7 -39   2    4.23    2.40
  -7 -39  -2    1.27    2.08
  -7 -39  -2    5.79    3.72
   7  39   2    4.13    2.54
  -7  39  -2    4.93    2.64
   8 -40  -2   18.55    4.71
   8  40  -2   19.74    4.47
   7 -40  -2    1.08    2.01
   7  40  -2    2.01    1.84
  -6 -40   2    3.67    2.54
   6 -40  -2   -1.32    1.27
   6  40  -2    3.36    1.98
  -6  40   2    1.17    1.47
   5 -40  -2    2.17    1.84
  -5 -40   2    1.32    1.40
  -5 -40   2   -1.17    1.89
  -5  40   2    1.84    1.60
  -4 -40   2    2.11    1.63
   4 -40  -2    4.12    1.99
  -4 -40   2    3.44    1.57
  -4  40   2    2.26    1.38
  -3 -40   2    3.75    1.61
  -3 -40   2   -0.32    1.34
   3 -40  -2    4.43    1.80
   3 -40  -2    3.46    1.81
  -3  40   2    4.94    2.03
  -2 -40   2    2.11    1.43
   2 -40  -2    1.21    1.38
  -2 -40   2    1.60    1.73
  -1 -40   2   29.93    4.16
  -1 -40   2   27.41    3.64
   1 -40  -2   25.11    3.47
   1 -40  -2   27.06    3.82
   0 -40   2    2.69    1.34
   0 -40   2    0.08    1.16
   0 -40  -2   -0.34    1.30
   0 -40  -2    0.69    1.22
   1 -40   2   14.47    3.04
  -1 -40  -2   17.43    3.34
  -1 -40  -2   21.35    3.03
  -2 -40  -2   14.46    3.20
   2 -40   2   12.72    2.91
   3 -40   2   12.59    2.91
  -3 -40  -2   15.77    3.36
  -3 -40  -2   14.06    2.83
   3  40   2   10.49    2.96
   4 -40   2    5.39    2.18
  -4 -40  -2    4.23    2.38
  -4 -40  -2    5.42    1.91
   4  40   2    7.08    2.34
  -5 -40  -2   44.02    5.17
   5 -40   2   40.55    5.57
  -5 -40  -2   36.55    7.29
   5  40   2   41.80    5.27
   6 -40   2    2.13    2.04
  -6 -40  -2    5.26    2.17
  -6 -40  -2    1.57    3.23
   6  40   2    1.44    1.84
  -7 -40  -2    0.71    1.92
   7 -40   2    5.62    2.69
   7  40   2   -0.72    2.11
   7 -41  -2    9.33    2.87
   7  41  -2   10.11    3.10
   6 -41  -2   -2.39    1.61
  -6 -41   2   -3.04    2.20
  -6  41   2   -1.14    1.31
   6  41  -2   -1.91    1.35
  -5 -41   2   10.74    2.70
  -5 -41   2    3.59    2.34
   5 -41  -2    8.77    2.86
  -5  41   2   12.42    2.60
   4 -41  -2   -1.97    1.17
   4 -41  -2   -1.85    1.20
  -4 -41   2   -0.76    1.00
   3 -41  -2    3.17    1.77
   3 -41  -2    1.62    1.53
  -3 -41   2    1.20    1.70
  -3 -41   2    3.42    1.60
  -3  41   2    4.27    1.57
   2 -41  -2    6.17    1.95
  -2 -41   2    0.38    1.86
  -2 -41   2    3.47    1.53
   2 -41  -2    2.08    1.36
  -1 -41   2    2.88    1.47
  -1 -41   2    0.18    1.57
   1 -41  -2    0.54    1.34
   0 -41  -2   -2.49    1.14
   0 -41   2    1.21    1.12
   0 -41   2    0.21    1.08
  -1 -41  -2   37.88    4.85
   1 -41   2   39.38    4.98
   1 -41   2   42.78    4.77
   2 -41   2    1.03    1.30
  -2 -41  -2    0.26    1.00
  -2 -41  -2    2.16    1.57
  -3 -41  -2   29.69    3.69
   3 -41   2   21.76    4.09
  -3 -41  -2   18.88    4.13
  -4 -41  -2    9.84    2.56
  -4 -41  -2   14.50    3.68
   4 -41   2   13.90    3.34
   4  41   2   10.90    2.96
  -5 -41  -2    3.13    3.07
  -5 -41  -2    3.13    1.66
   5 -41   2    3.61    2.01
  -5 -41  -2    3.64    1.92
   5  41   2    4.80    2.37
  -6 -41  -2    4.08    2.98
  -6 -41  -2    2.91    1.92
   6 -41   2    2.17    1.81
   6  41   2    0.07    1.77
   8 -42  -2    3.22    2.60
   8  42  -2   -2.70    1.76
   7 -42  -2   32.35    5.68
   7  42  -2   44.72    5.83
   6 -42  -2    2.58    2.35
   5 -42  -2    6.14    2.46
  -5 -42   2   -0.60    2.08
  -5 -42   2    0.37    1.31
  -5  42   2    0.68    1.69
  -4 -42   2   -2.44    1.69
  -4 -42   2   -1.18    1.09
   4 -42  -2    2.24    1.64
   4 -42  -2   -2.35    2.26
  -4  42   2    3.56    1.94
  -3 -42   2   -2.38    1.35
   3 -42  -2    1.98    1.61
  -3 -42   2    2.57    1.50
   3 -42  -2   -0.12    1.10
   2 -42  -2    4.23    1.94
   2 -42  -2    8.24    2.48
  -2 -42   2    3.40    1.64
  -2 -42   2    9.21    2.57
  -1 -42   2    6.54    2.20
   1 -42  -2    6.94    1.92
   1 -42  -2    8.69    2.14
  -1 -42   2    9.73    2.68
   0 -42   2   27.18    3.87
   0 -42  -2   23.44    3.95
   0 -42  -2   22.92    3.29
   0 -42   2   20.08    3.54
   1 -42   2   -0.04    1.06
  -1 -42  -2   -0.74    1.12
   1 -42   2    2.94    1.86
  -1 -42  -2   -0.45    1.66
   2 -42   2   11.03    2.54
  -2 -42  -2   13.60    3.24
  -2 -42  -2   14.12    2.70
   3 -42   2    1.17    1.27
  -3 -42  -2    0.86    1.96
  -3 -42  -2    0.08    1.24
  -4 -42  -2    6.94    2.30
  -4 -42  -2    2.92    2.36
   4 -42   2    3.18    2.05
   4  42   2    3.24    1.81
  -5 -42  -2    3.34    1.45
  -5 -42  -2    3.66    2.63
   5 -42   2    2.13    1.81
  -5 -42  -2   -0.84    1.45
   5  42   2    2.40    1.85
  -6 -42  -2   -2.78    3.09
  -6 -42  -2   -2.49    1.80
   6  42   2   -0.50    1.97
   8 -43  -2    2.79    2.57
   8  43  -2    0.79    2.11
   7 -43  -2    1.68    2.01
   7  43  -2    2.52    2.09
  -6 -43   2   -1.57    1.33
   6 -43  -2    0.76    1.97
   5 -43  -2    1.87    1.92
  -5 -43   2    3.13    1.77
  -5 -43   2    3.32    2.38
  -5  43   2    2.97    1.71
  -4 -43   2   37.85    5.07
  -4 -43   2   33.91    4.42
   4 -43  -2   33.03    4.44
   4 -43  -2   32.35    4.67
  -4  43   2   34.66    4.54
   3 -43  -2   23.93    3.98
  -3 -43   2   18.30    3.70
   3 -43  -2   11.58    3.13
  -3 -43   2   16.44    3.14
  -2 -43   2    3.63    1.68
   2 -43  -2    5.25    1.78
  -2 -43   2    4.72    2.42
   2 -43  -2    0.74    1.47
  -1 -43   2   -1.70    0.88
   1 -43  -2    1.94    1.45
  -1 -43   2   -1.27    1.34
   1 -43  -2    0.37    1.04
   0 -43  -2    2.11    1.29
   0 -43   2   -0.97    1.53
   0 -43  -2   -0.34    1.33
   0 -43   2    1.01    1.09
  -1 -43  -2   10.19    2.40
  -1 -43  -2    2.65    2.41
   1 -43   2   10.70    2.48
   2 -43   2   13.20    2.95
  -2 -43  -2    9.21    2.21
   2 -43   2    7.20    2.54
  -2 -43  -2   10.40    2.92
  -3 -43  -2    4.30    2.10
  -3 -43  -2    0.85    1.17
   3 -43   2    0.62    1.31
   4 -43   2   -1.08    1.41
  -4 -43  -2    4.36    2.14
  -4 -43  -2    0.99    1.46
   4  43   2   -1.61    1.36
  -5 -43  -2    3.21    1.72
  -5 -43  -2    3.51    2.84
   5 -43   2    1.25    1.62
   5  43   2    4.90    2.36
   6 -43   2    3.62    2.52
  -6 -43  -2    8.53    2.75
   6  43   2    4.45    2.39
   7 -44  -2    0.37    2.19
   7  44  -2   -1.42    1.81
   6 -44  -2    8.93    2.92
  -6 -44   2   10.69    2.89
   5 -44  -2    5.52    2.45
  -5 -44   2   11.62    2.78
  -4 -44   2   -2.33    1.03
   4 -44  -2   -0.39    1.33
   4 -44  -2    0.48    1.77
  -4 -44   2    1.08    2.11
  -3 -44   2    4.76    2.01
  -3 -44   2    2.77    2.22
   3 -44  -2    3.89    2.03
  -2 -44   2   22.01    3.92
   2 -44  -2   30.40    4.09
  -2 -44   2   20.04    3.68
   2 -44  -2   34.30    4.37
   1 -44  -2   -0.28    1.08
   1 -44  -2    0.25    1.47
  -1 -44   2    2.41    1.53
  -1 -44   2    4.31    2.50
   0 -44   2   20.54    4.25
   0 -44  -2   33.19    4.25
   0 -44   2   25.27    3.63
   0 -44  -2   24.02    3.42
   1 -44   2   -0.18    0.99
   1 -44   2   -0.32    1.78
  -1 -44  -2   -0.11    1.02
  -1 -44  -2    1.92    1.82
   2 -44   2   13.34    3.08
  -2 -44  -2    8.96    3.05
  -2 -44  -2   16.95    3.20
   2 -44   2    9.76    2.88
  -3 -44  -2   -1.36    1.30
   3 -44   2    2.27    1.60
  -4 -44  -2    3.79    1.83
  -4 -44  -2   -2.72    2.03
   4 -44   2   -1.54    1.29
   4  44   2   -0.45    1.53
  -5 -44  -2   -2.86    1.56
  -5 -44  -2   -3.71    1.65
  -5 -44  -2    1.24    3.08
   5 -44   2    1.21    1.72
   5  44   2   -1.81    1.55
   6 -44   2   -0.69    1.93
  -6 -44  -2    1.89    2.13
   6  44   2    3.29    2.34
  -7 -45   2   -0.17    1.68
   7 -45  -2   -2.90    2.40
  -6 -45   2    0.98    1.58
   6 -45  -2   -1.00    1.88
  -5 -45   2    2.23    1.67
   5 -45  -2   -0.41    1.69
  -4 -45   2    2.98    2.23
  -4 -45   2    0.58    1.60
   4 -45  -2    0.69    1.83
   4 -45  -2   -0.35    1.62
  -4  45   2    1.55    1.82
   3 -45  -2    5.72    2.25
  -3 -45   2    9.08    3.04
   3 -45  -2    6.09    2.39
  -3 -45   2    5.69    1.93
   2 -45  -2    6.04    2.10
  -2 -45   2    4.71    1.99
  -2 -45   2    7.16    2.60
   1 -45  -2   22.22    3.81
   1 -45  -2   28.10    4.60
  -1 -45   2   27.23    3.78
  -1 -45   2   16.37    3.48
   0 -45   2    1.90    1.98
   0 -45   2    2.96    1.47
   0 -45  -2    0.70    1.95
   0 -45  -2    2.30    1.47
   1 -45   2   71.93    7.14
   1 -45   2   57.64    6.10
  -1 -45  -2   50.63    5.63
  -1 -45  -2   72.61    7.01
  -2 -45  -2   28.81    5.51
   2 -45   2   31.04    5.26
  -2 -45  -2   40.51    4.55
   2 -45   2   34.81    4.64
  -3 -45  -2   -3.54    2.03
  -3 -45  -2    1.52    1.42
   3 -45   2    1.03    1.36
  -4 -45  -2    7.73    3.84
   4 -45   2   10.58    3.16
  -4 -45  -2   14.52    3.01
  -5 -45  -2    1.43    1.69
  -5 -45  -2   -0.99    1.44
  -7 -46   2    1.44    1.60
   7 -46  -2    0.86    2.06
  -6 -46   2    1.18    1.56
   6 -46  -2    0.54    1.95
   5 -46  -2   26.17    4.96
  -5 -46   2   38.94    4.68
   4 -46  -2    5.48    2.55
  -4 -46   2    3.07    1.64
   4 -46  -2    6.06    2.61
  -3 -46   2   50.52    5.82
   3 -46  -2   50.91    5.88
   3 -46  -2   53.54    5.73
  -3 -46   2   44.17    6.08
  -2 -46   2    3.47    2.45
   2 -46  -2    2.71    1.76
  -2 -46   2    4.09    1.85
   2 -46  -2    0.53    1.86
   1 -46  -2   42.18    5.00
  -1 -46   2   47.40    5.32
  -1 -46   2   51.95    5.82
   0 -46   2   24.42    4.03
   0 -46  -2   14.85    2.78
   0 -46   2   11.61    3.33
   1 -46   2    8.34    2.35
  -1 -46  -2    8.62    2.44
   1 -46   2   15.16    3.48
   2 -46   2    6.75    2.19
  -2 -46  -2    6.35    2.24
  -2 -46  -2    5.77    2.62
   3 -46   2   11.44    3.04
  -3 -46  -2   10.20    2.72
  -3 -46  -2   11.18    3.47
   4 -46   2   12.24    3.25
  -4 -46  -2   12.41    2.93
  -4 -46  -2    8.79    3.26
  -5 -46  -2    4.30    1.91
  -5 -46  -2    1.09    2.00
   5 -46   2    0.89    1.77
   5  46   2   -0.66    1.99
  -7 -47   2    6.88    2.79
   7 -47  -2   13.12    3.78
   6 -47  -2   13.65    3.90
   5 -47  -2    8.89    2.89
   4 -47  -2   10.13    3.05
  -4 -47   2    7.59    2.54
  -3 -47   2    1.50    1.54
   3 -47  -2   -0.08    1.39
   3 -47  -2    4.95    2.30
   2 -47  -2   11.96    2.83
  -2 -47   2    8.12    2.43
  -2 -47   2   12.94    3.46
   2 -47  -2   16.28    3.48
  -1 -47   2   15.16    3.41
   1 -47  -2   15.48    3.27
   1 -47  -2   18.21    3.78
  -1 -47   2   19.92    3.64
   0 -47   2    2.39    1.60
   0 -47  -2   -0.88    1.75
   0 -47   2   -2.10    1.83
  -1 -47  -2   13.74    3.07
   1 -47   2   16.93    3.38
  -1 -47  -2   16.52    3.76
   1 -47   2   13.34    4.83
  -2 -47  -2    8.86    3.06
  -2 -47  -2   15.41    3.15
   2 -47   2    9.52    2.84
  -3 -47  -2    6.01    2.34
   3 -47   2    8.12    2.70
  -3 -47  -2    7.40    3.08
  -4 -47  -2    0.66    1.73
   4 -47   2   -0.29    1.52
  -5 -47  -2    5.99    2.45
  -5 -47  -2    3.02    2.52
   5 -47   2    3.88    2.21
   5  47   2    4.13    2.22
  -6 -48   2   42.27    5.47
   6 -48  -2   42.50    7.25
   5 -48  -2   -0.69    1.87
  -5 -48   2    2.60    1.76
  -4 -48   2    6.20    2.33
   4 -48  -2    5.07    2.27
  -3 -48   2   -1.70    1.48
   3 -48  -2   -0.63    1.41
   3 -48  -2    2.82    2.13
  -2 -48   2    1.41    1.57
   2 -48  -2   -2.47    2.18
   2 -48  -2    1.25    1.39
  -1 -48   2   17.47    3.36
   1 -48  -2   20.57    3.67
   1 -48  -2   20.35    3.89
   0 -48   2    4.65    1.87
   0 -48  -2    4.72    1.87
   0 -48  -2    5.83    2.59
  -1 -48  -2   28.90    4.88
  -1 -48  -2   31.19    4.28
   1 -48   2   40.81    4.98
   2 -48   2    1.04    1.72
  -2 -48  -2   -2.99    2.24
  -2 -48  -2    0.93    1.39
  -3 -48  -2    3.89    1.74
   3 -48   2    3.80    2.35
  -3 -48  -2   -5.31    2.82
   4 -48   2    2.93    2.79
  -4 -48  -2    6.87    2.82
  -6 -49   2   -0.85    1.84
   6 -49  -2    3.33    2.43
   5 -49  -2    5.65    2.62
  -5 -49   2    5.98    2.63
  -4 -49   2   43.78    5.45
   4 -49  -2   42.23    5.72
   3 -49  -2    2.02    1.90
  -3 -49   2    6.19    2.22
   2 -49  -2   -1.37    2.57
  -2 -49   2    0.04    1.62
   2 -49  -2   -0.49    1.44
   1 -49  -2    4.30    2.83
   1 -49  -2    5.62    2.12
  -1 -49   2    6.99    2.19
   0 -49  -2   -2.85    2.15
   0 -49  -2    2.16    1.55
   0 -49   2    1.75    1.96
   1 -49   2   60.86    6.57
  -1 -49  -2   51.09    6.53
  -1 -49  -2   57.11    5.98
   2 -49   2    0.97    1.48
  -2 -49  -2   -1.90    0.97
  -2 -49  -2   -3.65    2.33
   3 -49   2   17.52    3.95
  -3 -49  -2   17.27    3.69
   4 -49   2    9.84    3.17
  -4 -49  -2    8.16    2.51
  -5 -50   2    0.90    1.69
   4 -50  -2   -1.00    1.54
  -4 -50   2    2.52    1.81
   3 -50  -2    1.11    1.78
  -3 -50   2    3.41    1.79
   2 -50  -2    1.56    1.57
  -2 -50   2    1.87    1.74
   1 -50  -2   10.99    4.47
   1 -50  -2    7.26    2.37
  -1 -50   2    2.90    1.76
   0 -50  -2    7.28    2.32
   0 -50   2    9.46    2.54
   0 -50  -2    6.03    2.84
   1 -50   2    2.31    1.97
  -1 -50  -2    2.90    1.88
  -1 -50  -2    5.72    3.31
  -2 -50  -2    2.59    1.72
   2 -50   2    1.05    1.39
   3 -50   2   -0.97    2.01
  -3 -50  -2    1.31    1.88
  -4 -50  -2   -0.02    1.71
   4 -50   2   -2.82    1.93
   5 -51  -2    1.01    2.40
  -5 -51   2    1.81    2.05
   4 -51  -2    0.80    1.98
   3 -51  -2    2.25    1.94
  -3 -51   2   -1.94    1.37
   2 -51  -2   13.44    3.47
  -2 -51   2   14.42    3.18
   1 -51  -2    0.65    1.61
  -1 -51   2   -1.18    1.47
   0 -51   2    5.29    2.29
   0 -51  -2    7.56    2.45
   1 -51   2    7.37    2.48
  -1 -51  -2    8.58    2.69
  -2 -51  -2    4.68    2.09
   3 -51   2   17.58    4.19
  -3 -51  -2   25.40    4.57
   5 -52  -2    3.29    2.48
  -5 -52   2   -0.44    1.59
  -4 -52   2    5.74    2.70
   3 -52  -2   -0.95    1.82
   2 -52  -2   15.69    3.68
  -2 -52   2   11.39    2.86
   1 -52  -2    3.45    1.98
  -1 -52   2   -0.81    1.72
   0 -52  -2    9.15    2.83
   0 -52   2   10.19    3.01
   1 -52   2    2.10    2.33
  -1 -52  -2    1.75    1.52
  -2 -52  -2    6.84    2.40
   2 -52   2    8.70    2.61
   3 -52   2    5.34    2.77
  -3 -52  -2    4.03    2.29
  -4 -53   2   10.27    3.25
   4 -53  -2    3.72    2.72
   3 -53  -2   -0.54    2.13
  -3 -53   2    0.36    1.58
   2 -53  -2   -2.18    2.11
   1 -53  -2   -0.33    1.79
   0 -53  -2    2.51    2.07
  -1 -53  -2    5.15    2.15
   1 -53   2    1.10    1.60
   2 -53   2   -1.91    1.66
  -2 -53  -2    0.50    1.83
   3 -54  -2   17.13    3.81
  -3 -54   2   13.58    3.22
   2 -54  -2   -2.02    2.06
  -2 -54   2   -1.83    1.49
   1 -54  -2    7.35    2.64
  -1 -54   2    5.62    2.50
   0 -54   2    3.63    2.04
   0 -54  -2    3.64    2.21
  -1 -54  -2   -1.96    1.68
   1 -54   2   -0.34    1.55
  -2 -55   2   -0.51    1.61
   2 -55  -2    1.65    1.92
  -1 -55   2    1.33    1.69
   0 -55   2    1.30    1.47
  12   0  -3   -0.34    1.93
  11   0  -3    1.94    1.58
 -11   0   3    0.25    2.11
 -10   0   3    3.63    1.49
  10   0  -3    1.82    1.54
   9   0  -3   -1.50    0.97
  -8   0   3    0.67    1.05
   8   0  -3   -0.09    0.80
   8   0  -3    1.63    0.98
  -7   0   3   -0.08    0.77
   7   0  -3    0.91    0.81
   7   0  -3   -1.43    0.59
   6   0  -3    1.37    0.83
  -6   0   3   -0.21    0.68
   6   0  -3    0.55    0.74
  -5   0   3    0.23    0.69
  -5   0   3    0.51    0.67
   5   0  -3    0.62    0.70
   5   0  -3   -0.51    0.47
   4   0  -3    0.03    0.47
   4   0  -3    0.35    0.65
  -4   0   3    1.41    0.80
  -4   0   3    0.35    0.57
  -3   0   3   -0.10    0.34
  -3   0   3    0.27    0.50
   3   0  -3   -0.32    0.32
  -2   0   3   -0.42    0.24
  -2   0   3    0.32    0.61
   1   0   3   -0.28    0.23
   2   0   3    0.19    0.37
  -2   0  -3   -0.07    0.19
   3   0   3    0.51    0.55
  -3   0  -3    0.54    0.43
   4   0   3   -0.70    0.54
  -4   0  -3    0.64    0.54
  -5   0  -3    0.91    0.68
   5   0   3    0.05    0.95
  -6   0  -3    3.53    1.20
   6   0   3    0.51    1.02
  -7   0  -3    0.30    0.94
   7   0   3    2.36    1.34
   8   0   3    1.82    1.71
  -8   0  -3    0.93    1.29
   9   0   3    1.19    1.94
  -9   0  -3    2.51    1.57
  12  -1  -3    8.38    3.26
  12   1  -3   13.22    3.55
  11  -1  -3    9.51    2.74
 -11  -1   3    6.25    2.61
  11   1  -3    9.29    2.73
 -11   1   3    3.77    2.42
  10  -1  -3    6.31    2.43
 -10  -1   3   10.85    2.73
 -10   1   3    8.40    2.64
  10   1  -3    4.54    2.19
   9  -1  -3    6.52    2.09
  -9  -1   3    4.53    1.84
   9  -1  -3    5.29    1.97
  -9   1   3    8.04    2.39
   9   1  -3    1.83    1.46
   8  -1  -3   35.84    4.28
  -8  -1   3   26.95    3.77
   8  -1  -3   31.50    3.81
  -8   1   3   32.64    4.04
   8   1  -3   37.35    4.25
  -7  -1   3    1.72    1.11
   7  -1  -3    0.13    0.80
   7  -1  -3   -0.19    0.72
  -7   1   3    0.99    0.96
   7   1  -3   -0.78    0.81
   7   1  -3    0.04    0.67
   6  -1  -3   24.29    2.97
  -6  -1   3   25.86    3.09
   6  -1  -3   23.85    2.92
   6   1  -3   26.98    3.06
   6   1  -3   22.58    2.82
  -6   1   3   27.28    3.11
  -5  -1   3   15.90    2.20
   5  -1  -3   13.82    2.06
   5  -1  -3   17.53    2.33
  -5  -1   3   18.53    2.36
  -5   1   3   17.73    2.31
   5   1  -3   16.96    2.28
   5   1  -3   17.26    2.19
  -5   1   3   18.11    2.34
   4  -1  -3  338.56   19.60
  -4  -1   3  343.67   19.80
   4  -1  -3  318.85   20.04
  -4  -1   3  331.31   20.02
   4   1  -3  334.22   19.53
  -4   1   3  340.05   19.78
  -4   1   3  338.42   20.03
   3  -1  -3  107.33    6.70
  -3  -1   3  107.72    7.48
  -3  -1   3  105.99    6.88
   3  -1  -3  113.42    7.55
  -3   1   3  109.96    6.92
   3   1  -3  114.94    6.71
  -3   1   3   97.17    7.34
  -2  -1   3  155.86    9.30
  -2  -1   3  160.74   10.32
  -2   1   3  173.15   10.43
  -2   1   3  161.04    9.37
   1  -1   3   19.83    1.65
   1   1   3   26.10    1.82
  -2  -1  -3    0.40    0.24
   2  -1   3    0.59    0.50
  -2   1  -3    0.32    0.23
   2   1   3    0.37    0.45
  -3  -1  -3    5.19    0.92
   3  -1   3    4.62    1.21
   3   1   3    4.19    1.21
  -3   1  -3    4.17    0.82
  -4  -1  -3   78.64    5.97
   4  -1   3   74.40    6.56
   4   1   3  105.39    7.08
  -4   1  -3  108.59    6.19
   5  -1   3    3.25    1.46
  -5  -1  -3    5.97    1.37
   5   1   3    6.08    1.86
  -5   1  -3    4.97    1.24
  -6  -1  -3    2.88    1.13
   6  -1   3    3.13    1.63
  -6   1  -3    3.17    1.11
   6   1   3    2.73    1.35
   7  -1   3    8.81    2.50
  -7  -1  -3    8.38    1.96
  -7   1  -3    7.96    1.89
   7   1   3    7.64    2.37
  -8  -1  -3   12.79    2.69
   8  -1   3   14.39    3.55
   8   1   3   14.39    3.62
  -8   1  -3   15.84    2.77
  -9  -1  -3   27.82    3.77
   9  -1   3   33.50    5.49
   9   1   3   26.76    4.86
  -9   1  -3   27.75    4.28
  12  -2  -3    8.26    3.04
  12   2  -3    6.94    2.69
 -11  -2   3    6.45    3.18
  11  -2  -3    6.70    2.27
 -11   2   3    8.25    3.13
  11   2  -3    5.94    2.59
  10  -2  -3   37.02    5.10
 -10  -2   3   44.63    5.33
 -10   2   3   43.14    5.23
  10   2  -3   41.19    5.23
  -9  -2   3   -0.70    1.35
   9  -2  -3    2.16    1.48
   9  -2  -3    0.56    1.09
  -9   2   3    1.48    1.45
   9   2  -3    1.23    1.50
  -8  -2   3    2.39    1.47
   8  -2  -3    3.14    1.57
   8  -2  -3    2.16    1.46
  -8   2   3    2.68    1.59
   8   2  -3    1.81    1.37
  -7  -2   3    8.89    2.30
   7  -2  -3    6.92    1.98
   7  -2  -3    9.63    2.23
   7   2  -3    7.67    2.03
  -7   2   3    9.65    2.24
  -6  -2   3   43.04    4.30
   6  -2  -3   44.88    4.25
   6  -2  -3   48.30    4.42
  -6   2   3   42.80    4.20
   6   2  -3   42.66    4.16
  -5  -2   3   12.02    2.29
  -5  -2   3   12.89    2.20
   5  -2  -3   13.22    2.35
   5  -2  -3   10.57    1.95
   5   2  -3   13.51    2.21
  -5   2   3   15.85    2.12
  -4  -2   3    1.97    0.92
   4  -2  -3    1.31    0.81
   4  -2  -3    1.74    0.81
  -4  -2   3    1.57    0.79
   4   2  -3    1.10    0.75
  -4   2   3    2.37    0.91
  -4   2   3    1.50    0.80
   3  -2  -3   37.50    3.59
   3  -2  -3   42.13    3.05
  -3  -2   3   42.56    3.71
  -3  -2   3   43.78    3.24
   3   2  -3   39.17    2.95
  -3   2   3   42.31    3.68
  -3   2   3   41.08    3.20
   2  -2  -3  517.40   30.06
  -2  -2   3  579.64   30.41
  -2   2   3  621.73   30.55
  -2   2   3  473.83   31.24
  -1   2   3   62.83    4.72
   1  -2   3  139.64    8.40
   1   2   3  151.41    8.55
  -2  -2  -3  153.01    8.94
   2  -2   3  148.02    9.59
   2   2   3  164.72    9.75
  -2   2  -3  165.07    8.92
   3  -2   3   81.24    5.84
  -3  -2  -3   79.49    5.18
  -3   2  -3   80.39    5.08
   4  -2   3   22.78    2.66
  -4  -2  -3   14.74    1.83
  -4   2  -3   21.13    2.00
   4   2   3   16.22    2.31
  -5  -2  -3   20.23    2.31
   5  -2   3   20.06    3.32
   5   2   3   19.60    3.24
  -5   2  -3   23.40    2.36
   6  -2   3   18.96    3.64
  -6  -2  -3   29.58    3.07
  -6   2  -3   26.93    2.76
   6   2   3   23.31    3.38
   7  -2   3   69.44    6.85
  -7  -2  -3   60.58    5.69
   7   2   3   91.68    7.53
  -7   2  -3   68.74    5.77
   8  -2   3    8.74    2.59
  -8  -2  -3    4.48    1.83
   8   2   3    7.34    2.55
  -8   2  -3    6.02    1.89
  -9  -2  -3   30.43    4.36
   9  -2   3   22.81    4.69
  -9   2  -3   24.89    3.50
   9   2   3   16.02    4.02
  12  -3  -3    1.34    2.16
  12   3  -3   -0.21    1.84
 -11  -3   3   -3.59    1.66
  11  -3  -3   -0.73    1.33
 -11   3   3   -1.34    1.85
  11   3  -3   -0.04    1.29
 -10  -3   3    6.67    2.45
  10   3  -3    0.08    1.37
 -10   3   3    6.51    2.03
  -9  -3   3   83.95    7.77
   9  -3  -3   86.37    7.42
   9  -3  -3   80.97    7.76
  -9   3   3   85.60    7.73
   9   3  -3   87.84    7.77
   8  -3  -3    4.55    1.93
   8  -3  -3    3.14    1.61
  -8  -3   3    2.89    1.53
  -8   3   3    3.08    1.39
   8   3  -3    2.28    1.50
  -7  -3   3   41.20    4.85
   7  -3  -3   39.21    4.16
   7  -3  -3   36.52    4.14
  -7   3   3   43.34    4.87
   7   3  -3   39.94    4.18
  -6  -3   3   17.68    2.32
   6  -3  -3   16.91    2.82
  -6  -3   3   15.21    2.73
   6  -3  -3   17.07    2.50
  -6   3   3   17.11    2.40
   6   3  -3   17.02    2.39
   5  -3  -3   38.62    3.61
   5  -3  -3   37.78    3.77
  -5  -3   3   38.26    3.63
  -5  -3   3   45.01    3.87
   5   3  -3   38.13    3.52
  -5   3   3   35.67    3.58
   4  -3  -3    2.80    1.01
   4  -3  -3    3.02    1.21
  -4  -3   3    2.03    1.02
  -4  -3   3    2.59    0.95
  -4   3   3    3.72    1.10
   4   3  -3    1.07    0.68
  -4   3   3    2.53    0.99
  -3  -3   3   26.81    2.85
   3  -3  -3   32.64    3.05
   3  -3  -3   29.28    2.36
  -3  -3   3   26.85    2.42
   3   3  -3   30.30    2.28
  -3   3   3   27.24    2.79
  -3   3   3   23.93    2.36
  -2  -3   3   93.21    5.59
   2  -3  -3   93.47    6.56
   2  -3  -3   99.16    5.39
  -2   3   3   97.08    5.72
  -2   3   3   81.11    6.38
  -1   3   3  244.55   14.73
   0   3   3   68.64    4.93
   1  -3   3    3.45    0.60
   1   3   3    4.05    0.76
   2  -3   3   11.12    1.29
  -2  -3  -3    7.45    0.80
  -2   3  -3    8.57    0.78
   2   3   3    7.86    1.38
   3  -3   3    0.71    0.66
  -3  -3  -3    0.50    0.44
  -3   3  -3    0.96    0.48
   3   3   3    0.55    0.60
   4  -3   3   20.62    2.51
  -4  -3  -3   17.16    1.88
  -4   3  -3   16.25    1.76
   4   3   3   16.08    2.27
   5  -3   3   62.02    5.67
  -5  -3  -3   63.07    4.88
  -5   3  -3   64.80    4.79
  -6  -3  -3   54.99    4.36
   6  -3   3   47.49    4.96
  -6   3  -3   41.13    3.89
   6   3   3   36.54    4.51
   7  -3   3    8.85    2.45
  -7  -3  -3   10.78    2.24
   7   3   3   12.93    3.13
  -7   3  -3   12.93    2.32
  -8  -3  -3   16.03    3.01
   8  -3   3    8.56    2.82
  -8   3  -3   13.73    2.57
   8   3   3   17.09    3.88
   9  -3   3    7.66    2.56
  -9  -3  -3    4.35    1.95
   9   3   3    6.18    2.78
  -9   3  -3    5.11    1.98
  12  -4  -3    9.76    3.07
  12   4  -3    6.19    2.56
  11  -4  -3    3.60    1.87
 -11  -4   3    6.82    2.66
 -11   4   3    7.37    2.78
  11   4  -3    6.61    2.28
 -10  -4   3    3.95    1.94
  10  -4  -3    2.30    1.56
  10  -4  -3    0.41    1.62
 -10   4   3    5.51    1.87
  10   4  -3    0.82    1.38
   9  -4  -3   14.74    3.34
   9  -4  -3   16.05    3.26
  -9  -4   3   15.11    3.49
  -9   4   3   16.45    3.25
   9   4  -3   15.37    3.30
   8  -4  -3  104.49    8.35
   8  -4  -3  102.48    8.56
  -8  -4   3  105.70    8.51
   8   4  -3   97.49    8.23
  -8   4   3  108.24    8.53
   7  -4  -3   32.77    3.84
  -7  -4   3   37.45    4.80
   7  -4  -3   37.30    3.89
   7   4  -3   28.78    3.49
  -7   4   3   30.26    4.34
   6  -4  -3    8.08    2.01
   6  -4  -3    7.00    1.72
  -6  -4   3    6.77    1.69
  -6  -4   3    5.81    1.61
  -6   4   3    6.17    1.77
   6   4  -3    7.58    1.86
   5  -4  -3   24.49    2.81
  -5  -4   3   27.45    2.90
  -5  -4   3   27.31    2.97
   5  -4  -3   25.97    2.97
  -5   4   3   23.64    2.74
   5   4  -3   23.89    2.67
  -4  -4   3   18.87    2.21
  -4  -4   3   18.02    2.36
   4  -4  -3   20.95    2.19
   4  -4  -3   17.23    2.33
  -4   4   3   18.30    2.16
   4   4  -3   19.29    2.04
   3  -4  -3  235.94   14.02
   3  -4  -3  224.70   13.17
  -3  -4   3  218.56   13.24
  -3   4   3  219.03   13.29
  -3   4   3  223.06   13.84
   3   4  -3  227.11   13.03
   2  -4  -3  107.28    6.77
  -2  -4   3  119.00    6.98
  -2   4   3  120.02    7.10
  -2   4   3  130.36    8.00
  -1   4   3   17.46    1.29
  -1   4   3   20.42    1.28
  -1   4   3   23.71    2.29
   0   4   3    4.59    0.51
   0   4   3    4.44    0.45
   1  -4   3  153.47    8.69
   1   4   3  146.17    8.87
  -2  -4  -3   25.67    1.95
   2  -4   3   23.00    2.31
  -2   4  -3   31.46    1.92
   2   4   3   32.31    2.62
   3  -4   3   89.95    7.17
  -3  -4  -3   98.00    6.15
  -3   4  -3   99.60    6.02
  -4  -4  -3    7.11    1.35
   4  -4   3    5.33    1.48
  -4   4  -3    6.69    1.19
   4   4   3    4.41    1.32
   5  -4   3   56.46    5.36
  -5  -4  -3   60.89    4.68
  -5   4  -3   63.63    4.58
   5   4   3   52.73    5.26
  -6  -4  -3    2.15    1.01
   6  -4   3    1.17    1.09
   6   4   3    1.30    1.20
  -6   4  -3    1.15    0.79
  -7  -4  -3    4.28    1.49
   7  -4   3    8.41    2.41
   7   4   3    5.56    2.10
  -7   4  -3    6.74    1.64
  -8  -4  -3   -0.87    1.22
   8  -4   3    1.55    1.52
   8   4   3    0.56    1.51
  -8   4  -3    1.89    1.36
   9  -4   3    8.97    3.00
  -9  -4  -3    7.35    2.32
   9   4   3    7.84    2.78
  -9   4  -3    8.15    2.25
  12  -5  -3    2.89    2.14
  12   5  -3    2.33    1.75
  11  -5  -3   23.63    4.32
 -11  -5   3   24.83    4.79
  11  -5  -3   26.41    4.90
  11   5  -3   24.28    4.61
 -11   5   3   24.43    4.87
 -10  -5   3   70.63    7.40
  10  -5  -3   65.42    7.13
  10  -5  -3   75.87    7.11
  10   5  -3   63.32    6.87
 -10   5   3   76.41    7.22
   9  -5  -3    1.57    1.42
   9  -5  -3    0.81    1.28
  -9  -5   3    4.17    2.04
  -9   5   3    3.90    1.75
   9   5  -3    0.97    1.42
   8  -5  -3   49.80    5.34
  -8  -5   3   50.38    5.32
   8  -5  -3   48.29    5.13
  -8   5   3   49.21    5.14
   8   5  -3   51.91    5.23
   7  -5  -3    8.96    2.16
   7  -5  -3    9.28    2.24
   7   5  -3    7.57    1.99
  -6  -5   3   18.45    2.41
   6  -5  -3   18.39    2.68
   6  -5  -3   21.80    2.72
  -6  -5   3   20.89    2.80
  -6   5   3   20.81    2.65
   6   5  -3   19.23    2.50
  -5  -5   3   14.63    2.44
   5  -5  -3    7.56    1.79
  -5  -5   3   13.64    2.03
   5  -5  -3   12.17    2.40
   5   5  -3   10.01    1.83
  -5   5   3   12.26    2.17
  -4  -5   3    0.33    0.65
   4  -5  -3    0.13    0.57
   4  -5  -3   -0.67    0.44
  -4  -5   3   -0.04    0.52
   4   5  -3   -0.52    0.50
  -4   5   3    0.10    0.47
   3  -5  -3   71.24    5.15
   3  -5  -3   82.31    5.94
  -3  -5   3   83.22    5.34
  -3   5   3   82.47    5.40
   3   5  -3   84.42    5.12
  -3   5   3   70.04    5.69
   2  -5  -3   22.39    2.34
  -2  -5   3   18.71    1.55
   2  -5  -3   17.52    1.43
  -2   5   3   18.42    2.14
  -2   5   3   16.91    1.59
   1  -5  -3  177.32   11.32
  -1   5   3  162.75   10.22
  -1   5   3  183.28   10.29
  -1   5   3  211.65   11.48
   0   5   3   58.71    3.29
   0   5   3   53.30    3.37
   0   5   3   50.16    4.04
   1  -5   3    1.01    0.41
   1   5   3    1.39    0.63
   1   5   3    0.61    0.41
  -2  -5  -3   64.90    3.86
   2  -5   3   59.44    4.26
   2   5   3   52.56    4.29
  -2   5  -3   62.37    3.70
  -3  -5  -3    7.36    1.19
   3   5   3    3.31    1.74
  -3   5  -3    5.92    0.99
  -4  -5  -3   93.32    6.23
   4  -5   3  100.72    7.04
   4   5   3   80.51    6.72
  -4   5  -3   90.35    6.00
  -5  -5  -3    7.41    1.56
   5  -5   3    7.30    1.98
  -5   5  -3    9.09    1.62
   5   5   3    7.70    2.07
  -6  -5  -3   21.56    2.67
   6  -5   3   20.15    3.59
  -6   5  -3   20.28    2.48
   6   5   3   19.04    3.53
  -7  -5  -3    0.91    1.08
   7  -5   3    1.64    1.47
   7   5   3   -0.26    0.88
  -7   5  -3    2.08    1.07
  -8  -5  -3    7.60    2.17
   8  -5   3   11.38    3.00
  -8   5  -3    6.03    1.66
   8   5   3    5.60    2.44
  -9  -5  -3   10.36    2.80
   9  -5   3    6.90    3.07
  -9   5  -3    8.45    2.35
   9   5   3    4.21    1.99
  12  -6  -3   16.12    4.88
  12   6  -3   12.45    3.72
 -11  -6   3    4.48    2.80
  11  -6  -3    1.65    1.81
  11  -6  -3    4.49    2.22
 -11   6   3    5.23    2.39
  11   6  -3    4.95    1.93
  10  -6  -3    1.50    1.72
  10  -6  -3    3.99    1.94
 -10  -6   3    2.88    1.99
  10   6  -3   -1.40    1.21
 -10   6   3    4.22    1.84
  -9  -6   3    7.15    2.44
   9  -6  -3    6.53    2.00
   9  -6  -3    6.04    2.18
  -9   6   3    8.56    2.37
   9   6  -3    4.67    1.89
   8  -6  -3   13.90    2.90
   8  -6  -3   13.09    2.95
  -8  -6   3   14.88    3.22
  -8   6   3   22.63    3.77
   8   6  -3   18.12    3.44
   7  -6  -3    2.19    1.16
   7  -6  -3    0.61    1.16
   7   6  -3    3.08    1.30
   6  -6  -3    0.44    0.85
  -6  -6   3    1.79    1.00
   6  -6  -3    0.84    0.82
  -6  -6   3    2.66    1.12
   6   6  -3    1.33    0.91
  -6   6   3    1.73    1.02
   5  -6  -3   74.28    5.66
  -5  -6   3   70.71    5.60
   5  -6  -3   71.22    5.84
  -5  -6   3   76.36    5.80
   5   6  -3   68.58    5.41
  -5   6   3   71.48    5.61
   4  -6  -3   48.42    3.89
   4  -6  -3   46.77    4.25
  -4  -6   3   47.57    3.93
  -4  -6   3   49.16    4.20
   4   6  -3   47.36    3.74
  -4   6   3   46.06    3.89
  -3  -6   3   62.47    4.28
   3  -6  -3   64.48    4.93
   3  -6  -3   59.12    4.21
  -3   6   3   55.32    4.65
  -3   6   3   60.86    4.33
   3   6  -3   58.53    4.05
   2  -6  -3   43.47    3.74
   2  -6  -3   43.00    2.91
  -2  -6   3   43.86    3.22
  -2   6   3   45.23    3.70
   1  -6  -3   43.37    3.57
  -1   6   3   41.85    2.67
  -1   6   3   42.30    3.46
  -1   6   3   38.98    2.66
   0   6   3  191.29   12.32
   0   6   3  252.29   12.31
   0   6   3  208.98   13.05
   1  -6   3   14.49    1.27
   1   6   3   15.13    1.64
   1   6   3   11.45    1.37
   2  -6   3   72.76    5.70
  -2  -6  -3  101.22    5.55
  -2  -6  -3   88.87    5.40
   2   6   3   94.51    6.14
  -2   6  -3   89.63    5.33
  -3  -6  -3   13.65    1.53
   3  -6   3   13.84    2.52
  -3   6  -3   11.80    1.31
   3   6   3   14.54    2.00
   4  -6   3   16.76    2.26
  -4  -6  -3   11.70    1.69
   4   6   3   10.71    2.22
  -4   6  -3   12.87    1.54
  -5  -6  -3   -1.12    0.62
   5  -6   3   -1.32    0.78
  -5   6  -3   -0.59    0.52
  -6  -6  -3   11.23    2.17
   6  -6   3   12.80    2.92
  -6   6  -3   11.92    2.04
   6   6   3   12.11    2.73
   7  -6   3   12.17    2.88
  -7  -6  -3   10.71    2.33
   7   6   3   17.38    3.48
  -7   6  -3   15.16    2.44
  -8  -6  -3   10.77    2.63
   8  -6   3    8.13    2.69
   8   6   3    7.84    2.62
  -8   6  -3    9.80    2.16
   9  -6   3    1.93    1.43
   9  -6   3    1.79    2.08
  -9  -6  -3    2.87    1.86
  -9   6  -3    0.34    1.56
   9   6   3    2.74    1.97
  12  -7  -3    6.32    3.68
  11  -7  -3    8.90    3.22
 -11  -7   3    8.33    3.49
  11  -7  -3   11.85    3.05
  11   7  -3    7.69    2.74
 -11   7   3   11.57    3.32
  10  -7  -3    1.16    1.70
  10  -7  -3   -1.39    1.04
 -10  -7   3   -1.11    1.85
 -10   7   3    2.82    1.72
  10   7  -3    0.65    1.38
   9  -7  -3   11.15    3.03
  -9  -7   3   17.09    3.62
  -9   7   3   18.96    3.51
   9   7  -3   12.00    2.88
   8  -7  -3   17.99    3.40
  -8  -7   3   21.18    3.83
   8  -7  -3   15.02    3.14
   8   7  -3   17.31    3.18
  -8   7   3   18.10    3.44
  -7  -7   3    8.88    2.61
   7  -7  -3    8.15    2.02
   7  -7  -3    6.96    2.00
  -7   7   3    5.88    2.02
   7   7  -3   10.28    2.29
   6  -7  -3  127.09    9.46
  -6  -7   3  141.85    9.66
  -6  -7   3  132.41    9.08
   6  -7  -3  122.55    9.29
  -6   7   3  146.35    9.59
   6   7  -3  127.19    9.13
   5  -7  -3   10.72    2.27
  -5  -7   3   11.87    2.22
   5  -7  -3   12.08    2.18
  -5  -7   3   10.02    2.00
  -5   7   3   11.77    2.16
   5   7  -3   14.24    2.28
   4  -7  -3   58.53    4.75
  -4  -7   3   53.92    4.32
   4  -7  -3   51.74    4.20
  -4  -7   3   53.31    4.51
  -4   7   3   52.23    4.26
   4   7  -3   51.60    4.03
  -3  -7   3    8.66    1.22
   3  -7  -3    8.01    1.71
   3  -7  -3    7.17    1.26
  -3   7   3    8.36    1.43
   3   7  -3    7.91    1.12
   2  -7  -3   81.45    6.41
   2  -7  -3   85.12    5.62
  -2  -7   3   97.31    5.81
  -2   7   3  102.15    6.57
  -2   7   3   96.42    5.82
   1  -7  -3   42.92    3.42
  -1   7   3   39.81    2.57
  -1   7   3   28.89    3.00
  -1   7   3   38.75    2.55
   0   7   3   60.61    3.84
   0   7   3   59.06    3.73
   0   7   3   61.81    4.41
   1  -7   3    0.57    0.39
  -1  -7  -3    0.93    0.27
  -1  -7  -3    0.60    0.24
   1   7   3    0.67    0.46
   1   7   3    0.53    0.52
   2  -7   3   49.83    3.66
  -2  -7  -3   42.35    3.23
  -2  -7  -3   49.42    3.19
   2   7   3   54.59    3.91
  -2   7  -3   46.85    3.09
  -3  -7  -3    5.00    1.03
   3  -7   3    2.94    0.99
   3   7   3    3.90    1.14
  -3   7  -3    4.64    0.86
  -4  -7  -3   69.61    4.98
   4  -7   3   62.33    5.38
   4   7   3   62.84    5.45
  -4   7  -3   69.15    4.72
  -5  -7  -3    1.56    0.92
   5  -7   3   -0.31    0.85
   5   7   3    1.09    1.07
  -5   7  -3    0.44    0.68
   6  -7   3   13.99    3.13
  -6  -7  -3   15.99    2.62
   6   7   3   17.58    3.37
  -6   7  -3   13.24    2.20
   7  -7   3    2.96    1.64
  -7  -7  -3    2.24    1.34
   7   7   3    2.74    1.75
  -7   7  -3    3.58    1.34
   8  -7   3    2.38    1.86
  -8  -7  -3    4.51    1.88
   8   7   3    2.82    1.79
  -8   7  -3    1.63    1.33
  -9  -7  -3   14.79    3.24
   9  -7   3   11.54    3.62
   9  -7   3   14.87    2.61
  -9   7  -3   12.08    2.52
   9   7   3   11.29    3.11
  12  -8  -3    2.32    2.10
  12   8  -3    8.51    3.84
 -11  -8   3   11.83    4.54
  11  -8  -3    9.67    3.10
  11  -8  -3    6.15    2.54
  11   8  -3   10.14    2.90
 -11   8   3   15.93    4.10
  10  -8  -3    1.25    1.45
 -10  -8   3   -0.85    2.00
  10  -8  -3    3.65    1.83
  10   8  -3    2.62    1.43
 -10   8   3    2.16    1.77
  -9  -8   3   35.03    4.44
   9  -8  -3   27.44    3.91
   9  -8  -3   28.30    5.20
   9   8  -3   24.75    4.25
  -9   8   3   29.76    4.04
   8  -8  -3   84.71    7.24
   8  -8  -3   81.39    7.00
  -8  -8   3   72.36    6.92
  -8   8   3   74.09    6.64
   8   8  -3   68.79    6.52
   7  -8  -3   61.47    5.61
  -7  -8   3   56.65    5.64
   7  -8  -3   62.64    5.64
  -7  -8   3   56.98    5.71
   7   8  -3   58.95    5.31
  -7   8   3   58.62    5.52
   6  -8  -3    0.03    0.64
  -6  -8   3    0.22    0.75
  -6  -8   3    0.42    0.68
   6  -8  -3   -0.51    0.56
  -6   8   3    0.46    0.60
   6   8  -3   -0.24    0.54
   5  -8  -3    4.44    1.28
   5  -8  -3    3.53    1.39
  -5  -8   3    1.84    0.99
  -5  -8   3    4.13    1.36
  -5   8   3    3.55    1.27
   5   8  -3    3.28    1.13
   4  -8  -3    6.86    1.46
   4  -8  -3    8.20    2.08
  -4  -8   3    8.63    1.71
  -4   8   3    6.94    1.48
   4   8  -3    8.38    1.47
   3  -8  -3   57.47    4.78
  -3  -8   3   58.82    4.23
   3  -8  -3   58.41    4.25
   3   8  -3   59.29    4.08
  -3   8   3   59.50    4.28
   2  -8  -3  145.53   10.06
   2  -8  -3  148.00    9.25
  -2  -8   3  171.16    9.42
  -2   8   3  163.91    9.43
   1  -8  -3    7.61    0.75
   1  -8  -3    7.97    1.51
   1  -8  -3    8.04    0.75
  -1   8   3    7.16    1.53
  -1   8   3    7.24    0.95
   0  -8  -3    1.06    0.72
   0   8   3    1.29    0.45
   0   8   3    1.70    0.51
   0   8   3    1.13    0.62
  -1  -8  -3    4.15    0.56
  -1  -8  -3    4.27    0.62
   1  -8   3    4.68    0.83
   1   8   3    5.70    1.06
   1   8   3    5.17    1.01
  -2  -8  -3    1.09    0.46
   2  -8   3   -0.46    0.42
   2   8   3    0.35    0.56
  -2   8  -3   -0.24    0.33
   2   8   3    0.20    0.35
  -3  -8  -3    0.16    0.49
   3  -8   3    0.19    0.46
   3   8   3   -0.10    0.47
  -3   8  -3    0.71    0.44
  -4  -8  -3    8.36    1.58
   4  -8   3    8.42    1.91
  -4   8  -3    8.95    1.48
   4   8   3    7.85    1.89
   5  -8   3    0.56    1.07
  -5  -8  -3   -1.22    0.66
  -5   8  -3   -0.88    0.46
   5   8   3    0.44    0.72
   6  -8   3    0.69    1.27
  -6  -8  -3    0.93    0.92
   6   8   3    1.75    1.29
  -6   8  -3    1.16    0.85
  -7  -8  -3   45.58    4.80
   7  -8   3   55.84    6.70
  -7   8  -3   59.91    4.96
   8  -8   3   23.13    4.44
  -8  -8  -3   20.60    3.52
   8   8   3   25.52    4.75
  -8   8  -3   28.11    3.46
  -9  -8  -3    5.48    2.24
   9  -8   3    1.76    2.17
   9   8   3    5.04    2.27
  -9   8  -3   -0.74    1.40
  12  -9  -3    2.19    1.96
  11  -9  -3    1.83    1.89
  11   9  -3    1.93    1.87
 -11   9   3    5.14    3.80
  10  -9  -3   24.15    4.65
  10  -9  -3   28.01    4.93
 -10   9   3   34.54    7.45
  10   9  -3   28.30    4.08
  -9  -9   3    3.73    1.73
   9  -9  -3    1.02    1.17
  -9   9   3    0.87    1.68
   9   9  -3    0.39    1.25
  -8  -9   3   15.48    3.25
   8  -9  -3   11.80    2.76
   8  -9  -3   12.46    2.90
   8   9  -3    9.24    2.42
  -8   9   3    9.67    2.48
   7  -9  -3    0.43    0.95
  -7  -9   3    0.93    1.00
   7  -9  -3    0.47    0.85
  -7  -9   3    2.00    1.24
  -7   9   3    0.38    0.95
   7   9  -3    2.09    1.28
   6  -9  -3    2.50    1.26
   6  -9  -3    4.32    1.64
  -6  -9   3    3.50    1.27
  -6  -9   3    2.59    1.18
  -6   9   3    2.92    1.24
   6   9  -3    1.89    1.17
  -5  -9   3   58.07    4.89
   5  -9  -3   60.49    5.18
  -5  -9   3   58.91    4.97
   5  -9  -3   55.56    4.81
  -5   9   3   56.47    4.75
   5   9  -3   57.01    4.68
  -4  -9   3   90.62    6.39
   4  -9  -3   89.95    6.36
   4  -9  -3   88.70    6.77
  -4   9   3   88.03    6.27
   4   9  -3   87.88    6.10
   3  -9  -3   45.92    3.60
   3  -9  -3   50.75    4.23
  -3  -9   3   48.45    3.67
  -3   9   3   45.46    3.60
   3   9  -3   44.55    3.40
   2  -9  -3   63.23    4.16
  -2  -9   3   60.23    4.15
   2  -9  -3   60.67    4.85
  -2   9   3   62.33    4.20
   1  -9  -3   17.34    1.39
   1  -9  -3   18.21    1.37
   1  -9  -3   14.74    1.97
  -1   9   3   17.05    1.57
  -1   9   3   16.29    1.55
   0  -9  -3    4.37    1.15
   0  -9  -3    3.80    0.54
   0  -9  -3    5.46    0.64
   0   9   3    4.99    1.09
   0   9   3    4.07    0.76
   0   9   3    4.10    0.79
   1  -9   3   37.12    2.85
  -1  -9  -3   39.89    2.72
  -1  -9  -3   39.51    2.59
   1   9   3   43.31    3.11
   2  -9   3   34.92    2.99
  -2  -9  -3   44.59    2.95
  -2  -9  -3   38.60    2.70
   2   9   3   29.81    3.01
   3  -9   3    3.31    1.14
  -3  -9  -3    8.06    1.38
   3   9   3    5.47    1.45
  -3   9  -3    6.53    1.10
  -4  -9  -3   23.90    2.50
   4  -9   3   16.88    2.47
   4   9   3   19.05    2.60
  -4   9  -3   19.80    2.05
   5  -9   3   72.32    6.53
  -5  -9  -3   79.35    6.04
  -5   9  -3   79.35    5.73
   5   9   3   88.82    6.89
   6  -9   3   59.21    5.92
  -6  -9  -3   71.32    5.44
   6   9   3   49.06    5.54
  -6   9  -3   56.97    4.82
  -7  -9  -3    7.28    2.30
  -7   9  -3    7.75    1.74
  -8  -9  -3    6.27    2.05
   8  -9   3    7.98    2.73
  -8   9  -3    5.29    1.81
   8   9   3    3.21    1.75
   9  -9   3   23.94    5.16
  -9  -9  -3   30.05    4.58
  -9   9  -3   25.33    4.10
   9   9   3   30.18    5.05
  12 -10  -3    5.24    4.36
  12 -10  -3    5.11    2.51
  11 -10  -3   15.08    3.30
  11 -10  -3    7.40    2.61
  11  10  -3    7.79    2.70
  10 -10  -3    1.64    1.64
  10 -10  -3    4.19    2.20
  10  10  -3   -0.58    1.25
   9 -10  -3    0.20    1.13
  -9 -10   3    2.20    1.63
  -9  10   3   -1.59    1.06
   8 -10  -3   67.91    6.78
  -8 -10   3   71.31    6.91
   8 -10  -3   85.17    8.15
  -8  10   3   86.81    7.00
   8  10  -3   74.04    6.71
   7 -10  -3    5.16    1.76
  -7 -10   3    4.58    1.51
  -7 -10   3    3.24    1.55
   7 -10  -3    5.09    1.91
  -7  10   3    2.47    1.35
   7  10  -3    4.08    1.50
  -6 -10   3  104.94    7.40
   6 -10  -3  100.49    7.72
  -6 -10   3  101.93    7.82
   6 -10  -3   98.29    7.82
   6  10  -3   99.05    7.40
  -6  10   3   98.14    7.51
  -5 -10   3   29.30    3.23
   5 -10  -3   30.62    3.49
  -5 -10   3   33.93    3.45
   5 -10  -3   28.23    3.22
  -5  10   3   35.07    3.35
   5  10  -3   33.21    3.16
  -4 -10   3    1.49    0.85
   4 -10  -3    0.33    0.70
   4  10  -3   -0.09    0.47
  -4  10   3    0.47    0.60
   3 -10  -3    4.13    1.20
  -3 -10   3    4.02    1.00
   3 -10  -3    3.32    0.90
   3  10  -3    3.53    0.89
  -3  10   3    3.89    0.98
   2 -10  -3   54.60    3.95
   2 -10  -3   59.92    4.72
  -2 -10   3   57.45    4.05
   2 -10  -3   56.05    3.92
  -2  10   3   62.19    4.07
   1 -10  -3   43.05    2.98
   1 -10  -3   42.55    3.73
   1 -10  -3   47.01    3.06
  -1  10   3   48.35    3.29
  -1  10   3   45.59    3.12
   0 -10   3    3.26    0.71
   0 -10  -3    3.48    1.04
   0 -10  -3    3.07    0.55
   0 -10  -3    2.66    0.61
   0  10   3    2.88    0.67
   0  10   3    3.36    0.77
  -1 -10  -3    6.90    0.81
  -1 -10  -3    5.27    0.91
   1 -10   3    6.52    1.08
   1  10   3    8.33    1.17
  -2 -10  -3  113.62    6.65
   2 -10   3  101.80    6.75
  -2 -10  -3  101.81    6.37
  -2  10  -3   97.60    6.33
   3 -10   3   36.07    3.23
  -3 -10  -3   34.78    2.95
  -3  10  -3   32.74    2.67
   3  10   3   28.91    3.11
   4 -10   3   14.30    2.58
  -4 -10  -3   15.96    2.10
   4  10   3   20.15    2.61
  -4  10  -3   16.97    1.86
  -5 -10  -3   72.54    5.90
   5 -10   3   78.44    6.76
  -5  10  -3   79.11    5.61
   5  10   3   81.27    6.68
   6 -10   3    1.20    1.47
  -6 -10  -3    0.88    1.15
   6  10   3    0.29    1.08
  -6  10  -3   -0.37    0.67
  -7 -10  -3    3.10    1.58
  -7  10  -3    3.53    1.37
   7  10   3    8.13    2.88
   8 -10   3    2.20    1.61
  -8 -10  -3    8.16    2.22
  -8  10  -3    3.18    1.64
   8  10   3    4.64    2.25
  -9 -10  -3    8.89    2.74
   9 -10   3    2.50    2.49
   9  10   3    6.38    2.59
  -9  10  -3    1.85    1.81
  12 -11  -3   -3.69    1.62
  12 -11  -3    0.13    2.39
  12  11  -3    1.54    2.01
  11 -11  -3   -0.08    1.41
  11 -11  -3    1.52    1.50
  11  11  -3    0.03    1.34
  10 -11  -3   53.32    6.07
  10 -11  -3   48.97    6.04
 -10 -11   3   58.53    7.65
 -10  11   3   48.95    9.02
  10  11  -3   59.17    6.18
   9 -11  -3    1.20    1.59
  -9 -11   3    3.59    1.90
   9 -11  -3   -1.91    0.99
  -9  11   3   -0.29    1.23
   9  11  -3    1.16    1.85
   8 -11  -3    8.11    2.37
   8 -11  -3    5.91    2.08
  -8 -11   3    7.24    2.18
   8  11  -3    6.24    2.11
  -8  11   3    3.98    1.77
   7 -11  -3   27.37    3.55
  -7 -11   3   19.66    3.57
   7 -11  -3   29.49    3.54
  -7 -11   3   21.16    2.80
  -7  11   3   26.58    3.29
   7  11  -3   26.05    3.23
   6 -11  -3   36.73    4.02
   6 -11  -3   45.51    4.43
  -6 -11   3   43.46    4.35
  -6 -11   3   39.03    3.87
  -6  11   3   39.48    3.96
   6  11  -3   40.46    3.95
  -5 -11   3  142.59    9.80
   5 -11  -3  151.45   10.33
  -5 -11   3  147.39    9.98
   5 -11  -3  140.63    9.84
   5  11  -3  143.65    9.60
  -5  11   3  145.34    9.75
   4 -11  -3   26.72    3.06
  -4 -11   3   24.81    2.70
   4 -11  -3   27.60    2.86
  -4  11   3   25.83    2.66
   3 -11  -3  103.71    7.26
   3 -11  -3   89.86    6.50
  -3 -11   3   99.92    6.58
  -3  11   3   94.04    6.52
   3  11  -3  105.48    6.47
   2 -11  -3   14.75    1.51
   2 -11  -3   11.93    1.89
   2 -11  -3   13.98    1.53
  -2 -11   3   12.93    1.53
  -2  11   3   14.08    1.53
   1 -11  -3   13.28    1.81
   1 -11  -3   11.75    1.26
   1 -11  -3   12.54    1.25
  -1  11   3   10.73    1.25
  -1  11   3   16.02    1.53
   0 -11  -3    3.53    0.65
   0 -11  -3    2.55    0.66
   0 -11   3    4.59    0.85
   0 -11  -3    5.58    1.27
   0  11   3    3.75    0.87
   0  11   3    5.04    0.92
  -1 -11  -3    0.48    0.50
  -1 -11  -3    0.58    0.37
   1 -11   3    0.15    0.37
   1  11   3    0.46    0.49
  -2 -11  -3   15.97    1.69
   2 -11   3   11.34    1.60
  -2 -11  -3   15.43    1.48
   2  11   3   14.20    1.80
  -2  11  -3   14.18    1.40
   3 -11   3   24.34    2.76
  -3 -11  -3   32.18    2.82
  -3  11  -3   33.27    2.57
   3  11   3   28.97    3.05
   4 -11   3   78.14    5.95
  -4 -11  -3   55.31    5.09
  -4  11  -3   72.87    5.04
   4  11   3   80.06    6.06
   5 -11   3   18.51    3.23
  -5 -11  -3   20.10    2.60
   5  11   3   20.97    2.99
  -5  11  -3   22.83    2.41
   6 -11   3    3.73    1.87
  -6 -11  -3    6.44    1.92
  -6  11  -3    7.00    1.68
   6  11   3   10.33    2.33
  -7 -11  -3    9.09    2.20
   7 -11   3    8.10    2.45
  -7  11  -3    6.56    1.79
   7  11   3    3.32    1.76
  -8 -11  -3   19.82    3.40
   8 -11   3   13.71    3.46
  -8  11  -3   13.35    2.63
   8  11   3   16.46    3.74
   9 -11   3    1.39    2.18
  -9 -11  -3    1.21    2.06
  -9  11  -3   -1.45    1.71
   9  11   3    4.94    2.17
  12 -12  -3    2.27    2.53
  12 -12  -3    8.24    3.32
  12  12  -3   10.58    3.39
  11 -12  -3   -0.40    1.58
  11 -12  -3    1.27    1.67
  11  12  -3   -2.07    1.11
  10 -12  -3    4.74    2.36
  10 -12  -3    6.28    2.24
 -10 -12   3    1.66    2.18
  10  12  -3    1.65    1.74
 -10  12   3    5.48    2.00
   9 -12  -3    9.04    2.47
   9 -12  -3   11.96    2.99
  -9 -12   3   13.65    3.19
  -9  12   3    8.16    2.42
   9  12  -3    8.37    2.36
   8 -12  -3    1.69    1.34
  -8 -12   3    0.42    1.26
   8 -12  -3    0.67    0.87
   8  12  -3    0.27    0.96
  -8  12   3   -1.03    0.81
  -7 -12   3   51.94    5.00
   7 -12  -3   57.66    5.79
   7 -12  -3   64.37    5.85
  -7 -12   3   66.18    5.97
   7  12  -3   60.54    5.42
  -7  12   3   62.26    5.52
   6 -12  -3   -0.43    0.66
  -6 -12   3   -0.07    0.69
   6 -12  -3    1.34    0.93
  -6 -12   3    2.24    1.08
  -6  12   3    1.02    0.75
   6  12  -3    0.59    0.68
  -5 -12   3  124.38    8.78
   5 -12  -3  116.23    8.98
   5 -12  -3  117.14    8.60
   5  12  -3  132.71    8.51
  -5  12   3  123.56    8.51
   4 -12  -3   10.07    1.89
   4 -12  -3    9.90    1.99
  -4 -12   3   10.09    1.81
   4  12  -3    9.30    1.65
  -4  12   3   12.19    1.95
  -3 -12   3   67.78    4.96
   3 -12  -3   68.29    4.96
   3 -12  -3   61.15    5.40
   3  12  -3   75.09    4.88
  -3  12   3   68.67    4.92
   2 -12  -3  252.29   14.95
   2 -12  -3  259.45   14.17
   2 -12  -3  216.78   13.99
  -2 -12   3  216.25   14.10
  -2  12   3  258.24   14.14
   1 -12  -3   84.51    5.91
   1 -12  -3   81.75    5.12
   1 -12  -3   81.60    5.13
  -1  12   3   74.11    5.11
   0 -12  -3   26.54    2.94
   0 -12  -3   28.97    2.20
   0 -12  -3   33.52    2.94
   0 -12   3   27.52    2.33
   0  12   3   29.70    2.44
   0  12   3   35.08    2.58
  -1 -12  -3   47.92    3.43
  -1 -12  -3   40.07    2.83
   1 -12   3   43.99    3.09
  -1 -12  -3   32.35    2.88
   1  12   3   36.10    3.08
   2 -12   3   27.01    2.45
  -2 -12  -3   20.32    2.19
  -2 -12  -3   25.74    2.09
  -2  12  -3   25.42    2.09
   2  12   3   21.39    3.84
  -3 -12  -3    6.66    1.34
   3 -12   3    5.76    1.35
   3  12   3    7.74    1.67
  -3  12  -3    5.43    1.10
   4 -12   3   40.07    3.99
  -4 -12  -3   37.48    3.61
  -4  12  -3   43.85    3.42
   4  12   3   36.58    3.94
   5 -12   3    2.51    1.19
  -5 -12  -3    0.87    1.03
  -5  12  -3    1.03    0.71
   5  12   3    1.79    1.29
  -6 -12  -3   11.36    2.42
   6 -12   3   17.71    3.31
  -6  12  -3   11.71    2.13
   6  12   3   12.97    2.76
   7 -12   3    2.35    1.42
  -7 -12  -3    3.21    1.82
   7  12   3    3.29    1.56
  -7  12  -3    3.56    1.48
   8 -12   3    0.77    1.73
  -8 -12  -3    1.43    1.82
  -8  12  -3    2.79    1.65
   8  12   3   -1.54    1.46
   9 -12   3   -1.84    1.97
  -9 -12  -3   -1.63    1.81
  -9  12  -3   -0.50    1.54
   9  12   3    4.18    1.91
  12 -13  -3   -2.71    2.11
  12 -13  -3    4.25    2.40
  12  13  -3    3.14    2.13
  11 -13  -3   -0.62    1.33
  11 -13  -3    0.71    1.92
  11  13  -3    0.09    1.57
 -10 -13   3    2.01    2.35
  10 -13  -3    3.27    1.89
  10 -13  -3   -0.42    1.72
  10  13  -3    0.35    1.62
 -10  13   3    3.26    2.04
  -9 -13   3    9.28    2.69
   9 -13  -3   13.32    3.33
   9 -13  -3   11.37    2.89
   9  13  -3    9.00    2.43
  -9  13   3   12.27    2.85
   8 -13  -3    1.63    1.11
  -8 -13   3    0.99    1.57
   8 -13  -3    0.52    1.09
   8  13  -3    0.13    1.11
  -8  13   3    1.68    1.20
   7 -13  -3   74.82    6.54
  -7 -13   3   68.87    5.93
   7 -13  -3   71.86    6.53
  -7 -13   3   73.12    6.56
   7  13  -3   63.65    5.92
  -7  13   3   68.56    5.98
  -6 -13   3    9.29    2.09
   6 -13  -3   11.05    2.26
  -6 -13   3    5.98    1.91
   6 -13  -3    7.11    1.96
  -6  13   3    9.89    2.05
   6  13  -3   11.76    2.22
   5 -13  -3    5.23    1.46
  -5 -13   3    5.19    1.62
   5 -13  -3    6.00    1.71
   5  13  -3    7.43    1.64
  -5  13   3    5.29    1.46
   4 -13  -3    2.30    1.05
  -4 -13   3    1.27    0.80
   4 -13  -3    2.19    1.14
  -4  13   3    2.25    0.94
   4  13  -3    2.61    1.01
   3 -13  -3   57.31    4.77
   3 -13  -3   56.56    4.21
  -3 -13   3   57.13    4.26
  -3  13   3   47.80    3.99
   3  13  -3   48.79    3.94
   2 -13  -3  195.01   13.54
   2 -13  -3  206.34   12.87
   2 -13  -3  222.95   12.94
  -2 -13   3  221.54   13.08
  -2  13   3  242.27   13.01
   1 -13  -3  228.12   13.38
   1 -13  -3  183.02   12.37
   1 -13  -3  222.96   12.48
  -1  13   3  224.26   12.57
   0 -13  -3    3.14    0.69
   0 -13  -3    2.34    0.92
   0 -13   3    1.53    0.62
   0 -13  -3    2.40    0.68
   0  13   3    2.04    0.77
   0  13   3    3.13    0.82
  -1 -13  -3    0.35    0.39
   1 -13   3    0.04    0.38
  -1 -13  -3   -0.21    0.41
   1  13   3    0.83    0.57
  -2 -13  -3   13.67    1.47
  -2 -13  -3   16.00    1.77
   2  13   3   11.45    1.71
   3 -13   3   17.70    2.27
  -3 -13  -3   18.79    2.16
  -3  13  -3   17.65    1.85
   3  13   3   18.10    2.34
  -4 -13  -3    5.65    1.51
   4 -13   3    5.10    1.55
  -4  13  -3    5.93    1.31
   4  13   3    5.19    1.56
   5 -13   3   19.32    3.40
  -5 -13  -3   23.26    2.91
  -5  13  -3   24.80    2.59
   5  13   3   22.02    3.13
  -6 -13  -3    6.37    1.85
   6 -13   3    1.87    1.52
   6  13   3    5.93    2.02
  -6  13  -3    5.02    1.42
   7 -13   3   15.14    3.41
  -7  13  -3   12.50    2.33
   7  13   3    9.25    2.72
  -8 -13  -3    2.47    2.09
   8 -13   3    3.31    2.21
   8  13   3    5.16    2.32
  -8  13  -3    3.57    1.52
  -9 -13  -3   -2.44    1.89
   9 -13   3    2.26    2.51
  -9  13  -3    0.53    1.67
   9  13   3    2.26    1.52
  12 -14  -3    6.68    3.03
  12 -14  -3   10.23    3.36
  12  14  -3    4.74    2.87
  11 -14  -3   37.00    6.35
  11 -14  -3   40.41    5.15
  11  14  -3   34.01    4.97
  10 -14  -3   -1.25    1.05
  10 -14  -3   -0.05    1.40
 -10 -14   3   -1.52    1.80
 -10  14   3    1.35    1.45
   9 -14  -3   41.69    5.19
  -9 -14   3   46.54    5.64
   9 -14  -3   36.83    4.88
  -9  14   3   44.22    4.95
   9  14  -3   39.94    4.77
   8 -14  -3   14.74    3.35
   8 -14  -3   17.60    3.49
  -8 -14   3   13.79    3.23
   8  14  -3   13.65    3.02
  -8  14   3   13.61    2.88
  -7 -14   3  110.53    9.26
  -7 -14   3  119.21    9.52
   7 -14  -3  130.18    9.71
  -7  14   3  123.47    9.11
   7  14  -3  126.43    9.11
  -6 -14   3   46.59    4.30
   6 -14  -3   47.40    4.63
   6 -14  -3   43.25    4.69
  -6 -14   3   49.68    4.86
  -6  14   3   47.93    4.40
   6  14  -3   38.30    4.07
   5 -14  -3   18.40    2.52
   5 -14  -3   18.20    2.76
  -5 -14   3   16.79    2.35
  -5  14   3   19.70    2.40
   5  14  -3   17.08    2.22
   4 -14  -3   27.40    2.79
  -4 -14   3   21.31    2.60
   4  14  -3   20.82    2.37
  -4  14   3   22.36    2.48
   3 -14  -3    7.79    1.53
  -3 -14   3    7.08    1.48
  -3  14   3    6.77    1.36
   3  14  -3    8.37    1.51
   2 -14  -3  101.61    6.35
   2 -14  -3   90.12    6.21
   2 -14  -3  101.81    7.05
  -2 -14   3   96.79    6.44
  -2  14   3   87.43    6.14
   1 -14  -3    3.79    0.89
   1 -14  -3    3.64    1.20
   1 -14  -3    3.08    0.82
  -1  14   3    4.04    0.90
   0 -14  -3  144.12    9.27
   0 -14  -3  166.46    9.55
   0 -14   3  158.58    9.50
   0  14   3  162.16    9.62
   0  14   3  155.25    9.67
  -1 -14  -3   45.48    3.29
  -1 -14  -3   45.67    3.68
   1 -14   3   44.41    3.52
  -1 -14  -3   51.19    3.65
   1  14   3   47.45    3.68
   2 -14   3   76.41    5.28
  -2 -14  -3   76.60    4.86
  -2 -14  -3   69.97    5.08
   2  14   3   59.36    5.09
  -3 -14  -3   56.48    4.94
   3 -14   3   72.43    5.36
  -3  14  -3   66.77    4.74
   3  14   3   76.37    5.55
   4 -14   3   10.22    2.13
  -4 -14  -3   11.43    2.04
  -4  14  -3    8.51    1.56
   4  14   3    9.63    2.08
   5 -14   3   39.30    4.37
  -5  14  -3   46.49    3.74
   5  14   3   34.74    4.19
  -6 -14  -3   12.99    2.61
   6 -14   3   15.23    3.36
  -6  14  -3   16.17    2.27
   6  14   3   13.57    2.91
   7 -14   3    9.05    2.50
  -7  14  -3   17.54    2.84
   7  14   3    8.16    2.39
   8 -14   3    3.87    1.98
  -8 -14  -3   -1.31    1.54
  -8  14  -3    2.80    1.55
   8  14   3    3.53    1.67
   9 -14   3    0.28    2.02
  -9 -14  -3    3.15    2.41
  -9  14  -3    2.85    1.87
   9  14   3    2.76    2.17
  12 -15  -3   27.05    6.22
  12  15  -3   21.01    4.61
  11 -15  -3    0.28    1.52
  11 -15  -3   -0.71    1.69
  11  15  -3   -0.74    1.42
 -10 -15   3    7.06    2.59
  10 -15  -3    2.90    2.19
  10 -15  -3    7.93    2.64
 -10  15   3    2.19    1.69
  10  15  -3    3.79    2.15
  -9 -15   3    9.55    3.23
   9 -15  -3   11.92    3.04
   9 -15  -3   12.39    2.92
  -9  15   3   12.82    2.85
   9  15  -3    7.74    2.44
   8 -15  -3    7.72    2.30
  -8 -15   3    5.25    2.16
   8 -15  -3    9.05    2.69
   8  15  -3    6.97    2.10
  -8  15   3    7.48    2.09
   7 -15  -3    2.66    1.45
  -7 -15   3    2.13    1.91
   7 -15  -3    4.67    1.82
  -7 -15   3    6.27    1.98
   7  15  -3    1.71    1.26
  -7  15   3    6.09    1.92
  -6 -15   3   25.00    3.26
   6 -15  -3   21.41    3.00
   6 -15  -3   22.11    3.29
  -6 -15   3   22.22    2.90
   6  15  -3   22.46    2.81
  -6  15   3   22.20    2.81
   5 -15  -3    3.97    1.40
  -5 -15   3    5.14    1.56
   5  15  -3    5.45    1.43
  -5  15   3    3.97    1.31
  -4 -15   3  384.18   22.40
   4 -15  -3  374.56   22.32
   4  15  -3  369.22   22.01
  -4  15   3  372.02   22.10
  -3 -15   3    2.32    0.96
   3 -15  -3    4.28    1.21
   3  15  -3    3.36    1.06
  -3  15   3    4.57    1.11
   2 -15  -3    6.01    1.21
   2 -15  -3    8.70    1.42
  -2 -15   3    6.77    1.36
  -2  15   3    6.83    1.27
   1 -15  -3   53.61    3.98
   1 -15  -3   58.43    4.68
   1 -15  -3   59.49    4.04
  -1  15   3   55.98    4.10
   0 -15  -3   99.21    6.35
   0 -15  -3   94.60    6.78
   0 -15   3   98.71    6.31
   0 -15  -3   96.47    6.17
   0  15   3  100.69    6.50
   0  15   3   98.50    6.51
   1 -15   3    5.05    1.12
  -1 -15  -3    3.90    1.11
  -1 -15  -3    5.84    1.01
  -1 -15  -3    6.19    1.26
   1  15   3    5.00    1.18
  -2 -15  -3  302.37   17.73
   2 -15   3  314.64   18.18
  -2 -15  -3  334.45   18.25
   2  15   3  275.76   18.15
  -3 -15  -3    0.85    0.82
  -3 -15  -3    1.09    0.77
   3 -15   3    2.80    1.03
  -3  15  -3    1.41    0.71
   3  15   3    1.52    0.91
   4 -15   3  268.01   16.21
  -4 -15  -3  241.76   15.62
  -4  15  -3  280.82   15.26
   4  15   3  211.39   15.71
  -5 -15  -3   95.94    7.62
   5 -15   3  108.22    8.34
   5  15   3  103.62    8.15
  -5  15  -3  106.41    7.30
   6 -15   3   13.14    3.25
  -6 -15  -3   20.22    3.25
  -6  15  -3   19.16    2.52
   6  15   3   18.58    3.39
  -7 -15  -3   -0.89    1.36
   7 -15   3    2.06    1.44
   7  15   3    0.59    1.16
  -8 -15  -3    3.09    2.08
   8 -15   3    5.75    2.34
  -8  15  -3    1.55    1.54
   8  15   3    5.72    2.27
   9 -15   3    8.73    3.26
  -9 -15  -3   13.09    3.21
   9  15   3   12.42    3.32
  -9  15  -3   11.15    2.95
  12 -16  -3    1.48    2.63
  12 -16  -3    4.42    2.63
  12  16  -3    7.85    3.04
  11 -16  -3    2.59    1.52
  11 -16  -3   -0.07    1.67
  11  16  -3   -3.69    1.63
  10 -16  -3    0.29    1.32
 -10 -16   3    5.82    2.82
  10 -16  -3    2.32    1.49
  10  16  -3    3.27    1.74
 -10  16   3    2.03    1.67
  -9 -16   3    1.26    1.61
   9 -16  -3    2.71    1.60
   9 -16  -3   -1.43    1.23
   9  16  -3   -1.39    1.05
   8 -16  -3    1.14    1.40
  -8 -16   3    1.56    1.38
   8 -16  -3    1.96    1.50
  -8  16   3    1.63    1.11
   8  16  -3    1.24    1.24
   7 -16  -3    4.72    1.75
   7 -16  -3    5.37    1.77
  -7 -16   3    5.93    1.98
  -7  16   3    2.87    1.45
   7  16  -3    1.77    1.32
   6 -16  -3   93.50    7.87
  -6 -16   3  105.17    8.73
   6 -16  -3  100.98    8.32
   6  16  -3  109.85    7.73
  -6  16   3   96.26    8.27
  -5 -16   3   12.08    2.32
   5 -16  -3   10.83    2.20
  -5  16   3    9.32    1.97
   5  16  -3    9.94    2.00
   4 -16  -3    1.04    0.80
  -4 -16   3    0.18    0.72
  -4  16   3    1.82    0.86
   4  16  -3    1.26    0.87
  -3 -16   3  110.29    7.34
   3 -16  -3   95.87    7.20
  -3  16   3  112.99    7.21
   2 -16  -3   19.58    2.12
  -2 -16   3   22.12    2.32
   2 -16  -3   23.15    2.26
  -2  16   3   21.39    2.15
   1 -16  -3    4.33    1.30
   1 -16  -3    3.44    0.88
   1 -16  -3    4.39    0.99
  -1  16   3    2.52    0.83
   0 -16  -3    4.34    0.89
   0 -16  -3    3.31    0.88
   0 -16   3    2.54    0.80
   0 -16  -3    4.67    1.24
   0  16   3    3.10    0.96
   0  16   3    3.45    0.98
  -1 -16  -3    3.06    1.03
  -1 -16  -3    3.52    0.97
  -1 -16  -3    5.93    1.05
   1  16   3    5.81    1.49
  -2 -16  -3    3.77    1.10
   2 -16   3    4.00    1.06
  -2 -16  -3    1.92    0.75
  -2 -16  -3    3.13    0.84
   2  16   3    2.26    0.96
  -3 -16  -3   14.68    2.04
   3 -16   3   11.29    2.14
  -3 -16  -3   13.63    1.75
   3  16   3   15.40    2.13
  -3  16  -3   13.52    1.65
  -4 -16  -3   12.13    2.28
   4 -16   3   11.35    2.36
  -4  16  -3   18.20    2.03
   4  16   3   14.58    2.66
  -5 -16  -3   -0.12    0.84
   5 -16   3   -0.33    0.83
   5  16   3   -0.45    0.92
  -5  16  -3   -0.58    0.63
   6 -16   3    1.56    1.60
  -6 -16  -3    2.44    1.36
  -6  16  -3    2.77    1.10
   6  16   3    2.57    1.47
   7 -16   3    3.97    1.99
  -7 -16  -3    4.71    2.07
   7  16   3    5.31    2.17
   8 -16   3    4.72    2.41
  -8 -16  -3    6.49    2.41
   8  16   3    5.70    2.40
  -8  16  -3    5.70    1.92
   9 -16   3    0.09    1.98
  -9 -16  -3    5.77    2.44
  -9  16  -3    3.83    1.62
   9  16   3    1.94    1.81
  12 -17  -3   -1.43    2.13
  12 -17  -3    3.16    2.72
  12  17  -3    2.62    2.19
  11 -17  -3    0.84    1.72
  11 -17  -3    0.63    1.59
  11  17  -3   -2.20    1.49
  10 -17  -3    4.49    1.99
  10 -17  -3   -1.46    1.20
 -10 -17   3    2.60    2.65
 -10  17   3    2.42    1.68
  10  17  -3    2.35    1.28
   9 -17  -3   23.69    4.41
   9 -17  -3   26.62    4.70
  -9 -17   3   33.46    5.40
  -9  17   3   28.51    3.87
   9  17  -3   26.14    4.31
   8 -17  -3   -0.95    1.01
  -8 -17   3   -0.60    1.05
   8 -17  -3   -0.58    0.93
   8  17  -3    0.20    0.78
  -8  17   3   -0.47    1.08
  -7 -17   3   53.02    5.52
  -7 -17   3   45.88    6.02
   7 -17  -3   51.20    5.44
   7 -17  -3   44.05    5.12
  -7  17   3   52.59    5.01
   7  17  -3   55.77    5.09
   6 -17  -3    1.71    1.18
  -6  17   3    1.79    1.42
   6  17  -3    0.94    0.89
   5 -17  -3   -0.29    0.58
  -5 -17   3   -0.34    0.63
  -5  17   3    1.20    0.84
   5  17  -3   -0.27    0.65
   4 -17  -3    0.67    0.86
  -4 -17   3    1.46    0.87
   4  17  -3    0.92    0.85
  -4  17   3    2.18    0.87
  -3 -17   3   23.13    2.56
   3 -17  -3   26.42    2.68
   3  17  -3   21.84    2.42
  -3  17   3   23.95    2.45
   2 -17  -3   32.13    2.84
  -2 -17   3   29.26    2.85
   2 -17  -3   28.96    2.72
  -2  17   3   31.08    2.74
   1 -17  -3  121.17    7.75
   1 -17  -3  131.03    7.76
  -1  17   3  110.78    7.65
   0 -17   3   34.90    3.05
   0 -17  -3   42.06    3.15
   0 -17  -3   36.66    2.92
   0 -17  -3   34.66    3.38
   0  17   3   38.14    3.17
  -1 -17  -3  105.61    6.63
   1 -17   3   94.99    6.31
  -1 -17  -3   86.80    5.97
  -1 -17  -3   93.67    6.38
   1  17   3   84.51    6.34
  -2 -17  -3    0.37    0.49
  -2 -17  -3    0.39    0.52
  -2 -17  -3   -0.80    0.66
   2 -17   3   -0.58    0.42
   2  17   3    0.61    0.64
  -3 -17  -3    0.20    0.67
  -3 -17  -3   -0.08    0.52
   3 -17   3   -0.41    0.65
   3  17   3    0.06    0.57
  -3  17  -3   -0.80    0.46
  -4 -17  -3   42.08    4.47
   4 -17   3   58.01    5.04
  -4  17  -3   56.53    4.34
   4  17   3   62.35    5.20
   5 -17   3    1.56    0.96
  -5  17  -3    0.14    0.74
   5  17   3   -0.24    0.79
   6 -17   3   14.48    3.45
  -6 -17  -3   17.44    3.09
   6  17   3   13.33    2.91
  -6  17  -3   15.26    2.52
   7 -17   3    7.13    2.32
  -7 -17  -3    4.20    2.17
  -7  17  -3    1.80    1.51
   7  17   3    6.97    2.27
  -8 -17  -3    4.52    2.32
   8 -17   3   -3.66    1.49
   8  17   3    1.07    1.66
  -8  17  -3    5.69    1.99
  -9 -17  -3    4.23    2.62
   9 -17   3    4.68    2.39
   9  17   3    2.56    1.87
  -9  17  -3    1.51    1.91
  12 -18  -3    1.27    2.82
  12 -18  -3   -6.08    2.20
  12  18  -3    2.33    2.07
  11 -18  -3    1.76    1.84
  11 -18  -3    3.76    2.04
  11  18  -3   -0.13    1.99
  10 -18  -3    0.88    1.99
 -10 -18   3    1.48    2.51
  10 -18  -3    3.60    1.52
 -10  18   3    1.57    1.78
  10  18  -3    0.92    1.55
   9 -18  -3    2.95    1.79
  -9 -18   3    0.38    1.77
   9 -18  -3    0.58    1.32
   9  18  -3    2.64    1.56
  -9  18   3    6.68    1.79
  -8 -18   3    4.76    1.90
  -8 -18   3    2.55    1.86
   8 -18  -3    2.80    1.58
   8 -18  -3    2.84    1.64
   8  18  -3    2.09    1.41
  -8  18   3   -0.96    0.99
   7 -18  -3  132.33   10.24
  -7 -18   3  133.08   10.27
  -7 -18   3  111.74    8.89
   7 -18  -3  124.78    9.80
  -7  18   3  120.28    9.16
   7  18  -3  127.33    9.33
  -6 -18   3    2.93    1.35
   6 -18  -3    4.58    1.71
   6  18  -3    4.23    1.42
  -6  18   3    3.59    1.44
  -5 -18   3   52.00    4.94
   5 -18  -3   47.66    4.70
  -5  18   3   55.03    4.64
   5  18  -3   55.34    4.65
  -4 -18   3    4.55    1.28
   4 -18  -3    4.83    1.46
  -4  18   3    3.46    1.17
   4  18  -3    3.36    1.20
   3 -18  -3   55.66    4.57
  -3 -18   3   49.18    4.45
  -3  18   3   61.40    4.52
   3  18  -3   63.11    4.58
   2 -18  -3  158.95   11.10
  -2 -18   3  204.36   11.60
   2 -18  -3  171.14   11.75
  -2  18   3  192.10   11.25
   1 -18  -3    0.76    0.62
   1 -18  -3    0.96    0.66
  -1  18   3    2.10    0.81
   0 -18  -3   53.50    4.11
   0 -18   3   37.74    3.43
   0 -18  -3   43.38    3.38
   0  18   3   46.27    3.74
   0  18   3   41.03    3.57
  -1 -18  -3  113.62    7.82
  -1 -18  -3  134.29    8.13
  -1 -18  -3  112.96    7.53
   1 -18   3  118.26    7.83
   1  18   3  116.62    7.92
  -2 -18  -3   13.12    1.77
  -2 -18  -3   18.02    2.19
  -2 -18  -3   18.54    2.25
   2 -18   3   17.82    2.13
   2  18   3   15.26    2.06
  -3 -18  -3    0.80    0.65
  -3 -18  -3   -0.91    0.65
   3 -18   3    0.91    0.83
  -3  18  -3    0.52    0.62
   3  18   3   -0.24    0.80
   4 -18   3   20.24    2.81
  -4 -18  -3   27.93    3.00
   4  18   3   15.86    2.96
  -4  18  -3   18.66    2.31
   5 -18   3    0.59    0.97
  -5 -18  -3    0.96    1.15
   5  18   3    1.02    1.11
  -5  18  -3    1.19    0.84
  -6 -18  -3   47.81    5.07
   6 -18   3   47.21    5.39
   6  18   3   43.20    4.91
  -6  18  -3   54.35    4.69
   7 -18   3   -1.76    1.00
  -7 -18  -3    0.59    1.56
   7  18   3    0.40    1.24
  -7  18  -3   -0.06    1.00
   8 -18   3   -0.66    1.61
  -8 -18  -3    0.28    1.99
  -8  18  -3    2.25    1.33
   8  18   3   -0.24    1.40
  -9 -18  -3   -0.20    2.49
   9 -18   3    5.67    2.68
  -9  18  -3    2.85    2.11
   9  18   3    7.06    2.61
  11 -19  -3    0.48    2.50
  11 -19  -3    5.80    2.88
  11  19  -3    2.33    1.82
 -10 -19   3    0.54    2.05
  10 -19  -3    3.26    1.91
  10 -19  -3    0.69    1.87
 -10  19   3    5.99    2.25
  10  19  -3    5.51    2.10
  -9 -19   3   -1.14    1.81
   9 -19  -3    2.59    1.85
   9 -19  -3   -1.05    1.24
   9  19  -3    0.98    1.34
  -9  19   3    1.53    1.44
   8 -19  -3    0.28    1.45
  -8 -19   3    0.01    1.40
   8 -19  -3   -0.17    0.91
  -8 -19   3    0.55    0.96
   8  19  -3    0.72    1.19
  -8  19   3   -0.06    1.07
  -7 -19   3    1.62    1.24
   7 -19  -3    2.04    1.42
  -7 -19   3    0.44    1.40
   7  19  -3    5.27    1.60
  -7  19   3    4.29    1.54
  -6 -19   3   18.40    3.27
   6 -19  -3   21.26    3.50
   6  19  -3   21.39    2.86
  -6  19   3   23.50    2.91
  -5 -19   3   -1.01    0.60
   5 -19  -3   -0.21    0.68
   5  19  -3    0.25    0.71
  -5  19   3    0.66    0.65
   4 -19  -3   20.70    2.58
  -4 -19   3   22.37    2.72
   4  19  -3   19.73    2.44
  -4  19   3   16.35    2.19
  -3 -19   3   24.33    2.69
   3 -19  -3   20.32    2.46
   3  19  -3   21.23    2.44
  -3  19   3   22.53    2.40
   2 -19  -3    2.25    1.00
  -2 -19   3    2.86    1.01
   2 -19  -3    3.92    1.10
  -2  19   3    3.07    0.99
   1 -19  -3    7.61    1.46
   1 -19  -3    6.20    1.28
  -1  19   3    6.88    1.35
   0 -19  -3    4.03    1.10
   0 -19  -3    4.68    1.46
   0 -19  -3    4.85    1.21
   0 -19   3    4.38    1.13
   0  19   3    4.93    1.31
  -1 -19  -3   55.24    4.42
  -1 -19  -3   50.67    4.37
   1 -19   3   60.63    4.44
  -1 -19  -3   60.99    4.64
   1  19   3   54.12    4.46
  -2 -19  -3    0.58    0.58
  -2 -19  -3    0.87    0.68
   2 -19   3    1.74    0.87
  -2 -19  -3    1.07    0.82
   2  19   3    0.70    0.72
  -3 -19  -3   22.51    2.73
   3 -19   3   17.68    2.55
  -3 -19  -3   18.92    2.22
  -3  19  -3   22.60    2.34
   3  19   3   20.02    2.66
   4 -19   3   26.66    3.42
  -4 -19  -3   31.11    3.50
   4  19   3   36.83    3.82
  -4  19  -3   31.96    3.12
  -5 -19  -3   16.15    3.02
   5 -19   3   18.08    3.28
  -5  19  -3   20.00    2.45
   5  19   3   19.39    3.35
   6 -19   3   13.59    3.34
  -6 -19  -3   18.71    3.24
  -6  19  -3   17.21    2.44
   6  19   3   16.25    3.44
   7 -19   3   22.92    4.49
  -7 -19  -3   23.64    4.00
  -7  19  -3   19.22    3.11
   7  19   3   24.61    4.20
  -8 -19  -3   -1.69    1.81
   8 -19   3    0.80    1.82
  -8  19  -3    0.09    1.46
   8  19   3   -0.66    1.36
   9 -19   3   -1.44    2.44
  -9 -19  -3   -2.02    2.53
  -9  19  -3   -2.36    1.87
  11 -20  -3    3.26    2.42
  11 -20  -3    0.30    1.83
  11  20  -3    5.34    2.32
  10 -20  -3   11.70    3.40
 -10 -20   3   17.24    4.01
  10 -20  -3   11.72    3.40
  10  20  -3   15.56    3.31
 -10  20   3   10.05    2.65
   9 -20  -3    5.15    2.26
  -9 -20   3    5.18    2.72
  -9  20   3    7.93    2.45
   9  20  -3    6.84    2.24
  -8 -20   3   10.67    2.97
  -8 -20   3   14.24    2.66
   8 -20  -3   11.84    2.94
   8 -20  -3    8.69    2.60
  -8  20   3   11.50    2.58
   8  20  -3    9.97    2.47
  -7 -20   3    1.02    0.97
   7 -20  -3   -0.44    1.03
  -7 -20   3    1.44    1.37
   7  20  -3   -0.63    0.90
  -7  20   3    1.30    0.96
  -6 -20   3   -1.06    0.72
   6 -20  -3    0.17    1.03
   6  20  -3    0.34    0.92
  -6  20   3    1.59    0.94
   5 -20  -3   44.53    4.42
  -5 -20   3   46.67    4.63
  -5  20   3   42.86    4.07
   5  20  -3   45.47    4.32
  -4 -20   3    5.33    1.61
   4 -20  -3    5.40    1.53
  -4  20   3    4.88    1.31
   4  20  -3    6.61    1.57
  -3 -20   3   19.26    2.55
   3 -20  -3   24.16    2.66
  -3  20   3   26.12    2.63
  -2 -20   3   64.06    5.07
   2 -20  -3   62.84    4.90
   2 -20  -3   67.06    4.90
  -2  20   3   60.23    4.72
   1 -20  -3    0.95    0.70
   1 -20  -3    1.06    0.71
  -1 -20   3    2.05    0.90
  -1  20   3    0.23    0.60
   0 -20  -3   53.17    4.00
   0 -20   3   49.29    3.93
   0  20   3   45.02    4.03
   1 -20   3   59.11    4.71
  -1 -20  -3   70.44    5.00
  -1 -20  -3   58.65    4.58
  -1 -20  -3   67.53    4.98
   1  20   3   58.02    4.85
  -2 -20  -3   11.00    1.55
   2 -20   3    8.24    1.67
  -2 -20  -3    8.22    1.67
  -2 -20  -3    9.21    1.56
   2  20   3    6.96    1.67
   3 -20   3   43.36    4.19
  -3 -20  -3   32.84    3.77
  -3 -20  -3   43.56    3.65
  -3  20  -3   47.65    3.72
   3  20   3   45.10    4.15
   4 -20   3    1.57    1.12
  -4 -20  -3    1.90    1.02
  -4 -20  -3    1.60    1.19
   4  20   3    3.50    1.51
  -4  20  -3    2.19    1.05
   5 -20   3   45.93    4.84
  -5 -20  -3   41.32    4.32
  -5  20  -3   35.20    3.70
   5  20   3   40.35    4.47
   6 -20   3    3.10    1.96
  -6  20  -3    2.20    1.27
  -7 -20  -3   17.32    3.41
   7 -20   3   14.44    3.35
   7  20   3   15.64    3.47
  -7  20  -3   11.45    2.51
  -8 -20  -3    4.67    2.11
   8 -20   3    3.31    1.91
  -8  20  -3    0.80    1.54
   8  20   3    0.42    1.62
  -9 -20  -3    0.88    2.59
   9  20   3    9.35    4.29
  11 -21  -3    0.77    1.95
  11 -21  -3    0.07    2.05
  11  21  -3    0.15    1.82
 -10 -21   3    9.02    3.80
  10 -21  -3    4.01    2.56
  10 -21  -3    9.43    2.79
  10  21  -3   14.38    3.26
 -10  21   3   12.58    2.82
   9 -21  -3    8.26    2.70
   9 -21  -3    8.65    2.80
   9  21  -3   11.70    2.89
  -9  21   3    7.69    2.82
   8 -21  -3    4.56    2.10
  -8 -21   3    0.06    1.14
  -8 -21   3    3.42    1.80
   8  21  -3    3.26    1.90
  -8  21   3    2.70    1.47
  -7 -21   3    1.52    1.17
  -7 -21   3    2.36    1.55
   7 -21  -3    3.49    1.66
   7  21  -3    0.63    1.14
  -7  21   3    3.17    1.31
   6 -21  -3   22.60    3.24
  -6 -21   3   20.96    3.63
  -6  21   3   24.46    2.98
   6  21  -3   22.01    2.97
  -5 -21   3   55.76    5.26
   5 -21  -3   58.49    5.28
  -5  21   3   51.81    4.77
   5  21  -3   62.13    5.12
   4 -21  -3    2.00    1.11
  -4 -21   3    2.04    1.03
  -4  21   3    1.94    0.90
   4  21  -3    3.41    1.21
   3 -21  -3   17.58    2.21
  -3 -21   3   11.83    2.16
  -3  21   3   16.08    2.06
   2 -21  -3    2.95    1.09
  -2 -21   3    2.00    0.98
   2 -21  -3    1.83    0.86
  -2  21   3    1.84    0.84
   1 -21  -3   79.86    5.72
  -1 -21   3   82.63    5.98
   1 -21  -3   78.81    5.62
  -1  21   3   75.05    5.61
   0 -21  -3    8.76    1.66
   0 -21  -3    8.13    1.57
   0 -21   3   11.61    1.64
   0  21   3   14.93    1.95
  -1 -21  -3   14.05    2.02
   1 -21   3   16.37    2.01
  -1 -21  -3   14.04    2.04
  -1 -21  -3   14.69    1.80
   1  21   3   20.90    2.34
  -2 -21  -3   13.92    2.42
   2 -21   3   13.97    2.00
  -2 -21  -3   14.20    1.82
  -2 -21  -3   14.50    1.88
   2  21   3   17.73    2.27
   3 -21   3   23.14    2.80
  -3 -21  -3   15.27    1.81
  -3 -21  -3   20.97    2.61
  -3 -21  -3   20.70    2.30
   3  21   3   18.03    2.51
  -3  21  -3   17.54    2.17
  -4 -21  -3   -0.82    0.88
   4 -21   3    1.52    1.16
  -4 -21  -3    1.87    0.96
   4  21   3    0.29    0.85
  -4  21  -3   -0.58    0.60
  -5 -21  -3   -0.45    1.12
   5 -21   3    1.62    1.17
  -5  21  -3    0.76    0.88
   5  21   3    1.32    1.15
  -6 -21  -3    0.48    1.81
   6 -21   3    0.50    2.16
  -6  21  -3    3.69    1.32
   6  21   3    8.65    2.35
  -7 -21  -3    1.07    2.04
   7 -21   3    3.50    1.89
  -7  21  -3    1.46    1.25
   7  21   3    3.06    1.83
   8 -21   3    1.05    1.88
  -8 -21  -3    2.31    2.21
  -8  21  -3    1.03    1.68
   8  21   3   -1.81    1.60
  -9 -21  -3    5.47    3.02
   9 -21   3    1.50    3.26
   9  21   3   10.30    3.15
  -9  21  -3    5.09    2.43
  11 -22  -3   -1.79    1.57
  11 -22  -3    2.69    2.31
  11  22  -3    0.66    1.95
  10 -22  -3   -0.19    1.78
  10 -22  -3    1.33    2.96
  10  22  -3    1.75    1.76
 -10  22   3   -3.05    1.94
   9 -22  -3    2.00    1.86
   9 -22  -3    1.36    1.41
  -9 -22   3   -1.72    1.72
  -9  22   3   -1.23    1.98
   9  22  -3    2.22    1.26
  -8 -22   3   57.69    6.52
   8 -22  -3   61.52    6.58
  -8 -22   3   57.24    5.23
   8 -22  -3   55.46    6.90
   8  22  -3   53.37    9.01
  -8  22   3   59.39    5.64
   7 -22  -3   13.27    3.03
  -7 -22   3   11.19    2.49
  -7 -22   3   12.41    2.82
  -7  22   3   10.90    2.55
   7  22  -3   13.30    2.84
   6 -22  -3  100.14    8.21
  -6 -22   3  100.26    8.33
  -6  22   3   95.22    7.46
   6  22  -3   98.32    7.75
   5 -22  -3   29.88    3.57
   5  22  -3   34.03    3.60
  -4 -22   3   21.56    2.81
   4 -22  -3   19.65    2.64
   4  22  -3   17.89    2.47
  -4  22   3   23.70    2.61
   3 -22  -3   44.27    4.08
  -3 -22   3   48.40    4.39
  -3  22   3   47.59    4.05
   2 -22  -3    2.02    0.96
   2 -22  -3    0.25    0.65
  -2 -22   3    1.62    1.06
  -2  22   3    1.18    0.77
   1 -22  -3  112.42    7.06
  -1 -22   3   99.94    6.97
   1 -22  -3   98.69    6.76
  -1 -22   3   91.57    7.05
  -1  22   3   94.77    6.88
   0 -22   3  142.96    9.06
   0 -22  -3  134.24    8.86
   0 -22  -3  150.20    9.20
   0  22   3  124.86    9.15
  -1 -22  -3   11.13    2.05
  -1 -22  -3    7.92    1.44
   1 -22   3    6.95    1.50
  -1 -22  -3    6.61    1.52
   1  22   3    7.32    1.66
  -2 -22  -3   -0.83    0.50
   2 -22   3    1.22    0.79
  -2 -22  -3    0.61    0.73
  -2 -22  -3    0.03    0.65
   2  22   3   -0.56    0.53
  -3 -22  -3    6.29    1.31
   3 -22   3    5.62    1.57
  -3 -22  -3    6.16    1.40
  -3 -22  -3    3.99    1.44
   3  22   3    6.03    1.72
  -3  22  -3    6.01    1.40
  -4 -22  -3   79.64    6.25
   4 -22   3   85.28    6.98
  -4 -22  -3   88.20    6.78
   4  22   3   78.12    6.69
  -4  22  -3   77.37    6.02
  -5 -22  -3   24.44    3.36
   5 -22   3   23.72    3.94
  -5  22  -3   22.23    2.81
   5  22   3   25.28    3.44
  -6 -22  -3    0.05    1.46
   6 -22   3    3.17    1.80
   6  22   3   -1.14    1.00
  -7 -22  -3    0.17    1.96
   7 -22   3    0.82    1.60
   7  22   3   -2.43    1.07
  -7  22  -3    0.01    1.17
   8 -22   3    2.42    1.97
  -8 -22  -3    0.15    2.31
   8  22   3   -0.19    1.50
  -8  22  -3   -0.51    1.41
   9 -22   3    1.73    2.53
  -9 -22  -3    6.23    3.13
  -9  22  -3    3.67    2.14
   9  22   3    6.37    2.74
  11 -23  -3    1.76    2.56
  11 -23  -3    1.32    1.58
  11  23  -3    0.01    2.22
  10 -23  -3   -1.66    1.50
  10 -23  -3    0.15    1.84
  10  23  -3    1.64    1.49
  -9 -23   3   -0.63    1.62
   9 -23  -3    2.15    1.70
   9 -23  -3    2.41    1.85
  -9  23   3    2.18    1.42
   9  23  -3    1.34    1.44
  -8 -23   3   17.62    2.68
   8 -23  -3   17.18    3.82
  -8 -23   3   19.96    4.12
   8 -23  -3   14.20    3.34
   8  23  -3   19.81    3.50
  -8  23   3   18.43    3.32
   7 -23  -3   21.04    3.80
  -7 -23   3   14.42    3.32
   7  23  -3   19.26    3.46
  -7  23   3   19.15    2.63
   6 -23  -3   94.40    8.03
  -6 -23   3   97.80    8.19
  -6  23   3   92.64    7.44
   6  23  -3  104.19    7.84
   5 -23  -3   39.68    4.25
  -5 -23   3   35.99    4.19
   5  23  -3   34.95    3.86
  -5  23   3   41.76    3.86
  -4 -23   3  218.68   13.80
   4 -23  -3  191.94   13.28
   4  23  -3  191.59   13.15
  -4  23   3  218.90   13.20
   3 -23  -3    1.36    0.82
  -3 -23   3    1.05    0.86
  -3  23   3    0.60    0.72
   2 -23  -3   48.63    4.13
  -2 -23   3   44.76    4.22
   2 -23  -3   54.38    4.26
  -2  23   3   43.30    3.92
  -1 -23   3   12.07    2.15
   1 -23  -3   14.42    1.90
   1 -23  -3   12.46    1.73
  -1 -23   3    9.00    1.72
  -1  23   3    8.63    1.72
   0 -23   3    0.19    0.51
   0 -23  -3   -0.09    0.42
   0 -23  -3    0.42    0.65
   0  23   3    0.09    0.60
  -1 -23  -3    2.73    0.91
  -1 -23  -3    5.17    1.40
   1 -23   3    4.46    1.28
  -1 -23  -3    4.40    1.25
   1  23   3    2.84    1.16
  -2 -23  -3   13.13    2.35
  -2 -23  -3   14.08    1.87
   2 -23   3   12.74    2.19
  -2 -23  -3   11.31    1.90
   2  23   3   13.45    2.38
  -3 -23  -3   24.21    2.42
  -3 -23  -3   28.51    2.87
   3 -23   3   28.78    3.25
  -3 -23  -3   27.07    3.21
   3  23   3   21.70    2.97
  -4 -23  -3    9.18    1.94
  -4 -23  -3   11.06    2.53
   4 -23   3    8.78    2.24
   4  23   3    8.60    2.10
  -4  23  -3    7.03    1.75
  -5 -23  -3    1.88    1.16
   5 -23   3    0.57    1.30
  -5 -23  -3    0.77    1.29
   5  23   3    5.07    1.53
  -5  23  -3    0.79    0.85
   6 -23   3   16.14    3.58
  -6 -23  -3   17.01    3.23
  -6  23  -3   11.32    2.55
   6  23   3    9.99    2.56
  -7 -23  -3    1.43    1.90
   7 -23   3   -0.47    1.53
  -7  23  -3   -0.11    1.12
   7  23   3   -0.14    1.19
  -8 -23  -3   12.51    3.34
   8 -23   3    7.82    2.85
   8  23   3    8.32    2.84
  -8  23  -3   11.90    2.82
  10 -24  -3   -2.95    1.71
  10 -24  -3    3.13    1.66
  10  24  -3   -0.94    1.23
   9 -24  -3   -0.17    1.39
  -9 -24   3    0.23    1.72
   9 -24  -3    0.02    1.40
  -9  24   3    1.33    1.33
   9  24  -3   -1.48    1.00
  -8 -24   3   17.21    2.62
   8 -24  -3   13.53    3.47
  -8 -24   3   14.98    3.48
   8  24  -3   11.57    2.75
  -8  24   3   21.11    2.95
  -7 -24   3   27.39    4.52
   7 -24  -3   28.00    3.86
   7  24  -3   22.65    3.85
  -7  24   3   24.41    3.30
   6 -24  -3    0.56    1.10
  -6 -24   3    2.60    1.31
  -6  24   3    0.42    0.77
   6  24  -3    0.40    0.97
   5 -24  -3    3.04    1.39
  -5 -24   3    4.08    1.64
  -5  24   3    2.88    1.34
   5  24  -3    4.46    1.64
   4 -24  -3    0.45    0.77
  -4 -24   3    1.10    0.94
  -4  24   3    0.99    0.77
   4  24  -3    1.28    0.86
   3 -24  -3  110.28    7.58
  -3 -24   3   93.31    7.48
  -3  24   3   99.81    7.21
   2 -24  -3    6.62    1.66
   2 -24  -3    5.58    1.47
  -2 -24   3    9.11    1.92
  -2  24   3    3.56    1.16
   1 -24  -3    5.65    1.41
   1 -24  -3    5.47    1.29
  -1 -24   3    6.47    1.59
  -1 -24   3    4.38    1.24
  -1  24   3    4.20    1.27
   0 -24   3    5.67    1.41
   0 -24  -3    6.84    1.44
   0 -24  -3    8.24    1.65
   0  24   3    6.17    1.65
  -1 -24  -3    0.48    0.71
  -1 -24  -3   -0.22    0.50
   1  24   3    1.55    0.88
  -2 -24  -3    0.32    0.57
  -2 -24  -3   -0.64    0.54
  -2 -24  -3   -0.56    0.64
   2 -24   3   -0.88    0.47
   2  24   3    0.61    0.72
  -3 -24  -3   23.45    2.95
  -3 -24  -3   14.59    1.85
  -3 -24  -3   15.38    2.21
   3 -24   3   17.28    2.88
   3  24   3   20.37    2.73
  -4 -24  -3    3.81    1.33
  -4 -24  -3    3.56    1.78
   4 -24   3    8.07    2.05
   4  24   3    4.03    1.52
  -4  24  -3    8.19    1.70
  -5 -24  -3   10.36    2.09
   5 -24   3   11.39    2.91
  -5 -24  -3    7.65    2.35
  -5  24  -3   12.48    2.27
   5  24   3   13.09    2.79
  -6 -24  -3    2.95    1.78
   6 -24   3    1.64    1.78
  -6  24  -3    3.33    1.50
   6  24   3    3.62    1.53
  -7 -24  -3   71.12    6.82
   7 -24   3   55.63    6.89
   7  24   3   60.79    6.44
  -7  24  -3   59.87    5.72
  -8 -24  -3   16.97    3.90
   8 -24   3   13.68    3.90
   8  24   3   14.34    3.66
  -8  24  -3   17.70    3.19
  11 -25  -3   -1.13    2.52
  11  25  -3    1.21    2.25
  10 -25  -3   16.31    3.97
  10 -25  -3   12.45    3.46
  10  25  -3   16.90    3.64
  -9 -25   3    0.87    2.40
   9 -25  -3   -0.38    1.33
   9 -25  -3    3.06    2.08
   9  25  -3   -0.97    1.28
  -9  25   3    3.65    1.56
   8 -25  -3    3.37    2.06
  -8 -25   3    1.05    2.19
  -8 -25   3    2.87    1.44
  -8  25   3   10.25    2.37
   8  25  -3    4.26    1.85
  -7 -25   3    0.61    1.43
   7 -25  -3    2.27    1.45
   7  25  -3   -0.59    1.17
  -7  25   3    1.73    1.35
   6 -25  -3   22.82    3.84
  -6 -25   3   24.79    4.20
  -6  25   3   21.45    2.80
   6  25  -3   18.49    3.28
  -5 -25   3   24.85    3.45
   5 -25  -3   22.51    3.21
   5  25  -3   26.33    3.26
  -5  25   3   25.18    2.99
   4 -25  -3   -0.30    0.75
  -4 -25   3    0.41    0.91
  -4  25   3   -0.44    0.93
   4  25  -3    0.39    0.71
  -3 -25   3   12.58    2.34
   3 -25  -3   11.45    2.13
  -3  25   3   13.25    2.21
   2 -25  -3   73.71    5.96
  -2 -25   3   72.12    6.18
   2 -25  -3   80.15    5.96
  -2  25   3   81.95    5.97
  -1 -25   3    9.15    1.78
   1 -25  -3   10.34    1.78
   1 -25  -3    8.06    1.71
  -1 -25   3    9.16    2.02
  -1  25   3   10.76    1.99
   0 -25   3   36.20    3.36
   0 -25  -3   30.58    3.07
   0 -25  -3   33.77    3.33
   1 -25   3    4.21    1.31
  -1 -25  -3    4.06    1.27
  -1 -25  -3    2.42    0.89
   1  25   3    4.43    1.44
  -2 -25  -3   12.59    2.08
  -2 -25  -3    8.30    1.62
   2 -25   3    7.04    1.77
  -2 -25  -3    8.29    1.95
   2  25   3    4.11    1.49
  -3 -25  -3   -0.28    0.93
   3 -25   3    0.43    0.65
  -3 -25  -3    0.41    0.84
   3  25   3    0.24    0.96
  -4 -25  -3   29.34    3.25
   4 -25   3   31.64    4.00
  -4 -25  -3   32.96    3.84
  -4  25  -3   28.25    3.24
   4  25   3   31.74    3.75
   5 -25   3    9.84    2.68
  -5 -25  -3    8.68    1.94
  -5 -25  -3    4.88    3.05
  -5  25  -3    7.51    1.75
   5  25   3    8.78    2.24
   6 -25   3    3.98    1.90
  -6 -25  -3    0.52    1.71
  -6 -25  -3    3.34    1.70
   6  25   3    4.07    1.79
  -6  25  -3    2.63    1.51
   7 -25   3    1.19    1.56
  -7 -25  -3    2.14    2.15
  -7  25  -3   -1.22    1.39
   7  25   3    2.04    1.50
   8 -25   3    4.37    2.97
  -8 -25  -3    4.51    3.24
   8  25   3    8.97    2.84
  -8  25  -3    8.79    2.55
  11 -26  -3   -1.18    2.46
  11  26  -3    0.61    2.04
  10 -26  -3    6.95    2.92
  10 -26  -3    5.64    2.79
  10  26  -3    6.79    2.43
   9 -26  -3    1.21    1.42
  -9 -26   3    1.19    1.83
  -9 -26   3    1.82    2.29
   9  26  -3   -1.01    1.38
  -9  26   3    3.34    1.88
   8 -26  -3    2.85    1.94
  -8 -26   3    7.92    2.46
  -8 -26   3    5.88    1.82
  -8  26   3    6.44    2.03
   8  26  -3    5.00    1.90
   7 -26  -3    0.87    1.38
  -7 -26   3    0.62    1.46
   7  26  -3    2.30    1.45
  -7  26   3    5.18    1.64
  -6 -26   3   24.69    4.19
   6 -26  -3   23.38    3.91
  -6  26   3   25.37    3.18
   6  26  -3   28.93    3.62
   5 -26  -3    2.32    1.23
  -5 -26   3   -0.03    1.16
  -5  26   3    3.45    1.28
   5  26  -3    4.63    1.65
   4 -26  -3    2.40    1.22
  -4 -26   3    2.84    1.37
  -4  26   3    5.36    1.48
   4  26  -3    1.40    1.16
  -3 -26   3    5.79    1.63
   3 -26  -3    6.17    1.64
  -3  26   3    5.48    1.54
   2 -26  -3    4.41    1.30
   2 -26  -3    4.32    1.34
  -2 -26   3    3.85    1.46
  -2  26   3    6.65    1.63
  -1 -26   3   68.62    5.61
   1 -26  -3   86.61    6.09
   1 -26  -3   70.24    5.55
  -1 -26   3   74.58    6.14
  -1  26   3   73.55    5.82
   0 -26  -3    5.33    1.31
   0 -26  -3    6.20    1.50
   0 -26   3    8.23    1.66
  -1 -26  -3    3.91    1.29
  -1 -26  -3    7.77    1.55
   1 -26   3    5.92    1.52
   1  26   3    6.29    1.65
  -2 -26  -3    1.22    0.96
   2 -26   3    0.18    0.69
  -2 -26  -3    1.08    0.85
  -2 -26  -3    1.31    0.89
   2  26   3    1.30    1.05
  -3 -26  -3   -0.69    0.56
   3 -26   3    0.17    0.71
  -3 -26  -3   -0.26    1.01
  -3 -26  -3   -0.34    0.70
   3  26   3    0.48    0.97
  -4 -26  -3    0.79    0.92
  -4 -26  -3    1.24    1.28
   4 -26   3    0.39    1.03
  -4  26  -3    0.04    0.85
   4  26   3    1.17    1.05
   5 -26   3   -2.81    1.03
  -5 -26  -3   -1.42    0.84
  -5 -26  -3   -1.15    1.30
  -6 -26  -3    3.93    1.60
  -6 -26  -3    5.98    2.36
   6 -26   3    2.09    1.66
  -6  26  -3    3.23    1.55
   6  26   3    3.03    1.71
   7 -26   3    1.99    2.28
  -7 -26  -3    0.06    2.04
  -7 -26  -3    1.37    1.60
   7  26   3    0.03    1.75
  -7  26  -3    2.34    1.66
   8 -26   3   -0.59    2.11
  -8 -26  -3    3.90    2.71
   8  26   3    3.37    2.05
  -8  26  -3    2.60    2.07
  11 -27  -3    0.35    2.61
  11  27  -3    9.47    2.54
  10 -27  -3   18.02    4.22
  10 -27  -3   16.66    4.34
  10  27  -3   17.96    3.87
  -9 -27   3   14.81    3.62
   9 -27  -3   12.45    3.38
  -9 -27   3   14.73    2.87
   9 -27  -3    8.90    2.97
   9  27  -3   13.09    3.10
  -9  27   3    9.83    2.68
  -8 -27   3    5.87    2.08
  -8 -27   3   15.29    3.45
   8 -27  -3    7.87    2.68
   8  27  -3    6.97    2.27
  -8  27   3    9.82    2.41
   7 -27  -3   17.33    4.00
  -7 -27   3   18.23    3.79
   7  27  -3   14.15    3.19
  -7  27   3   21.60    3.03
   6 -27  -3    5.06    1.82
  -6 -27   3    4.30    1.82
  -6  27   3    5.99    1.73
   6  27  -3    7.25    2.15
  -5 -27   3   48.64    5.37
   5 -27  -3   54.23    5.45
   5  27  -3   59.04    5.37
  -5  27   3   60.86    5.20
   4 -27  -3    7.13    1.95
  -4 -27   3    6.45    1.89
  -4  27   3    7.48    1.72
   4  27  -3    7.55    1.90
  -3 -27   3    0.83    0.96
   3 -27  -3   -0.77    0.64
   3 -27  -3    0.24    0.75
  -3  27   3    0.23    0.60
   2 -27  -3   -0.12    0.52
  -2 -27   3    2.06    1.06
   2 -27  -3    0.84    0.79
  -2  27   3    1.34    0.76
   1 -27  -3    1.44    0.93
  -1 -27   3    2.31    0.99
   1 -27  -3    0.18    0.61
  -1 -27   3    1.17    1.08
  -1  27   3    0.87    0.90
   0 -27   3    6.89    1.59
   0 -27  -3    6.93    1.62
   0 -27  -3    5.82    1.36
  -1 -27  -3    4.85    1.30
  -1 -27  -3    2.60    1.17
   1 -27   3    6.03    1.60
   1  27   3    2.67    1.30
   2 -27   3    7.91    1.89
  -2 -27  -3    8.09    1.95
  -2 -27  -3    8.07    1.93
  -2 -27  -3   11.59    1.98
   2  27   3   10.75    2.34
   3 -27   3    1.76    1.08
  -3 -27  -3    3.41    1.21
  -3 -27  -3    4.78    1.22
  -3 -27  -3    3.99    1.45
   3  27   3    2.98    1.50
   4 -27   3    0.22    0.96
  -4 -27  -3   -1.40    1.11
  -4 -27  -3   -0.53    0.78
  -4  27  -3   -0.07    0.94
   4  27   3   -0.33    0.78
   5 -27   3   13.02    3.99
  -5 -27  -3   15.01    3.23
  -5 -27  -3   11.40    2.36
   5  27   3   18.04    3.30
  -5  27  -3   14.42    2.93
  -6 -27  -3    5.39    1.80
   6 -27   3    7.35    2.33
  -6 -27  -3    2.96    2.37
   6  27   3    6.69    2.05
  -6  27  -3    5.39    1.88
   7 -27   3   16.41    4.10
  -7 -27  -3   15.96    3.89
  -7 -27  -3   14.31    3.07
   7  27   3   18.64    3.72
  -7  27  -3   16.36    3.28
  -8 -27  -3    0.65    2.77
   8 -27   3   -1.41    1.78
  -8 -27  -3   -1.13    1.96
   8  27   3   -1.30    1.90
  -8  27  -3    0.01    1.66
  11 -28  -3    3.50    2.81
  11  28  -3    2.07    2.18
  10 -28  -3   20.57    4.76
  10  28  -3   18.29    3.81
   9 -28  -3   11.52    3.20
  -9 -28   3    6.56    1.86
  -9 -28   3    7.91    3.21
   9 -28  -3   10.34    3.03
   9  28  -3   10.10    2.64
  -9  28   3    9.90    2.48
   8 -28  -3    4.03    2.20
  -8 -28   3    4.37    1.67
   8  28  -3    2.59    1.48
  -7 -28   3   11.39    2.98
   7 -28  -3    4.20    2.30
  -7  28   3    9.21    2.12
  -6 -28   3    2.23    1.70
   6 -28  -3    2.59    1.53
  -6  28   3    3.46    1.41
   6  28  -3    3.03    1.61
  -5 -28   3    1.45    1.16
   5 -28  -3    0.23    0.94
   5  28  -3    1.33    1.16
  -5  28   3    0.06    0.84
   4 -28  -3    1.49    1.22
  -4 -28   3    2.73    1.36
  -4  28   3    4.09    1.33
   3 -28  -3    4.62    1.51
  -3 -28   3    3.53    1.71
   3 -28  -3    3.29    1.30
  -3  28   3    3.41    1.27
  -2 -28   3   14.85    2.69
   2 -28  -3   12.68    2.32
   2 -28  -3   12.18    2.23
  -2  28   3   15.50    2.55
   1 -28  -3    0.32    0.72
   1 -28  -3    0.26    0.88
  -1 -28   3    2.87    1.32
  -1 -28   3    0.29    0.76
  -1  28   3   -0.76    0.63
   0 -28   3   -0.08    0.60
   0 -28  -3    0.10    0.58
   0 -28  -3   -1.45    0.53
  -1 -28  -3   39.82    3.80
   1 -28   3   44.75    4.16
  -1 -28  -3   45.35    4.30
   1  28   3   42.96    4.31
   2 -28   3   34.02    3.65
  -2 -28  -3   31.52    3.46
  -2 -28  -3   33.89    3.74
  -2 -28  -3   28.95    3.17
   2  28   3   33.61    3.76
  -3 -28  -3   28.73    3.74
   3 -28   3   30.93    3.87
  -3 -28  -3   40.78    3.52
  -3 -28  -3   35.99    3.61
   3  28   3   38.14    4.13
   4 -28   3   19.96    3.38
  -4 -28  -3   12.61    2.41
   4  28   3   12.75    2.68
   5 -28   3    2.34    1.37
  -5 -28  -3    3.89    1.54
  -5 -28  -3    3.94    2.14
   5  28   3    1.02    1.61
  -5  28  -3    4.15    1.60
  -6 -28  -3    8.22    2.26
  -6 -28  -3    4.40    2.85
   6 -28   3    5.68    2.36
   6  28   3   10.20    2.82
  -6  28  -3    9.18    2.41
  -7 -28  -3   37.39    5.42
   7 -28   3   37.76    6.32
  -7  28  -3   39.47    4.78
   7  28   3   47.35    5.46
  -8 -28  -3   -0.40    2.86
   8 -28   3   -3.30    2.10
  -8 -28  -3   -0.66    1.76
  -8  28  -3   -0.43    1.71
   8  28   3    0.78    2.61
  10 -29  -3    0.89    1.96
  10  29  -3   -0.95    1.48
   9 -29  -3    1.10    1.64
  -9 -29   3    0.97    1.29
  -9 -29   3   -0.95    2.82
   9 -29  -3    3.77    2.08
   9  29  -3    3.69    2.04
  -9  29   3    0.37    2.23
[truncated: 583,530 more chars]
