# Supplementary material for: Size-control in the synthesis of oxo-bridged phosphazane macrocycles via a modular addition approach
Source: Commun Chem. 2021 Feb 22;4:21. doi: 10.1038/s42004-021-00455-9 (PMC9814222; doi:10.1038/s42004-021-00455-9)
Supplement: Supplementary file 5 — Supplementary Data 3 [file 42004_2021_455_MOESM5_ESM.cif]

data_global
_audit_creation_method                  'APEX3 v2016.5-0'

_publ_requested_journal                 ?

_publ_contact_author_name               ?
_publ_contact_author_address            
;
;
_publ_contact_author_email              ?
_publ_contact_author_fax                ?
_publ_contact_author_phone              ?

_publ_section_title                     
;
;
_publ_section_abstract                  
;
;
_publ_section_references                
;
;
_publ_section_comment                   
;
;

data_fg604
_chemical_name_systematic               ?
_chemical_name_common                   ?
_chemical_formula_moiety                ?
_chemical_formula_sum                   'C48 H108 N12 O6 P12'
_chemical_formula_iupac                 ?
_chemical_formula_weight                1321.10

_chemical_melting_point                 ?

_space_group_crystal_system             monoclinic
_space_group_name_H-M_alt               'C 1 2/c 1'
_space_group_name_Hall                  '-C 2yc'
loop_
    _space_group_symop_operation_xyz
    'x, y, z'
    '-x, y, -z+1/2'
    'x+1/2, y+1/2, z'
    '-x+1/2, y+1/2, -z+1/2'
    '-x, -y, -z'
    'x, -y, z-1/2'
    '-x+1/2, -y+1/2, -z'
    'x+1/2, -y+1/2, z-1/2'

_cell_length_a                          21.7911(18)
_cell_length_b                          17.0239(18)
_cell_length_c                          21.1950(19)
_cell_angle_alpha                       90
_cell_angle_beta                        106.148(6)
_cell_angle_gamma                       90
_cell_volume                            7552.5(12)
_cell_formula_units_Z                   4
_cell_measurement_reflns_used           3347
_cell_measurement_theta_min             2.3017
_cell_measurement_theta_max             25.0058
_cell_measurement_temperature           203.(2)

_exptl_crystal_description              needle
_exptl_crystal_colour                   colourless
_exptl_crystal_size_max                 0.220
_exptl_crystal_size_mid                 0.060
_exptl_crystal_size_min                 0.040
_exptl_crystal_density_diffrn           1.162
_exptl_crystal_density_meas             ?
_exptl_crystal_density_method           'not measured'
_exptl_crystal_F_000                    2832

_exptl_absorpt_coefficient_mu           0.316
_exptl_absorpt_correction_type          Multi-Scan
_exptl_absorpt_process_details          
;
SADABS-2016/2 - Bruker AXS area detector scaling and absorption correction
;
_exptl_absorpt_correction_T_min         0.74
_exptl_absorpt_correction_T_max         0.99

_exptl_special_details                  
;
; 

_diffrn_ambient_temperature             203.(2)

_diffrn_source                          'fine-focus sealed tube'
_diffrn_source_type                     'Bruker KappaCCD'

_diffrn_radiation_type                  MoK\a
_diffrn_radiation_wavelength            0.71073
_diffrn_radiation_monochromator         'graphite'

_diffrn_measurement_device_type         'CCD area detector'
_diffrn_measurement_method              'phi and omega scans'

_diffrn_detector_area_resol_mean        8.3333

_diffrn_reflns_number                   34579
_diffrn_reflns_av_R_equivalents         0.2075
_diffrn_reflns_av_unetI/netI            0.2370
_diffrn_reflns_theta_min                1.54
_diffrn_reflns_theta_max                25.32
_diffrn_reflns_theta_full               25.32
_diffrn_measured_fraction_theta_max     0.990
_diffrn_measured_fraction_theta_full    0.990
_diffrn_reflns_limit_h_min              -26
_diffrn_reflns_limit_h_max              26
_diffrn_reflns_limit_k_min              -20
_diffrn_reflns_limit_k_max              20
_diffrn_reflns_limit_l_min              -25
_diffrn_reflns_limit_l_max              21

_refine_special_details                 
;
;

_reflns_number_total                    6846
_reflns_number_gt                       2454
_reflns_threshold_expression            'I > 2\s(I)'

_refine_ls_structure_factor_coef        Fsqd
_refine_ls_matrix_type                  full
_refine_ls_R_factor_all                 0.2541
_refine_ls_R_factor_gt                  0.0911
_refine_ls_wR_factor_gt                 0.1949
_refine_ls_wR_factor_ref                0.2670
_refine_ls_goodness_of_fit_ref          0.979
_refine_ls_restrained_S_all             0.979
_refine_ls_number_reflns                6846
_refine_ls_number_parameters            370
_refine_ls_number_restraints            0
_refine_ls_number_constraints           ?
_refine_ls_hydrogen_treatment           constr
_refine_ls_weighting_scheme             calc
_refine_ls_weighting_details            
    'w=1/[\s^2^(Fo^2^)+(0.1046P)^2^] where P=(Fo^2^+2Fc^2^)/3'

_atom_sites_solution_hydrogens          geom
_atom_sites_solution_primary            ?
_atom_sites_solution_secondary          ?

_refine_ls_shift/su_max                 0.000
_refine_ls_shift/su_mean                0.000
_refine_diff_density_max                0.502
_refine_diff_density_min                -0.516
_refine_ls_extinction_method            none
_refine_ls_extinction_coef              ?

loop_
    _atom_type_symbol
    _atom_type_description
    _atom_type_scat_dispersion_real
    _atom_type_scat_dispersion_imag
    _atom_type_scat_source
    C C 0.0033 0.0016 'International Tables Vol C Tables 4.2.6.8 and 6.1.1.4'
    H H 0.0000 0.0000 'International Tables Vol C Tables 4.2.6.8 and 6.1.1.4'
    N N 0.0061 0.0033 'International Tables Vol C Tables 4.2.6.8 and 6.1.1.4'
    O O 0.0106 0.0060 'International Tables Vol C Tables 4.2.6.8 and 6.1.1.4'
    P P 0.1023 0.0942 'International Tables Vol C Tables 4.2.6.8 and 6.1.1.4'

_computing_data_collection              'APEX3 (Bruker AXS Inc., 2016)'
_computing_cell_refinement              'SAINT V8.37A (Bruker AXS Inc., 2015)'
_computing_data_reduction               'SAINT V8.37A (Bruker AXS Inc., 2015)'
_computing_structure_solution           'XT, VERSION 2014/5'
_computing_structure_refinement         'SHELXL-2014/7 (Sheldrick, 2014)'
_computing_molecular_graphics           'XP (Bruker AXS Inc., 2016)'
_computing_publication_material         'APEX3 (Bruker AXS Inc., 2016)'

loop_
    _atom_site_type_symbol
    _atom_site_label
    _atom_site_fract_x
    _atom_site_fract_y
    _atom_site_fract_z
    _atom_site_U_iso_or_equiv
    _atom_site_adp_type
    _atom_site_calc_flag
    _atom_site_refinement_flags_adp
    _atom_site_refinement_flags_occupancy
    _atom_site_refinement_flags_posn
    _atom_site_occupancy
    _atom_site_disorder_assembly
    _atom_site_disorder_group
    C C1 0.3717(4) 0.5100(4) 0.2894(4) 0.043(2) Uani d . . . 1 . .
    C C2 0.3895(5) 0.5942(5) 0.2759(4) 0.067(3) Uani d . . . 1 . .
    H H2A 0.3512 0.6227 0.253 0.1 Uiso calc U . R 1 . .
    H H2B 0.4189 0.5931 0.249 0.1 Uiso calc U . R 1 . .
    H H2C 0.4096 0.6202 0.3172 0.1 Uiso calc U . R 1 . .
    C C3 0.3390(5) 0.4697(5) 0.2249(4) 0.071(3) Uani d . . . 1 . .
    H H3A 0.323 0.4189 0.2337 0.107 Uiso calc U . R 1 . .
    H H3B 0.3695 0.4626 0.1995 0.107 Uiso calc U . R 1 . .
    H H3C 0.3037 0.5018 0.2002 0.107 Uiso calc U . R 1 . .
    C C4 0.4321(5) 0.4678(6) 0.3275(5) 0.080(3) Uani d . . . 1 . .
    H H4A 0.4508 0.4953 0.3684 0.12 Uiso calc U . R 1 . .
    H H4B 0.4624 0.4668 0.3015 0.12 Uiso calc U . R 1 . .
    H H4C 0.4217 0.4145 0.3368 0.12 Uiso calc U . R 1 . .
    C C5 0.1877(4) 0.5159(4) 0.3938(4) 0.047(2) Uani d . . . 1 . .
    C C6 0.1391(5) 0.4979(7) 0.3297(5) 0.107(4) Uani d . . . 1 . .
    H H6A 0.1426 0.4431 0.3186 0.161 Uiso calc U . R 1 . .
    H H6B 0.1468 0.5309 0.2954 0.161 Uiso calc U . R 1 . .
    H H6C 0.0966 0.508 0.3338 0.161 Uiso calc U . R 1 . .
    C C7 0.1847(5) 0.4560(6) 0.4445(5) 0.089(4) Uani d . . . 1 . .
    H H7A 0.1931 0.4043 0.4296 0.134 Uiso calc U . R 1 . .
    H H7B 0.1425 0.4567 0.4514 0.134 Uiso calc U . R 1 . .
    H H7C 0.2164 0.4683 0.4855 0.134 Uiso calc U . R 1 . .
    C C8 0.1748(5) 0.5969(5) 0.4173(6) 0.088(4) Uani d . . . 1 . .
    H H8A 0.1305 0.6004 0.4177 0.132 Uiso calc U . R 1 . .
    H H8B 0.1834 0.6364 0.3878 0.132 Uiso calc U . R 1 . .
    H H8C 0.2023 0.6057 0.4613 0.132 Uiso calc U . R 1 . .
    C C9 0.3616(4) 0.1911(5) 0.3515(4) 0.044(2) Uani d . . . 1 . .
    C C10 0.3055(6) 0.1376(6) 0.3542(5) 0.088(4) Uani d . . . 1 . .
    H H10A 0.3186 0.1036 0.3924 0.132 Uiso calc U . R 1 . .
    H H10B 0.293 0.1058 0.3147 0.132 Uiso calc U . R 1 . .
    H H10C 0.2697 0.1696 0.3574 0.132 Uiso calc U . R 1 . .
    C C11 0.4193(5) 0.1420(6) 0.3512(5) 0.089(4) Uani d . . . 1 . .
    H H11A 0.4546 0.1763 0.3501 0.133 Uiso calc U . R 1 . .
    H H11B 0.409 0.1084 0.3127 0.133 Uiso calc U . R 1 . .
    H H11C 0.4312 0.1099 0.3905 0.133 Uiso calc U . R 1 . .
    C C12 0.3406(6) 0.2417(6) 0.2907(4) 0.089(4) Uani d . . . 1 . .
    H H12A 0.3047 0.274 0.2932 0.133 Uiso calc U . R 1 . .
    H H12B 0.3279 0.2083 0.2521 0.133 Uiso calc U . R 1 . .
    H H12C 0.3757 0.2751 0.2876 0.133 Uiso calc U . R 1 . .
    C C13 0.3852(4) 0.3233(5) 0.5740(4) 0.043(2) Uani d . . . 1 . .
    C C14 0.4472(5) 0.3669(6) 0.6004(5) 0.079(3) Uani d . . . 1 . .
    H H14A 0.4827 0.3312 0.6041 0.119 Uiso calc U . R 1 . .
    H H14B 0.449 0.3883 0.6433 0.119 Uiso calc U . R 1 . .
    H H14C 0.4497 0.4094 0.5707 0.119 Uiso calc U . R 1 . .
    C C15 0.3297(5) 0.3806(5) 0.5678(4) 0.069(3) Uani d . . . 1 . .
    H H15A 0.3304 0.4202 0.5351 0.103 Uiso calc U . R 1 . .
    H H15B 0.3338 0.4058 0.6098 0.103 Uiso calc U . R 1 . .
    H H15C 0.2896 0.3522 0.5545 0.103 Uiso calc U . R 1 . .
    C C16 0.3769(6) 0.2562(6) 0.6176(4) 0.079(3) Uani d . . . 1 . .
    H H16A 0.3376 0.2284 0.5969 0.118 Uiso calc U . R 1 . .
    H H16B 0.375 0.2767 0.6597 0.118 Uiso calc U . R 1 . .
    H H16C 0.4128 0.2204 0.6241 0.118 Uiso calc U . R 1 . .
    C C17 0.6216(4) 0.1591(4) 0.6292(4) 0.045(2) Uani d . . . 1 . .
    C C18 0.5588(5) 0.1320(6) 0.6376(5) 0.098(4) Uani d . . . 1 . .
    H H18A 0.5384 0.175 0.654 0.147 Uiso calc U . R 1 . .
    H H18B 0.566 0.0888 0.6687 0.147 Uiso calc U . R 1 . .
    H H18C 0.5314 0.1145 0.5956 0.147 Uiso calc U . R 1 . .
    C C19 0.6624(6) 0.1916(6) 0.6924(4) 0.105(5) Uani d . . . 1 . .
    H H19A 0.7028 0.209 0.6865 0.157 Uiso calc U . R 1 . .
    H H19B 0.6702 0.1511 0.7259 0.157 Uiso calc U . R 1 . .
    H H19C 0.6408 0.2357 0.7059 0.157 Uiso calc U . R 1 . .
    C C20 0.6538(6) 0.0885(5) 0.6071(5) 0.092(4) Uani d . . . 1 . .
    H H20A 0.6255 0.0666 0.5673 0.138 Uiso calc U . R 1 . .
    H H20B 0.663 0.0489 0.6414 0.138 Uiso calc U . R 1 . .
    H H20C 0.6933 0.1052 0.5986 0.138 Uiso calc U . R 1 . .
    C C21 0.3913(4) 0.6678(5) 0.5719(4) 0.044(2) Uani d . . . 1 . .
    C C22 0.3231(5) 0.6558(7) 0.5744(5) 0.104(4) Uani d . . . 1 . .
    H H22A 0.3055 0.7057 0.5831 0.155 Uiso calc U . R 1 . .
    H H22B 0.3226 0.6189 0.6091 0.155 Uiso calc U . R 1 . .
    H H22C 0.2977 0.6352 0.5327 0.155 Uiso calc U . R 1 . .
    C C23 0.4222(5) 0.5899(5) 0.5627(4) 0.069(3) Uani d . . . 1 . .
    H H23A 0.3979 0.5657 0.5219 0.103 Uiso calc U . R 1 . .
    H H23B 0.4226 0.5553 0.5991 0.103 Uiso calc U . R 1 . .
    H H23C 0.4656 0.5992 0.561 0.103 Uiso calc U . R 1 . .
    C C24 0.4324(6) 0.7065(5) 0.6329(4) 0.079(3) Uani d . . . 1 . .
    H H24A 0.4745 0.7166 0.6276 0.118 Uiso calc U . R 1 . .
    H H24B 0.4363 0.6722 0.6703 0.118 Uiso calc U . R 1 . .
    H H24C 0.413 0.7557 0.6402 0.118 Uiso calc U . R 1 . .
    N N1 0.3272(3) 0.5117(3) 0.3301(3) 0.0368(16) Uani d . . . 1 . .
    N N2 0.2549(3) 0.5154(3) 0.3867(3) 0.0380(16) Uani d . . . 1 . .
    N N3 0.3785(3) 0.2451(3) 0.4094(3) 0.0368(16) Uani d . . . 1 . .
    N N4 0.3820(3) 0.2930(3) 0.5073(3) 0.0345(16) Uani d . . . 1 . .
    N N5 0.6081(3) 0.2225(3) 0.5784(3) 0.0384(16) Uani d . . . 1 . .
    N N6 0.3883(3) 0.7174(3) 0.5136(3) 0.0322(15) Uani d . . . 1 . .
    O O1 0.3433(3) 0.6301(3) 0.4106(2) 0.0423(14) Uani d . . . 1 . .
    O O2 0.3403(2) 0.3956(3) 0.4130(2) 0.0403(14) Uani d . . . 1 . .
    O O3 0.4950(2) 0.2653(3) 0.4948(2) 0.0408(14) Uani d . . . 1 . .
    P P1 0.28682(11) 0.58915(12) 0.35087(10) 0.0422(6) Uani d . . . 1 . .
    P P2 0.28537(11) 0.43844(12) 0.35244(10) 0.0421(6) Uani d . . . 1 . .
    P P3 0.32653(11) 0.30405(12) 0.43443(10) 0.0407(6) Uani d . . . 1 . .
    P P4 0.42566(11) 0.22052(12) 0.48633(10) 0.0404(6) Uani d . . . 1 . .
    P P5 0.56069(11) 0.21310(11) 0.49919(10) 0.0387(6) Uani d . . . 1 . .
    P P6 0.33449(11) 0.71934(12) 0.43915(10) 0.0390(6) Uani d . . . 1 . .

loop_
    _atom_site_aniso_label
    _atom_site_aniso_U_11
    _atom_site_aniso_U_22
    _atom_site_aniso_U_33
    _atom_site_aniso_U_12
    _atom_site_aniso_U_13
    _atom_site_aniso_U_23
    C1 0.048(6) 0.044(5) 0.036(5) 0.003(4) 0.011(4) 0.009(4)
    C2 0.074(8) 0.071(7) 0.060(6) -0.006(6) 0.024(6) 0.004(5)
    C3 0.086(9) 0.081(7) 0.052(6) -0.006(6) 0.030(6) -0.013(5)
    C4 0.055(8) 0.089(8) 0.095(8) 0.017(6) 0.022(6) 0.032(6)
    C5 0.044(6) 0.038(5) 0.058(6) 0.002(4) 0.012(5) -0.011(4)
    C6 0.032(7) 0.199(14) 0.081(8) 0.005(8) 0.001(6) -0.032(8)
    C7 0.059(8) 0.093(8) 0.131(9) 0.011(6) 0.051(7) 0.039(7)
    C8 0.067(9) 0.068(7) 0.145(10) 0.014(6) 0.057(8) -0.006(7)
    C9 0.043(6) 0.042(5) 0.042(5) -0.003(5) 0.000(4) -0.015(4)
    C10 0.101(10) 0.077(7) 0.094(8) -0.030(7) 0.042(7) -0.038(6)
    C11 0.061(8) 0.103(9) 0.093(8) 0.010(7) 0.007(6) -0.064(7)
    C12 0.141(11) 0.069(7) 0.040(6) 0.002(7) -0.004(6) -0.015(5)
    C13 0.041(6) 0.045(5) 0.041(5) -0.002(5) 0.009(4) -0.005(4)
    C14 0.063(8) 0.079(7) 0.088(7) -0.010(6) 0.007(6) -0.038(6)
    C15 0.070(8) 0.079(7) 0.057(6) 0.033(6) 0.017(6) -0.013(5)
    C16 0.112(10) 0.083(7) 0.053(6) 0.008(7) 0.041(6) 0.013(5)
    C17 0.049(6) 0.032(5) 0.049(5) 0.001(4) 0.008(5) 0.014(4)
    C18 0.079(9) 0.110(9) 0.112(9) 0.007(7) 0.037(8) 0.074(7)
    C19 0.154(13) 0.071(7) 0.052(6) -0.010(8) -0.031(7) 0.032(6)
    C20 0.118(11) 0.050(6) 0.112(9) 0.032(7) 0.038(8) 0.024(6)
    C21 0.047(6) 0.049(5) 0.036(5) 0.006(5) 0.012(4) 0.011(4)
    C22 0.059(8) 0.155(11) 0.110(9) 0.015(8) 0.046(7) 0.087(8)
    C23 0.085(9) 0.047(6) 0.067(6) 0.015(5) 0.009(6) 0.019(5)
    C24 0.127(11) 0.064(6) 0.041(5) -0.001(6) 0.016(6) 0.003(5)
    N1 0.050(5) 0.034(4) 0.027(3) 0.002(3) 0.011(3) -0.001(3)
    N2 0.039(5) 0.034(4) 0.041(4) 0.001(3) 0.011(3) -0.003(3)
    N3 0.035(4) 0.033(4) 0.040(4) 0.001(3) 0.006(3) -0.008(3)
    N4 0.041(4) 0.035(4) 0.030(3) 0.004(3) 0.014(3) -0.001(3)
    N5 0.039(4) 0.034(4) 0.041(4) 0.001(3) 0.009(3) 0.009(3)
    N6 0.029(4) 0.030(3) 0.038(4) -0.004(3) 0.010(3) 0.008(3)
    O1 0.044(4) 0.038(3) 0.039(3) 0.001(3) 0.001(3) -0.003(2)
    O2 0.040(4) 0.036(3) 0.043(3) 0.001(3) 0.008(3) 0.000(2)
    O3 0.022(3) 0.044(3) 0.055(3) 0.004(3) 0.011(3) -0.002(3)
    P1 0.0444(16) 0.0376(12) 0.0395(12) 0.0031(11) 0.0031(11) 0.0032(10)
    P2 0.0447(16) 0.0378(13) 0.0388(12) -0.0015(11) 0.0033(11) -0.0044(10)
    P3 0.0387(15) 0.0369(13) 0.0445(13) -0.0012(11) 0.0085(11) -0.0030(10)
    P4 0.0435(16) 0.0356(12) 0.0424(13) 0.0016(11) 0.0125(12) 0.0006(10)
    P5 0.0396(15) 0.0340(12) 0.0417(12) 0.0035(11) 0.0099(11) -0.0014(9)
    P6 0.0384(15) 0.0326(12) 0.0425(13) 0.0033(10) 0.0057(11) 0.0024(9)

_geom_special_details                   
;

All esds (except the esd in the dihedral angle between two l.s. planes)
are estimated using the full covariance matrix.  The cell esds are taken
into account individually in the estimation of esds in distances, angles
and torsion angles; correlations between esds in cell parameters are only
used when they are defined by crystal symmetry.  An approximate (isotropic)
treatment of cell esds is used for estimating esds involving l.s. planes.
;

loop_
    _geom_bond_atom_site_label_1
    _geom_bond_atom_site_label_2
    _geom_bond_site_symmetry_2
    _geom_bond_distance
    _geom_bond_publ_flag
    C1 N1 . 1.467(9) ?
    C1 C3 . 1.518(11) ?
    C1 C4 . 1.520(12) ?
    C1 C2 . 1.533(11) ?
    C5 C7 . 1.496(11) ?
    C5 C6 . 1.504(12) ?
    C5 N2 . 1.514(10) ?
    C5 C8 . 1.518(11) ?
    C9 N3 . 1.495(9) ?
    C9 C11 . 1.510(12) ?
    C9 C12 . 1.511(11) ?
    C9 C10 . 1.539(12) ?
    C13 N4 . 1.488(9) ?
    C13 C14 . 1.506(12) ?
    C13 C16 . 1.511(11) ?
    C13 C15 . 1.532(11) ?
    C17 C19 . 1.493(12) ?
    C17 N5 . 1.495(9) ?
    C17 C18 . 1.501(12) ?
    C17 C20 . 1.530(11) ?
    C21 N6 . 1.483(9) ?
    C21 C24 . 1.507(11) ?
    C21 C22 . 1.514(12) ?
    C21 C23 . 1.524(11) ?
    N1 P2 . 1.688(6) ?
    N1 P1 . 1.710(6) ?
    N2 P1 . 1.712(6) ?
    N2 P2 . 1.718(6) ?
    N3 P3 . 1.705(6) ?
    N3 P4 . 1.720(6) ?
    N4 P3 . 1.686(6) ?
    N4 P4 . 1.691(6) ?
    N5 P6 5_666 1.715(6) ?
    N5 P5 . 1.716(6) ?
    N6 P6 . 1.685(6) ?
    N6 P5 5_666 1.696(6) ?
    O1 P1 . 1.655(5) ?
    O1 P6 . 1.666(5) ?
    O2 P2 . 1.661(5) ?
    O2 P3 . 1.674(5) ?
    O3 P4 . 1.658(5) ?
    O3 P5 . 1.665(5) ?
    P1 P2 . 2.566(3) ?
    P3 P4 . 2.565(3) ?
    P5 N6 5_666 1.696(6) ?
    P5 P6 5_666 2.567(3) ?
    P6 N5 5_666 1.715(6) ?
    P6 P5 5_666 2.567(3) ?

loop_
    _geom_angle_atom_site_label_1
    _geom_angle_atom_site_label_2
    _geom_angle_atom_site_label_3
    _geom_angle_site_symmetry_1
    _geom_angle_site_symmetry_3
    _geom_angle
    _geom_angle_publ_flag
    N1 C1 C3 . . 108.5(7) ?
    N1 C1 C4 . . 108.3(6) ?
    C3 C1 C4 . . 112.6(8) ?
    N1 C1 C2 . . 109.5(6) ?
    C3 C1 C2 . . 109.6(7) ?
    C4 C1 C2 . . 108.3(8) ?
    C7 C5 C6 . . 110.5(9) ?
    C7 C5 N2 . . 107.8(7) ?
    C6 C5 N2 . . 111.5(7) ?
    C7 C5 C8 . . 109.6(7) ?
    C6 C5 C8 . . 109.4(8) ?
    N2 C5 C8 . . 108.1(7) ?
    N3 C9 C11 . . 109.1(7) ?
    N3 C9 C12 . . 107.3(6) ?
    C11 C9 C12 . . 111.5(8) ?
    N3 C9 C10 . . 110.5(6) ?
    C11 C9 C10 . . 110.0(8) ?
    C12 C9 C10 . . 108.3(8) ?
    N4 C13 C14 . . 109.0(7) ?
    N4 C13 C16 . . 109.6(6) ?
    C14 C13 C16 . . 113.1(8) ?
    N4 C13 C15 . . 108.2(7) ?
    C14 C13 C15 . . 108.8(7) ?
    C16 C13 C15 . . 107.9(8) ?
    C19 C17 N5 . . 109.2(6) ?
    C19 C17 C18 . . 110.1(9) ?
    N5 C17 C18 . . 107.8(7) ?
    C19 C17 C20 . . 110.8(9) ?
    N5 C17 C20 . . 111.2(7) ?
    C18 C17 C20 . . 107.7(8) ?
    N6 C21 C24 . . 110.1(7) ?
    N6 C21 C22 . . 106.9(7) ?
    C24 C21 C22 . . 112.5(8) ?
    N6 C21 C23 . . 107.9(6) ?
    C24 C21 C23 . . 108.2(7) ?
    C22 C21 C23 . . 111.2(8) ?
    C1 N1 P2 . . 130.4(5) ?
    C1 N1 P1 . . 129.7(5) ?
    P2 N1 P1 . . 98.1(3) ?
    C5 N2 P1 . . 124.3(5) ?
    C5 N2 P2 . . 123.0(5) ?
    P1 N2 P2 . . 96.9(3) ?
    C9 N3 P3 . . 125.7(5) ?
    C9 N3 P4 . . 125.1(5) ?
    P3 N3 P4 . . 97.0(3) ?
    C13 N4 P3 . . 131.6(5) ?
    C13 N4 P4 . . 128.4(5) ?
    P3 N4 P4 . . 98.8(3) ?
    C17 N5 P6 . 5_666 124.3(5) ?
    C17 N5 P5 . . 125.6(5) ?
    P6 N5 P5 5_666 . 96.8(3) ?
    C21 N6 P6 . . 130.4(5) ?
    C21 N6 P5 . 5_666 130.7(5) ?
    P6 N6 P5 . 5_666 98.8(3) ?
    P1 O1 P6 . . 121.7(3) ?
    P2 O2 P3 . . 118.2(3) ?
    P4 O3 P5 . . 120.2(3) ?
    O1 P1 N1 . . 101.3(3) ?
    O1 P1 N2 . . 106.1(3) ?
    N1 P1 N2 . . 81.4(3) ?
    O1 P1 P2 . . 114.9(2) ?
    N1 P1 P2 . . 40.6(2) ?
    N2 P1 P2 . . 41.7(2) ?
    O2 P2 N1 . . 102.2(3) ?
    O2 P2 N2 . . 106.8(3) ?
    N1 P2 N2 . . 81.8(3) ?
    O2 P2 P1 . . 116.1(2) ?
    N1 P2 P1 . . 41.3(2) ?
    N2 P2 P1 . . 41.5(2) ?
    O2 P3 N4 . . 102.5(3) ?
    O2 P3 N3 . . 106.2(3) ?
    N4 P3 N3 . . 81.4(3) ?
    O2 P3 P4 . . 116.0(2) ?
    N4 P3 P4 . . 40.7(2) ?
    N3 P3 P4 . . 41.7(2) ?
    O3 P4 N4 . . 101.5(3) ?
    O3 P4 N3 . . 106.0(3) ?
    N4 P4 N3 . . 80.8(3) ?
    O3 P4 P3 . . 115.1(2) ?
    N4 P4 P3 . . 40.5(2) ?
    N3 P4 P3 . . 41.3(2) ?
    O3 P5 N6 . 5_666 102.1(3) ?
    O3 P5 N5 . . 106.2(3) ?
    N6 P5 N5 5_666 . 81.3(3) ?
    O3 P5 P6 . 5_666 114.7(2) ?
    N6 P5 P6 5_666 5_666 40.5(2) ?
    N5 P5 P6 . 5_666 41.6(2) ?
    O1 P6 N6 . . 101.6(3) ?
    O1 P6 N5 . 5_666 106.4(3) ?
    N6 P6 N5 . 5_666 81.6(3) ?
    O1 P6 P5 . 5_666 114.7(2) ?
    N6 P6 P5 . 5_666 40.76(19) ?
    N5 P6 P5 5_666 5_666 41.6(2) ?

_shelx_res_file                         
;


    fg604.res created by SHELXL-2014/7


TITL fg604.res in C2/c
CELL  0.71073  21.7911  17.0239  21.1950   90.000  106.148   90.000
ZERR    4.000   0.0018   0.0018   0.0019    0.000    0.006    0.000
LATT 7
SYMM -X, Y, 1/2-Z
SFAC C  H  N  O  P
UNIT 192 432 48 24 48
L.S. 4
ACTA
BOND
FMAP 2
PLAN 5
SIZE 0.04 0.06 0.22
TEMP -70
WGHT    0.104600
FVAR       0.14334
C1    1    0.371693    0.509987    0.289359    11.00000    0.04759    0.04356 =
         0.03637    0.00893    0.01078    0.00313
C2    1    0.389465    0.594242    0.275917    11.00000    0.07362    0.07116 =
         0.05955    0.00408    0.02405   -0.00554
AFIX 137
H2A   2    0.351170    0.622690    0.253046    11.00000   -1.50000
H2B   2    0.418886    0.593113    0.248981    11.00000   -1.50000
H2C   2    0.409586    0.620239    0.317218    11.00000   -1.50000
AFIX   0
C3    1    0.339032    0.469657    0.224867    11.00000    0.08646    0.08109 =
         0.05210   -0.01323    0.03013   -0.00642
AFIX 137
H3A   2    0.323029    0.418851    0.233687    11.00000   -1.50000
H3B   2    0.369465    0.462553    0.199529    11.00000   -1.50000
H3C   2    0.303736    0.501800    0.200182    11.00000   -1.50000
AFIX   0
C4    1    0.432121    0.467833    0.327460    11.00000    0.05528    0.08930 =
         0.09542    0.03157    0.02235    0.01728
AFIX 137
H4A   2    0.450770    0.495297    0.368412    11.00000   -1.50000
H4B   2    0.462449    0.466846    0.301537    11.00000   -1.50000
H4C   2    0.421715    0.414451    0.336751    11.00000   -1.50000
AFIX   0
C5    1    0.187694    0.515889    0.393838    11.00000    0.04390    0.03783 =
         0.05834   -0.01121    0.01230    0.00223
C6    1    0.139116    0.497891    0.329718    11.00000    0.03222    0.19906 =
         0.08087   -0.03193    0.00078    0.00482
AFIX 137
H6A   2    0.142586    0.443126    0.318550    11.00000   -1.50000
H6B   2    0.146849    0.530949    0.295445    11.00000   -1.50000
H6C   2    0.096576    0.507986    0.333798    11.00000   -1.50000
AFIX   0
C7    1    0.184656    0.456034    0.444531    11.00000    0.05876    0.09334 =
         0.13087    0.03891    0.05132    0.01068
AFIX 137
H7A   2    0.193117    0.404344    0.429603    11.00000   -1.50000
H7B   2    0.142470    0.456680    0.451404    11.00000   -1.50000
H7C   2    0.216410    0.468257    0.485466    11.00000   -1.50000
AFIX   0
C8    1    0.174803    0.596907    0.417273    11.00000    0.06743    0.06759 =
         0.14534   -0.00609    0.05725    0.01362
AFIX 137
H8A   2    0.130480    0.600373    0.417669    11.00000   -1.50000
H8B   2    0.183360    0.636416    0.387845    11.00000   -1.50000
H8C   2    0.202332    0.605689    0.461278    11.00000   -1.50000
AFIX   0
C9    1    0.361612    0.191146    0.351472    11.00000    0.04269    0.04190 =
         0.04164   -0.01489    0.00016   -0.00256
C10   1    0.305515    0.137578    0.354237    11.00000    0.10112    0.07691 =
         0.09439   -0.03813    0.04174   -0.02995
AFIX 137
H10A  2    0.318566    0.103568    0.392351    11.00000   -1.50000
H10B  2    0.292973    0.105826    0.314725    11.00000   -1.50000
H10C  2    0.269653    0.169583    0.357377    11.00000   -1.50000
AFIX   0
C11   1    0.419265    0.142040    0.351186    11.00000    0.06052    0.10299 =
         0.09342   -0.06354    0.00655    0.00996
AFIX 137
H11A  2    0.454551    0.176262    0.350113    11.00000   -1.50000
H11B  2    0.409043    0.108388    0.312739    11.00000   -1.50000
H11C  2    0.431225    0.109936    0.390523    11.00000   -1.50000
AFIX   0
C12   1    0.340594    0.241663    0.290666    11.00000    0.14106    0.06872 =
         0.03955   -0.01461   -0.00369    0.00241
AFIX 137
H12A  2    0.304721    0.274012    0.293225    11.00000   -1.50000
H12B  2    0.327867    0.208315    0.252111    11.00000   -1.50000
H12C  2    0.375700    0.275099    0.287616    11.00000   -1.50000
AFIX   0
C13   1    0.385228    0.323291    0.573953    11.00000    0.04079    0.04534 =
         0.04088   -0.00467    0.00939   -0.00242
C14   1    0.447159    0.366941    0.600361    11.00000    0.06306    0.07942 =
         0.08767   -0.03810    0.00722   -0.00986
AFIX 137
H14A  2    0.482676    0.331219    0.604116    11.00000   -1.50000
H14B  2    0.449040    0.388289    0.643290    11.00000   -1.50000
H14C  2    0.449662    0.409438    0.570692    11.00000   -1.50000
AFIX   0
C15   1    0.329659    0.380626    0.567785    11.00000    0.07031    0.07919 =
         0.05692   -0.01267    0.01730    0.03255
AFIX 137
H15A  2    0.330417    0.420205    0.535089    11.00000   -1.50000
H15B  2    0.333825    0.405812    0.609821    11.00000   -1.50000
H15C  2    0.289557    0.352155    0.554541    11.00000   -1.50000
AFIX   0
C16   1    0.376923    0.256197    0.617552    11.00000    0.11153    0.08286 =
         0.05322    0.01257    0.04135    0.00773
AFIX 137
H16A  2    0.337635    0.228369    0.596859    11.00000   -1.50000
H16B  2    0.374997    0.276725    0.659651    11.00000   -1.50000
H16C  2    0.412808    0.220436    0.624129    11.00000   -1.50000
AFIX   0
C17   1    0.621579    0.159144    0.629199    11.00000    0.04933    0.03209 =
         0.04851    0.01413    0.00764    0.00096
C18   1    0.558796    0.131964    0.637627    11.00000    0.07859    0.10974 =
         0.11239    0.07408    0.03727    0.00748
AFIX 137
H18A  2    0.538378    0.175017    0.653972    11.00000   -1.50000
H18B  2    0.566012    0.088816    0.668718    11.00000   -1.50000
H18C  2    0.531432    0.114497    0.595635    11.00000   -1.50000
AFIX   0
C19   1    0.662424    0.191572    0.692398    11.00000    0.15446    0.07120 =
         0.05193    0.03214   -0.03108   -0.00954
AFIX 137
H19A  2    0.702833    0.209025    0.686475    11.00000   -1.50000
H19B  2    0.670153    0.151113    0.725916    11.00000   -1.50000
H19C  2    0.640830    0.235653    0.705874    11.00000   -1.50000
AFIX   0
C20   1    0.653778    0.088493    0.607107    11.00000    0.11773    0.04981 =
         0.11248    0.02429    0.03828    0.03206
AFIX 137
H20A  2    0.625467    0.066571    0.567346    11.00000   -1.50000
H20B  2    0.663007    0.048948    0.641409    11.00000   -1.50000
H20C  2    0.693275    0.105169    0.598560    11.00000   -1.50000
AFIX   0
C21   1    0.391261    0.667758    0.571877    11.00000    0.04722    0.04855 =
         0.03638    0.01109    0.01182    0.00569
C22   1    0.323123    0.655821    0.574433    11.00000    0.05932    0.15520 =
         0.10966    0.08689    0.04594    0.01467
AFIX 137
H22A  2    0.305496    0.705669    0.583119    11.00000   -1.50000
H22B  2    0.322560    0.618927    0.609143    11.00000   -1.50000
H22C  2    0.297670    0.635224    0.532674    11.00000   -1.50000
AFIX   0
C23   1    0.422181    0.589921    0.562654    11.00000    0.08478    0.04708 =
         0.06695    0.01863    0.00906    0.01452
AFIX 137
H23A  2    0.397944    0.565689    0.521919    11.00000   -1.50000
H23B  2    0.422650    0.555292    0.599128    11.00000   -1.50000
H23C  2    0.465635    0.599228    0.561043    11.00000   -1.50000
AFIX   0
C24   1    0.432425    0.706520    0.632946    11.00000    0.12688    0.06360 =
         0.04090    0.00262    0.01552   -0.00055
AFIX 137
H24A  2    0.474496    0.716624    0.627585    11.00000   -1.50000
H24B  2    0.436258    0.672153    0.670349    11.00000   -1.50000
H24C  2    0.413026    0.755740    0.640225    11.00000   -1.50000
AFIX   0
N1    3    0.327173    0.511663    0.330079    11.00000    0.05040    0.03388 =
         0.02653   -0.00129    0.01128    0.00233
N2    3    0.254938    0.515390    0.386702    11.00000    0.03907    0.03370 =
         0.04114   -0.00316    0.01098    0.00062
N3    3    0.378534    0.245076    0.409394    11.00000    0.03486    0.03333 =
         0.03953   -0.00826    0.00585    0.00107
N4    3    0.381956    0.292950    0.507277    11.00000    0.04079    0.03530 =
         0.02981   -0.00100    0.01359    0.00380
N5    3    0.608091    0.222486    0.578362    11.00000    0.03919    0.03414 =
         0.04070    0.00910    0.00928    0.00109
N6    3    0.388343    0.717391    0.513616    11.00000    0.02933    0.02991 =
         0.03780    0.00760    0.01011   -0.00428
O1    4    0.343319    0.630102    0.410611    11.00000    0.04366    0.03795 =
         0.03901   -0.00259    0.00109    0.00120
O2    4    0.340342    0.395587    0.412982    11.00000    0.03981    0.03579 =
         0.04327    0.00049    0.00800    0.00125
O3    4    0.495022    0.265337    0.494755    11.00000    0.02240    0.04436 =
         0.05546   -0.00157    0.01065    0.00449
P1    5    0.286818    0.589147    0.350870    11.00000    0.04437    0.03758 =
         0.03946    0.00323    0.00306    0.00310
P2    5    0.285372    0.438438    0.352438    11.00000    0.04468    0.03779 =
         0.03883   -0.00442    0.00334   -0.00152
P3    5    0.326529    0.304052    0.434430    11.00000    0.03873    0.03695 =
         0.04454   -0.00295    0.00852   -0.00115
P4    5    0.425661    0.220520    0.486329    11.00000    0.04347    0.03562 =
         0.04240    0.00064    0.01252    0.00162
P5    5    0.560690    0.213096    0.499194    11.00000    0.03957    0.03401 =
         0.04171   -0.00139    0.00985    0.00351
P6    5    0.334494    0.719344    0.439149    11.00000    0.03841    0.03265 =
         0.04248    0.00241    0.00567    0.00332
HKLF 4

REM  fg604.res in C2/c
REM R1 =  0.0911 for    2454 Fo > 4sig(Fo)  and  0.2541 for all    6846 data
REM    370 parameters refined using      0 restraints

END

WGHT      0.1050      0.0000

REM Highest difference peak  0.502,  deepest hole -0.516,  1-sigma level  0.088
Q1    1   0.7129 -0.0133  0.6435  11.00000  0.05    0.50
Q2    1   0.2870  0.3786  0.3473  11.00000  0.05    0.45
Q3    1   0.2627  0.0865  0.2314  11.00000  0.05    0.38
Q4    1   0.3387  0.4549  0.4377  11.00000  0.05    0.34
Q5    1   0.4091  0.2197  0.6487  11.00000  0.05    0.33
;
_shelx_res_checksum                     18281

_shelx_hkl_file                         
;
  -1   1   0  597.34   26.00
  -1   1   0  752.42   27.50
   2  -2   0 2344.97   92.99
   2  -2   0 2675.83   92.69
  -2   2   0 2428.86   93.39
  -2   2   0 2485.25   96.09
  -2   2   0 2376.16   91.79
  -2   2   0 2528.15  107.49
   3  -3   0  580.54   35.10
   3  -3   0  643.24   33.10
  -3   3   0  687.83   33.40
  -3   3   0  570.14   33.60
  -3   3   0  675.23   45.70
  -3   3   0  641.24   36.10
  -3   3   0  632.34   55.89
   4  -4   0  205.58   26.50
   4  -4   0  209.38   22.50
  -4   4   0  221.08   27.30
  -4   4   0  216.88   23.30
  -4   4   0  309.27   51.59
  -4   4   0  222.08   22.40
  -4   4   0  324.77   40.70
   5  -5   0   44.10   17.00
   5  -5   0   39.20   10.00
  -5   5   0   41.60   21.90
  -5   5   0   36.10   16.60
  -5   5   0  149.59   41.70
   6  -6   0   -4.80   15.20
   6  -6   0   12.20    8.60
  -6   6   0   26.70   14.10
  -6   6   0    6.90   12.50
  -6   6   0  -17.50   20.40
   7  -7   0    2.60   17.30
   7  -7   0    5.10    8.40
  -7   7   0    9.00   14.10
  -7   7   0   -8.00   13.70
  -7   7   0  -10.30   22.50
   8  -8   0   54.79   24.10
   8  -8   0   26.50   11.00
  -8   8   0   17.60   17.10
  -8   8   0   13.00   20.80
  -8   8   0   31.90   18.60
   9  -9   0    9.80   10.70
   9  -9   0    5.30   23.40
  -9   9   0   22.20   23.30
  -9   9   0   25.10   18.50
  -9   9   0    6.70   19.00
  10 -10   0  102.09   32.80
 -10  10   0   21.60   22.20
 -10  10   0   85.69   31.60
 -10  10   0   80.89   25.70
  11 -11   0  -15.00   26.00
 -11  11   0   27.80   23.20
 -11  11   0   20.80   27.90
 -11  11   0  -34.70   20.40
 -12  12   0  174.58   48.90
 -12  12   0  180.48   41.20
 -13  13   0  -19.10   36.40
 -13  13   0  -28.70   27.10
 -14  14   0   10.80   33.70
 -14  14   0   45.20   43.20
 -15  15   0   12.50   33.50
 -15  15   0  -33.90   41.30
 -14  16   0   22.90   29.30
 -14  16   0   47.90   46.30
 -13  15   0  -17.10   20.30
 -13  15   0   10.10   32.20
 -12  14   0  -21.90   20.10
 -12  14   0   45.60   40.90
 -11  13   0   -0.50   36.10
 -11  13   0  -21.90   26.80
  11 -13   0   12.10   11.30
 -10  12   0  123.89   37.30
 -10  12   0  155.18   39.30
  10 -12   0  142.79   38.80
  10 -12   0  177.98   34.50
  -9  11   0  -12.40   15.70
  -9  11   0   -8.80   22.90
  -9  11   0   16.90   26.20
   9 -11   0  -21.80   24.10
   9 -11   0    9.90   12.20
  -8  10   0  191.28   73.79
  -8  10   0  259.37   44.40
  -8  10   0  151.68   39.40
   8 -10   0  242.38   35.30
   8 -10   0  187.58   34.50
  -7   9   0  806.32   90.49
  -7   9   0  853.21   59.39
  -7   9   0  839.32   68.09
  -7   9   0  846.02   63.09
   7  -9   0  891.31   58.39
   7  -9   0  924.01   63.59
  -6   8   0   50.59   14.70
  -6   8   0   45.00   21.20
  -6   8   0   46.90   21.80
   6  -8   0   49.90   13.90
   6  -8   0   52.69   17.80
  -5   7   0  524.65   63.29
  -5   7   0  439.66   41.80
  -5   7   0  526.05   49.00
  -5   7   0  433.76   37.30
   5  -7   0  522.25   43.00
   5  -7   0  514.75   41.20
  -4   6   0   10.40   15.00
  -4   6   0   16.60   12.00
  -4   6   0   15.50    9.80
   4  -6   0   15.50   15.80
   4  -6   0    8.20    9.70
  -3   5   0   89.29   22.90
  -3   5   0  126.99   36.70
  -3   5   0   69.39   17.70
   3  -5   0   49.10   12.10
   3  -5   0   88.59   16.20
  -2   4   0  153.48   19.20
  -2   4   0  142.99   22.80
   2  -4   0  239.48   24.50
   2  -4   0  128.59   22.80
  -1   3   0   10.60    9.30
  -1   3   0    1.80   11.30
   1  -3   0   11.60    7.00
   0   2   0 2910.91  105.09
   0  -2   0 2778.02  103.89
   1   1   0  653.13   37.50
   1   1   0  748.93   28.80
   1   1   0  790.02   29.10
   1   1   0  647.34   31.40
  -1  -1   0  762.22   28.90
   2   0   0 1589.84   79.39
   2   0   0 1765.62   61.59
   2   0   0 1496.85   67.59
  -2   0   0 1528.05   67.89
  -2   0   0 1617.44   79.79
  -2   0   0 1760.42   61.49
   3  -1   0  659.03   55.09
   3  -1   0  684.83   42.60
   3  -1   0  737.43   32.50
  -3   1   0  646.74   42.20
  -3   1   0  724.03   32.60
  -3   1   0  695.63   55.09
   4  -2   0 1740.33   75.79
   4  -2   0 1848.52   89.09
  -4   2   0 1911.31   76.19
  -4   2   0 1862.61   89.39
  -4   2   0 1864.61  112.89
  -4   2   0 1770.32   72.99
   5  -3   0  204.88   26.80
  -5   3   0  297.47   59.79
  -5   3   0  203.68   20.50
  -5   3   0  229.48   27.80
   6  -4   0   30.40   13.30
  -6   4   0    5.40   15.00
  -6   4   0    9.00    7.50
  -6   4   0  134.19   44.30
   7  -5   0  927.01   55.69
  -7   5   0  909.21   48.80
  -7   5   0  908.31   72.59
  -7   5   0  949.40   56.69
  -7   5   0  938.41  100.49
   8  -6   0  -10.60   12.40
  -8   6   0   30.50   15.80
  -8   6   0    5.20    8.70
  -8   6   0    1.90   16.60
   9  -7   0  534.85   49.10
  -9   7   0  519.45   50.59
  -9   7   0  460.25   98.39
  -9   7   0  580.94   40.60
  -9   7   0  516.25   45.70
  -9   7   0  508.85   74.79
  10  -8   0   59.49   26.20
 -10   8   0   25.00   23.10
 -10   8   0   66.99   34.50
 -10   8   0   77.99   23.70
  11  -9   0   14.30   26.50
 -11   9   0   -1.80   23.90
 -11   9   0  -17.30   24.30
 -11   9   0   43.60   35.50
  12 -10   0  102.29   29.10
 -12  10   0  144.89   36.70
 -12  10   0  107.19   36.30
 -13  11   0   -5.80   26.00
 -13  11   0   -1.30   21.90
 -14  12   0    1.20   28.10
 -14  12   0  -12.40   26.90
 -15  13   0  -25.40   29.80
 -15  13   0    5.60   30.30
 -16  14   0    2.00   43.50
 -16  14   0   12.80   36.50
 -17  15   0   20.00   29.30
 -17  15   0   14.10   45.50
 -13  17   0    7.20   31.50
 -13  17   0   25.90   33.40
 -12  16   0   59.19   34.40
 -12  16   0   31.20   44.20
 -11  15   0    9.20   29.80
 -11  15   0   20.70   24.10
 -10  14   0  -17.60    9.70
 -10  14   0   37.20   38.60
 -10  14   0  -24.10   24.30
  -9  13   0   78.49   33.70
  -9  13   0  113.99   31.00
   9 -13   0   94.19   22.00
   9 -13   0   61.69   27.60
  -8  12   0  406.16   64.09
  -8  12   0  392.36   54.69
  -8  12   0  354.46   47.90
  -8  12   0  410.26   56.39
   8 -12   0  395.76   48.50
   8 -12   0  452.35   56.09
  -7  11   0  467.45   49.10
  -7  11   0  474.55   49.10
  -7  11   0  472.95   48.70
  -7  11   0  503.15   65.79
   7 -11   0  522.05   49.80
   7 -11   0  572.44   54.19
  -6  10   0   18.70   11.50
  -6  10   0   17.60   23.10
  -6  10   0   21.00   18.10
   6 -10   0   48.40   20.10
   6 -10   0   50.79   17.60
  -5   9   0   92.39   26.80
  -5   9   0  146.29   32.60
  -5   9   0  120.09   42.20
  -5   9   0  103.49   22.40
   5  -9   0  105.19   23.20
   5  -9   0  182.08   35.90
  -4   8   0   17.90    9.10
  -4   8   0   12.70   17.70
  -4   8   0    3.80   23.80
   4  -8   0   36.90   19.80
   4  -8   0   26.70   14.10
  -3   7   0  239.08   26.00
  -3   7   0  240.98   31.80
  -3   7   0  241.48   33.80
  -3   7   0  205.08   30.90
   3  -7   0  223.68   27.10
   3  -7   0  240.18   33.00
  -2   6   0   -2.60   14.00
  -2   6   0    0.60   10.70
   2  -6   0   -6.20   14.40
  -1   5   0   44.00   15.40
  -1   5   0   46.50   10.70
  -1   5   0   59.59   14.10
   1  -5   0   57.69   16.80
   0   4   0  968.70   45.70
   0   4   0  819.42   38.40
   0   4   0  891.01   45.80
   0  -4   0  940.61   47.10
   0  -4   0  940.51   45.00
   0  -4   0  811.82   39.00
   1   3   0   10.20    5.60
   1   3   0    3.00   11.80
   1   3   0   -6.40    8.40
  -1  -3   0    7.00    9.30
  -1  -3   0   10.20    4.90
   2   2   0 2325.17  109.99
   2   2   0 2452.35   89.79
   2   2   0 2391.06   88.99
   2   2   0 2110.39   94.79
  -2  -2   0 2390.06   89.19
  -2  -2   0 2256.77   95.19
  -2  -2   0 2553.44  111.59
   3   1   0  721.83   33.00
   3   1   0  657.63   57.39
   3   1   0  641.04   44.30
  -3  -1   0  668.33   42.10
  -3  -1   0  760.22   33.40
  -3  -1   0  720.53   59.89
   4   0   0 8443.85  336.57
   4   0   0 8831.12  362.76
   4   0   0 9999.00  324.07
  -4   0   0 9264.47  323.27
  -4   0   0 8767.02  337.67
  -4   0   0 9084.89  364.26
   5  -1   0  343.47   53.09
   5  -1   0  212.18   66.99
   5  -1   0  191.28   25.40
  -5   1   0  202.88   25.50
  -5   1   0  259.37   41.00
  -5   1   0  270.97   65.49
   6  -2   0   26.60   16.50
   6  -2   0   21.80   15.30
  -6   2   0  119.19   38.30
  -6   2   0   17.00   12.70
   7  -3   0  747.13   48.20
  -7   3   0  912.61  104.19
  -7   3   0  757.42   49.20
  -7   3   0  729.53   43.10
  -7   3   0  852.31   74.29
   8  -4   0  246.88   32.90
  -8   4   0  258.17   34.00
  -8   4   0  288.67   79.69
  -8   4   0  260.57   26.00
  -8   4   0  247.48   58.89
   9  -5   0   15.10   18.60
  -9   5   0    6.10   19.90
  -9   5   0   17.10   19.40
  -9   5   0    8.00    8.40
  10  -6   0  114.39   27.10
 -10   6   0   90.39   27.10
 -10   6   0   50.69   25.20
 -10   6   0  120.29   24.60
  11  -7   0   26.60   23.70
 -11   7   0    4.30   25.40
 -11   7   0   13.10   11.70
 -11   7   0   27.60   25.10
  12  -8   0   49.30   28.60
 -12   8   0   41.00   27.60
 -12   8   0   74.99   26.00
 -12   8   0   35.10   13.50
  13  -9   0  -26.40   16.70
 -13   9   0   22.00   28.60
 -13   9   0   49.50   31.10
 -13   9   0  -42.10   25.70
 -14  10   0   49.90   27.10
 -14  10   0   39.50   31.60
 -15  11   0    0.60   30.60
 -15  11   0   44.70   42.90
 -16  12   0    4.90   29.60
 -16  12   0  -13.00   21.50
 -17  13   0   -0.10   32.50
 -17  13   0  -13.60   30.60
 -18  14   0   48.30   40.50
 -18  14   0   19.10   44.40
 -11  17   0  -14.00   39.90
 -10  16   0   -6.60   37.20
  -9  15   0   10.40   27.10
  -8  14   0   77.19   41.00
   8 -14   0   96.39   34.80
   8 -14   0   54.29   21.20
  -7  13   0    6.10   20.20
  -7  13   0  -53.39   32.30
   7 -13   0    6.60   17.30
   7 -13   0  -12.90   19.50
  -6  12   0    1.90    2.90
  -6  12   0  -10.30   17.20
  -6  12   0  -19.20   31.60
  -6  12   0    0.90    2.30
   6 -12   0   14.20   24.30
   6 -12   0   -3.10   16.50
  -5  11   0   84.69   34.30
  -5  11   0   88.79   12.80
  -5  11   0  102.99   16.60
  -5  11   0   94.39   16.20
  -5  11   0   99.59   12.30
   5 -11   0   62.89   22.10
   5 -11   0  134.49   28.00
  -4  10   0  125.79   10.70
  -4  10   0  135.29   14.50
  -4  10   0  164.18   29.80
   4 -10   0  121.39   28.90
   4 -10   0   70.29   21.10
  -3   9   0  164.28   28.40
   3  -9   0  225.08   30.40
   3  -9   0  254.77   38.20
  -2   8   0   53.69   20.10
   2  -8   0   40.30   15.90
   2  -8   0   38.00   19.20
  -1   7   0  -13.40   13.10
   1  -7   0    1.60   15.80
   1  -7   0   -9.80   15.40
   0   6   0  648.44   44.20
   0   6   0  679.43   42.60
   0   6   0  750.32   36.70
   0  -6   0  720.43   42.10
   0  -6   0  715.03   36.50
   0  -6   0  722.73   45.00
   0  -6   0  679.43   45.30
   1   5   0   41.00   20.80
   1   5   0   46.30   15.10
  -1  -5   0   80.99   26.20
  -1  -5   0   66.09   20.30
  -1  -5   0   38.50   12.90
   2   4   0  221.08   46.70
   2   4   0  142.89   22.60
   2   4   0  271.17   35.60
   2   4   0  160.88   20.40
  -2  -4   0  126.29   19.00
  -2  -4   0  205.48   38.20
  -2  -4   0  175.08   28.30
   3   3   0  666.23   36.60
   3   3   0  684.93   51.09
   3   3   0  656.03   68.69
  -3  -3   0  689.43   49.00
  -3  -3   0  627.84   63.19
  -3  -3   0  565.94   35.90
   4   2   0 1949.90   77.39
   4   2   0 1773.02   94.29
   4   2   0 1791.62  116.99
  -4  -2   0 1782.62  113.19
  -4  -2   0 1907.71   95.89
  -4  -2   0 1936.81   76.49
   5   1   0  204.28   25.10
   5   1   0  270.87   67.89
   5   1   0  313.37   43.20
  -5  -1   0  284.07   43.90
  -5  -1   0  176.28   24.70
  -5  -1   0  220.98   56.59
   6   0   0  798.82   96.69
   6   0   0  789.62   46.60
   6   0   0  889.41   75.59
  -6   0   0  993.10   79.49
  -6   0   0  814.52   47.00
  -6   0   0  901.11  102.89
   7  -1   0  115.49   21.10
   7  -1   0  171.78   44.90
  -7   1   0   77.39   19.90
  -7   1   0  272.67   61.89
   8  -2   0   23.30   18.20
   8  -2   0    7.30   16.00
  -8   2   0   38.00   19.50
  -8   2   0    1.30   12.00
   9  -3   0    8.20   18.20
  -9   3   0   -6.10   17.70
  -9   3   0   23.20   20.70
  10  -4   0    3.50   18.90
 -10   4   0    7.90    9.00
 -10   4   0   -3.50   20.80
 -10   4   0    5.50   18.80
  11  -5   0  382.36   44.20
 -11   5   0  313.97   43.10
 -11   5   0  359.66  105.89
 -11   5   0  328.27   33.60
 -11   5   0  253.47   76.29
  12  -6   0    8.30   17.40
 -12   6   0   -6.70   22.90
 -12   6   0   18.90   11.30
 -12   6   0   -9.90   24.00
  13  -7   0   44.80   22.50
 -13   7   0  -28.10   25.80
 -13   7   0    8.30   11.70
 -13   7   0   33.00   28.10
 -14   8   0   -0.70   11.50
 -14   8   0    5.50   28.30
 -14   8   0  -47.00   26.50
 -15   9   0  122.09   33.20
 -15   9   0  -27.00   31.60
 -16  10   0   28.20   32.40
 -16  10   0  -23.50   26.40
 -17  11   0  -23.60   29.60
 -17  11   0   49.60   44.60
 -18  12   0   43.20   35.90
 -18  12   0   39.10   28.20
 -19  13   0    2.50   33.10
 -19  13   0    6.60   34.20
 -10  18   0   -5.60   29.10
  10 -18   0    6.80   29.00
  -9  17   0    5.00   38.10
   9 -17   0   17.10   27.40
  -8  16   0   -4.30   39.10
   8 -16   0   55.39   31.00
  -7  15   0   15.10   37.30
   7 -15   0  -12.10   24.30
   7 -15   0  -20.50   17.90
  -6  14   0   51.49   38.00
   6 -14   0   57.89   25.40
   6 -14   0   40.20   24.40
   6 -14   0   64.19   31.40
  -5  13   0   66.09   37.20
   5 -13   0   56.19   24.50
   5 -13   0  120.99   33.60
   5 -13   0   84.49   30.90
  -4  12   0   25.00   24.60
   4 -12   0   25.00   21.50
   4 -12   0    5.30   25.40
   4 -12   0   55.69   22.70
  -3  11   0  -18.90   26.60
   3 -11   0  -47.10   17.50
   3 -11   0   -9.70   18.50
   3 -11   0  -18.10   14.40
  -2  10   0   16.80   26.80
   2 -10   0   26.90   21.10
   2 -10   0   27.90   17.70
  -1   9   0   -4.30   16.00
   1  -9   0   -9.00   12.80
   1  -9   0  -15.70   16.80
   0   8   0   97.99   27.80
   0   8   0   37.00   24.30
   0  -8   0   51.69   16.50
   0  -8   0   36.40   19.60
   1   7   0   -2.60   10.50
   1   7   0  -14.60   19.00
   1   7   0   12.30    8.40
  -1  -7   0   -3.60    6.00
  -1  -7   0    3.90   12.00
   2   6   0   -1.10   14.70
   2   6   0    4.50   20.10
  -2  -6   0   -5.70   11.20
  -2  -6   0    6.20    7.50
   3   5   0  162.68   52.29
   3   5   0  126.29   24.90
   3   5   0   77.79   19.70
  -3  -5   0   81.89   19.70
  -3  -5   0  160.98   44.90
  -3  -5   0  122.19   29.60
   4   4   0  295.07   61.59
   4   4   0  206.18   27.80
   4   4   0  364.56   49.40
  -4  -4   0  332.97   44.60
  -4  -4   0  304.87   58.99
  -4  -4   0  250.97   29.10
   5   3   0  395.06   55.09
   5   3   0  288.47   68.49
   5   3   0  187.68   27.80
  -5  -3   0  306.77   43.50
  -5  -3   0  235.58   24.50
  -5  -3   0  391.36   74.69
   6   2   0   34.00   16.50
  -6  -2   0   10.60   15.30
   7   1   0  250.67   78.29
   7   1   0  210.48   48.20
  -7  -1   0  227.98   82.49
  -7  -1   0  259.67   63.59
   8   0   0 1206.88  127.19
   8   0   0 1252.27   65.69
   8   0   0 1228.08   95.89
  -8   0   0 1392.46  102.29
  -8   0   0 1194.58   65.29
  -8   0   0 1448.06  137.29
   9  -1   0   82.19   18.20
   9  -1   0   44.30   17.90
  -9   1   0   44.50   22.80
  -9   1   0   83.89   21.30
  10  -2   0   16.20   19.50
 -10   2   0    1.30   19.10
 -10   2   0    3.20   21.60
  11  -3   0  268.27   38.10
 -11   3   0  228.68   75.49
 -11   3   0  249.78   38.80
  12  -4   0   58.29   26.70
 -12   4   0   40.50   25.40
 -12   4   0   43.90   28.30
  13  -5   0   81.09   29.30
 -13   5   0  122.59   27.90
 -13   5   0  137.89   29.00
  14  -6   0  398.76   46.30
 -14   6   0  429.06   55.79
 -14   6   0  346.77   39.70
 -15   7   0  -31.50   31.90
 -15   7   0   93.79   35.30
 -15   7   0   42.60   14.90
 -16   8   0   56.59   32.50
 -16   8   0   28.10   14.20
 -17   9   0   -8.50   27.40
 -18  10   0   17.40   26.00
 -18  10   0   32.00   33.70
 -19  11   0   67.69   39.80
 -19  11   0   13.40   44.20
 -20  12   0   -8.40   31.30
 -20  12   0   -2.50   33.10
  -9  19   0   53.49   47.60
   9 -19   0   25.50   32.50
  -8  18   0   11.30   32.00
   8 -18   0   14.10   31.70
  -7  17   0   16.60   29.90
   7 -17   0   -4.80   28.80
  -6  16   0   77.59   35.40
   6 -16   0   57.89   32.80
  -5  15   0  -16.90   23.80
   5 -15   0   -9.20   22.00
   5 -15   0   27.20   23.00
   5 -15   0   22.90   29.10
  -4  14   0  -21.30   33.30
   4 -14   0  -26.60   25.30
   4 -14   0   -1.10   22.80
   4 -14   0    6.10   20.90
  -3  13   0    7.50   24.80
   3 -13   0  -11.10   22.50
   3 -13   0  -12.00   24.40
   3 -13   0  -18.60   22.50
  -2  12   0   60.89   27.50
   2 -12   0   74.79   28.90
   2 -12   0   56.49   28.40
  -1  11   0   90.59   28.30
   1 -11   0  115.59   28.80
   1 -11   0   72.19   22.70
   0  10   0  795.82   61.29
   0 -10   0  906.51   58.19
   0 -10   0  879.41   62.09
   1   9   0   12.20    8.70
   1   9   0   -0.90   16.10
  -1  -9   0   -2.40    5.90
  -1  -9   0   -3.70   17.80
   2   8   0   46.90   21.00
   2   8   0   39.10   18.50
  -2  -8   0   64.19   17.70
  -2  -8   0   27.70    9.70
   3   7   0  223.08   26.00
   3   7   0  246.88   55.69
   3   7   0  217.48   33.00
   3   7   0  286.97   43.30
  -3  -7   0  224.78   32.10
  -3  -7   0  267.27   35.00
  -3  -7   0  226.68   45.90
   4   6   0   -2.60   14.90
   4   6   0   37.90   22.10
   4   6   0  153.38   45.30
  -4  -6   0    4.50   11.90
  -4  -6   0    7.50   11.70
   5   5   0  183.88   48.30
   5   5   0   78.29   19.30
  -5  -5   0  154.38   42.50
  -5  -5   0   48.00   18.30
   6   4   0   23.50   12.90
  -6  -4   0   14.90   16.70
  -6  -4   0   33.80   17.80
   7   3   0  797.42   49.60
   7   3   0  808.22  104.89
   7   3   0  876.31   78.49
  -7  -3   0  807.42   70.99
  -7  -3   0  773.42   46.10
  -7  -3   0  818.02  109.59
   8   2   0   18.10   19.30
   8   2   0   20.70   17.70
  -8  -2   0   -3.30   16.20
  -8  -2   0   28.20   16.60
   9   1   0   47.80   21.40
   9   1   0   45.90   19.70
  -9  -1   0   58.69   24.70
  -9  -1   0   63.29   17.00
  10   0   0   44.40   23.30
  10   0   0   14.80   15.00
 -10   0   0   27.60   19.50
 -10   0   0   29.20   24.70
  11  -1   0   35.80   17.60
  11  -1   0   47.20   24.30
 -11   1   0   34.60   25.90
 -11   1   0   49.70   21.30
  12  -2   0  194.38   30.90
 -12   2   0  120.19   33.50
 -12   2   0  208.58   38.00
  13  -3   0   82.89   28.70
 -13   3   0   15.70   30.00
 -13   3   0   83.29   28.90
  14  -4   0  -17.80   16.30
 -14   4   0   -4.20   18.70
 -14   4   0    0.60   29.00
 -15   5   0  338.97   41.70
 -15   5   0  381.96   54.99
 -16   6   0   75.59   18.90
 -16   6   0  128.09   37.30
 -17   7   0   18.40   14.00
 -17   7   0   14.40   22.70
 -18   8   0   -7.50   28.30
 -18   8   0   25.30   14.40
 -19   9   0    8.90   32.40
 -20  10   0    3.70   35.90
 -21  11   0   20.00   29.00
 -21  11   0   -7.00   31.70
  -7  19   0   -4.40   38.40
   7 -19   0    7.40   32.40
  -6  18   0  -25.60   34.00
   6 -18   0    9.80   30.20
  -5  17   0   -2.50   37.40
   5 -17   0   -2.70   29.60
  -4  16   0   30.20   37.50
   4 -16   0  -46.10   22.90
   4 -16   0   19.20   30.20
  -3  15   0   69.29   32.20
   3 -15   0   37.20   25.10
   3 -15   0   63.49   31.30
   3 -15   0   -4.30   27.90
  -2  14   0   34.30   27.50
   2 -14   0    2.70   25.90
   2 -14   0  -10.60   27.60
   2 -14   0   17.10   22.80
  -1  13   0   13.60   25.20
   1 -13   0   -1.10   18.90
   1 -13   0   28.40   27.20
   0  12   0  119.69   32.70
   0 -12   0   96.39   30.40
   0 -12   0   97.29   30.60
   1  11   0   84.99   28.60
  -1 -11   0   99.69   28.30
  -1 -11   0  121.19   30.80
   2  10   0  129.69   38.60
   2  10   0   35.60   22.50
  -2 -10   0   28.30   22.70
  -2 -10   0   22.10    9.70
   3   9   0  240.08   34.50
   3   9   0  232.48   38.10
   3   9   0  283.97   48.10
   3   9   0  241.88   61.39
  -3  -9   0  197.18   36.60
  -3  -9   0  237.38   49.50
  -3  -9   0  255.37   37.10
   4   8   0   33.90   15.40
   4   8   0   15.90   18.10
   4   8   0   29.20   20.50
  -4  -8   0   19.70   11.80
  -4  -8   0   37.50   21.20
   5   7   0  483.05   58.79
   5   7   0  449.46   39.70
   5   7   0  482.05   41.80
   5   7   0  528.85   84.69
  -5  -7   0  482.55   38.90
  -5  -7   0  557.54   77.09
  -5  -7   0  538.65   54.09
   6   6   0    4.70   17.00
   6   6   0   27.00   16.60
  -6  -6   0    6.00   17.80
  -6  -6   0   15.30   15.00
   7   5   0  893.21   80.69
   7   5   0  926.41   55.59
   7   5   0  930.01  110.79
  -7  -5   0  994.10  112.09
  -7  -5   0  947.31   54.29
  -7  -5   0  906.31   81.49
   8   4   0  246.58   34.00
   8   4   0  303.77   88.19
   8   4   0  323.17   66.79
  -8  -4   0  275.67   74.59
  -8  -4   0  306.87   30.50
  -8  -4   0  330.47   67.59
   9   3   0   14.60   14.40
   9   3   0   24.00   21.30
  -9  -3   0   14.70   21.30
  -9  -3   0    1.50   17.20
  10   2   0   -2.70   18.10
  10   2   0   24.10   22.30
 -10  -2   0    1.50   17.80
 -10  -2   0    8.30   24.30
  11   1   0   18.50   15.90
  11   1   0   36.80   23.80
 -11  -1   0   30.60   21.40
 -11  -1   0   15.00   25.80
  12   0   0  229.28   85.39
  12   0   0  218.58   31.60
  12   0   0   97.29   30.70
 -12   0   0   84.99   32.60
 -12   0   0  171.78   29.50
  13  -1   0   58.69   26.90
 -13   1   0   49.99   25.70
 -13   1   0   43.80   32.00
  14  -2   0   47.70   22.80
 -14   2   0   28.50   26.50
 -14   2   0   43.00   27.40
  15  -3   0  265.57   48.10
 -15   3   0  138.39   50.49
 -15   3   0  323.47   51.09
 -16   4   0  272.67   44.40
 -17   5   0  158.68   40.80
 -17   5   0  222.38   39.30
 -18   6   0   80.89   35.70
 -18   6   0   45.30   16.70
 -19   7   0   32.90   15.80
 -19   7   0   43.40   34.90
 -20   8   0   30.50   34.80
 -21   9   0   -4.30   32.40
  -5  19   0    1.20   41.90
   5 -19   0   23.70   32.50
  -4  18   0   15.10   29.60
   4 -18   0   33.60   31.90
  -3  17   0    8.50   30.50
   3 -17   0  -19.90   29.00
  -2  16   0   20.10   37.80
   2 -16   0   40.20   29.00
   2 -16   0   31.00   31.20
  -1  15   0  -11.40   34.40
   1 -15   0    4.80   20.90
   1 -15   0   15.20   26.30
   0  14   0  311.17   54.89
   0 -14   0  316.47   44.90
   0 -14   0  353.16   53.99
   1  13   0   37.20   27.90
  -1 -13   0   31.10   28.90
  -1 -13   0   16.50   26.10
   2  12   0   73.19   36.20
  -2 -12   0   79.49   31.00
  -2 -12   0   81.49   25.00
  -2 -12   0   56.09   26.80
   3  11   0   -4.00   20.40
   3  11   0    2.30   30.30
  -3 -11   0   14.80   24.10
  -3 -11   0    0.30   10.10
   4  10   0  136.69   28.40
   4  10   0  146.89   33.00
   4  10   0  181.18   53.69
  -4 -10   0  128.79   29.90
  -4 -10   0  156.68   53.69
   5   9   0  117.89   29.80
   5   9   0  124.39   26.60
   5   9   0  191.98   55.89
  -5  -9   0  146.69   29.30
  -5  -9   0  135.29   43.20
   6   8   0   50.29   28.10
   6   8   0  202.68   60.69
   6   8   0   69.19   22.90
  -6  -8   0   31.00   16.00
  -6  -8   0   56.09   18.70
   7   7   0   25.80   18.80
   7   7   0    8.70   18.70
  -7  -7   0    7.60   17.20
  -7  -7   0   18.30   19.50
   8   6   0   24.70   15.50
   8   6   0   32.20   19.50
  -8  -6   0   19.50   20.50
  -8  -6   0   -6.10   18.30
   9   5   0   17.60   21.90
   9   5   0   -2.00   13.00
  -9  -5   0   24.10   23.00
  -9  -5   0   -1.90   13.70
  10   4   0   12.60   16.60
  10   4   0   14.50   20.10
 -10  -4   0   19.60   24.70
 -10  -4   0    3.40   14.20
  11   3   0  262.97  100.99
  11   3   0  289.17   77.49
  11   3   0  227.58   32.60
 -11  -3   0  251.27   38.20
  12   2   0  268.47   82.69
  12   2   0  181.88   33.50
 -12  -2   0  220.28   38.40
  13   1   0   46.30   28.40
  13   1   0   90.59   28.60
 -13  -1   0   65.19   26.40
 -13  -1   0   28.10   31.90
  14   0   0   16.00   20.00
 -14   0   0   46.60   21.40
 -14   0   0    3.00   31.90
  15  -1   0  102.99   33.70
 -15   1   0   75.29   25.30
 -16   2   0  205.98   39.70
 -17   3   0   25.10   30.80
 -18   4   0   24.70   24.40
 -19   5   0   13.30   14.60
 -19   5   0   20.40   31.80
 -20   6   0    5.80   13.50
 -20   6   0  -23.30   29.30
 -21   7   0   76.99   40.80
 -22   8   0  -55.09   28.40
  -4  20   0   -7.60   40.40
   4 -20   0    6.30   34.00
  -3  19   0   -3.40   30.70
   3 -19   0   25.80   33.00
  -2  18   0    4.60   39.90
   2 -18   0   15.50   31.50
  -1  17   0   19.00   30.70
   1 -17   0    1.10   23.10
   0  16   0  123.59   39.60
   0 -16   0  134.59   35.60
   0 -16   0  194.78   41.50
   1  15   0    7.00   26.60
  -1 -15   0   13.90   26.60
  -1 -15   0    3.10   27.80
   2  14   0   35.00   29.40
  -2 -14   0   -0.90   26.00
  -2 -14   0   38.50   31.30
   3  13   0  -20.60   23.40
  -3 -13   0   17.10   28.40
  -3 -13   0   11.70    9.00
   4  12   0   47.70   29.40
  -4 -12   0   18.00   13.50
  -4 -12   0   40.20   22.50
   5  11   0   74.79   30.30
   5  11   0   91.89   32.50
   5  11   0   70.69   21.90
  -5 -11   0   35.90   17.40
  -5 -11   0   28.70   26.30
   6  10   0   43.80   20.70
   6  10   0   38.50   24.00
   6  10   0   60.39   27.30
  -6 -10   0   18.60   16.40
  -6 -10   0   35.00   25.40
   7   9   0  952.60  124.69
   7   9   0  922.61   60.69
   7   9   0 1022.40   95.49
  -7  -9   0  993.60   67.19
  -7  -9   0  905.01   85.89
  -7  -9   0 1018.30  116.69
   8   8   0   61.09   24.10
   8   8   0   37.80   21.30
  -8  -8   0   22.60   22.90
  -8  -8   0   29.00   20.10
   9   7   0  497.25   79.19
   9   7   0  567.94  111.79
   9   7   0  603.04   50.39
  -9  -7   0  501.25   79.09
  -9  -7   0  531.45  106.19
  -9  -7   0  523.45   50.59
  10   6   0  104.69   27.80
  10   6   0   76.59   26.50
 -10  -6   0   66.19   28.10
 -10  -6   0  157.18   29.00
  11   5   0  406.36  115.09
  11   5   0  381.76   84.89
  11   5   0  342.27   38.10
 -11  -5   0  357.76   38.30
 -11  -5   0  276.17   85.49
  12   4   0   30.90   19.80
  12   4   0   47.20   22.90
 -12  -4   0   18.70   22.90
 -12  -4   0   81.99   22.50
  13   3   0   59.79   28.40
  13   3   0   37.30   22.90
 -13  -3   0   84.39   23.40
 -13  -3   0   35.80   33.50
  14   2   0   30.20   20.90
  14   2   0   24.70   30.30
 -14  -2   0   10.40   33.40
 -14  -2   0   50.29   27.20
 -15  -1   0  117.99   28.40
 -16   0   0   20.80   22.20
 -17   1   0   10.60   22.10
 -18   2   0  312.37   57.19
 -19   3   0    5.90   23.20
 -20   4   0  -19.60   30.30
 -21   5   0    7.00   33.60
 -21   5   0    8.60   13.60
 -22   6   0   -5.00   33.30
 -23   7   0   66.69   43.80
  -2  20   0   41.30   35.80
   2 -20   0   34.10   36.30
  -1  19   0   10.70   40.30
   1 -19   0  -21.00   29.00
   0  18   0    9.30   38.70
   0 -18   0   16.00   33.50
   1  17   0   44.50   33.20
  -1 -17   0  -33.70   29.40
   2  16   0   43.80   32.00
  -2 -16   0    8.80   31.30
  -2 -16   0   82.79   28.00
   3  15   0   12.00   40.20
  -3 -15   0   88.39   27.30
  -3 -15   0   39.70   31.80
   4  14   0    6.60   28.90
  -4 -14   0   17.50   30.40
  -4 -14   0   13.80   10.30
   5  13   0  134.09   38.70
  -5 -13   0   52.79   18.60
  -5 -13   0   59.49   31.50
   6  12   0   30.60   29.10
  -6 -12   0  -21.00   14.90
  -6 -12   0    2.00   25.70
   7  11   0  543.65   84.09
   7  11   0  526.35  113.19
  -7 -11   0  553.94   98.69
  -7 -11   0  438.56   72.79
  -7 -11   0  595.94   58.59
   8  10   0  237.68   79.59
  -8 -10   0  104.99   28.70
  -8 -10   0  152.88   29.70
   9   9   0   34.40   23.40
   9   9   0   26.40   25.00
  -9  -9   0    9.50   24.50
  -9  -9   0    5.40   21.70
  10   8   0   61.79   27.10
  10   8   0   59.99   27.10
 -10  -8   0   43.70   21.00
 -10  -8   0   37.60   25.90
  11   7   0   44.90   26.30
  11   7   0   17.80   19.10
 -11  -7   0   12.40   18.70
 -11  -7   0   -1.00   26.80
  12   6   0   10.20   26.10
  12   6   0   21.10   24.90
 -12  -6   0   -9.20   28.20
 -12  -6   0   18.30   24.70
  13   5   0   79.59   32.40
  13   5   0  129.49   32.70
 -13  -5   0   72.19   28.20
 -13  -5   0   41.70   27.50
  14   4   0   28.60   29.60
 -14  -4   0    2.40   17.70
 -15  -3   0  323.97   50.09
 -16  -2   0  158.48   38.10
 -17  -1   0  -19.40   27.70
 -18   0   0  651.53   69.79
 -19   1   0  138.69   34.50
 -20   2   0   24.50   33.20
 -21   3   0    4.90   31.60
 -22   4   0    2.30   25.00
 -22   4   0   30.30   15.50
 -23   5   0   37.80   29.60
 -24   6   0   -2.40   28.10
   0  20   0   46.10   46.30
   0 -20   0   24.70   35.90
   1  19   0   -7.30   40.50
  -1 -19   0   22.60   34.00
   2  18   0    3.20   29.80
  -2 -18   0   28.70   26.20
   3  17   0  -12.40   27.90
  -3 -17   0   23.90   34.00
   4  16   0   56.89   43.10
  -4 -16   0   26.90   33.00
  -4 -16   0   31.30   26.90
   5  15   0   -2.20   28.90
  -5 -15   0  -16.20   28.40
   6  14   0   98.39   45.30
  -6 -14   0  116.09   36.60
   7  13   0   51.29   42.20
  -7 -13   0   -5.90   28.50
  -7 -13   0  -17.20   18.00
  -8 -12   0  375.06   79.09
  -8 -12   0  474.55  106.29
  -8 -12   0  491.65   58.69
   9  11   0   -3.60   21.50
  -9 -11   0  -27.10   21.70
  -9 -11   0    4.50   25.90
  10  10   0   76.09   30.90
 -10 -10   0   28.50   29.30
 -10 -10   0   70.89   30.60
  11   9   0   22.70   26.80
 -11  -9   0   25.60   29.10
 -11  -9   0   -1.60   25.50
  12   8   0   52.69   30.20
 -12  -8   0   17.90   31.00
 -12  -8   0   78.29   26.10
  13   7   0   22.70   22.70
 -13  -7   0    8.20   27.30
 -13  -7   0   13.50   36.60
  14   6   0  440.36  105.19
 -14  -6   0  413.66   47.80
  15   5   0  352.16  105.39
 -15  -5   0  397.86   47.10
 -16  -4   0  290.57   52.99
 -17  -3   0   19.90   30.00
 -18  -2   0  248.68   44.50
 -19  -1   0  116.19   32.60
 -20   0   0  193.98   45.20
 -21   1   0  141.39   37.40
 -22   2   0   44.40   36.90
 -23   3   0  -28.10   33.00
 -24   4   0   -0.80   34.50
   2  20   0   31.30   47.30
  -2 -20   0  -51.29   31.30
   3  19   0   43.40   37.90
  -3 -19   0   41.40   39.80
   4  18   0    1.10   30.90
  -4 -18   0  -20.80   31.90
   5  17   0   -8.50   39.60
  -5 -17   0  -21.40   20.80
   6  16   0   42.50   43.70
  -6 -16   0   51.59   35.30
   7  15   0  -33.50   36.90
  -7 -15   0   10.10   31.90
  -8 -14   0   72.69   27.60
  -8 -14   0  121.49   37.00
  -9 -13   0   42.30   26.10
  -9 -13   0   10.20   26.10
 -10 -12   0  108.69   35.70
 -10 -12   0   31.20   30.30
 -11 -11   0   23.40   29.90
  12  10   0   49.80   31.20
 -12 -10   0  137.89   38.40
 -12 -10   0    8.30   29.60
  13   9   0   22.30   29.90
 -13  -9   0  -15.00   26.90
  14   8   0   16.50   30.90
 -14  -8   0   -7.70   28.60
  15   7   0   59.89   28.70
 -15  -7   0   58.99   33.10
 -16  -6   0  105.99   35.00
 -17  -5   0  282.57   54.39
 -18  -4   0   18.50   31.00
 -19  -3   0   27.30   24.50
 -20  -2   0   25.10   24.80
 -21  -1   0  146.49   43.70
 -22   0   0  142.19   46.10
 -23   1   0   34.30   29.20
 -24   2   0  -25.70   32.20
   4  20   0  -36.60   29.50
  -4 -20   0  -64.39   33.00
   5  19   0   21.60   35.20
  -5 -19   0   -8.50   34.10
   6  18   0   51.49   37.50
  -6 -18   0   27.00   27.50
   7  17   0  -15.20   38.20
  -7 -17   0  -24.20   31.20
   8  16   0   38.40   35.50
  -8 -16   0   36.70   34.80
  -9 -15   0  -32.90   27.70
 -10 -14   0  -16.40   23.80
 -10 -14   0   -4.50   29.20
 -11 -13   0   29.70   23.80
 -12 -12   0  201.28   43.40
 -13 -11   0   -6.10   20.10
 -14 -10   0   23.80   23.00
 -15  -9   0  101.19   36.10
 -16  -8   0   44.10   33.00
 -17  -7   0    7.90   29.00
 -18  -6   0   41.60   26.40
 -19  -5   0  -15.70   28.70
 -20  -4   0   51.29   34.60
 -21  -3   0   24.00   25.50
 -22  -2   0  -15.60   32.20
 -23  -1   0   38.30   36.60
 -24   0   0   68.49   35.80
 -25   1   0   12.10   28.90
   7  19   0   22.00   36.80
  -7 -19   0   24.00   28.90
   8  18   0   -1.00   31.10
  -8 -18   0    0.10   34.20
  -9 -17   0  -14.20   31.10
 -10 -16   0   27.20   27.00
 -11 -15   0   -6.20   22.30
 -12 -14   0    3.10   30.40
 -13 -13   0   -8.30   31.10
 -14 -12   0  -13.90   20.60
 -15 -11   0    0.50   30.60
 -16 -10   0  -21.40   19.00
 -17  -9   0  -44.40   28.20
 -18  -8   0   46.30   33.90
 -19  -7   0   43.00   27.40
 -20  -6   0   22.00   32.40
 -21  -5   0  -24.10   30.00
 -22  -4   0  -24.80   32.20
 -23  -3   0   28.00   37.30
 -24  -2   0  -10.40   25.80
 -25  -1   0  -15.70   26.80
  -9 -19   0  -10.30   35.40
 -10 -18   0  -60.99   29.80
 -11 -17   0  -10.00   32.40
 -12 -16   0   30.80   37.20
 -13 -15   0  -30.10   29.20
 -14 -14   0  -10.20   32.90
 -15 -13   0  -17.80   29.90
 -16 -12   0   27.20   26.50
 -17 -11   0  -38.70   29.90
 -18 -10   0   48.80   30.60
 -19  -9   0   38.90   35.60
 -20  -8   0   11.40   31.90
 -21  -7   0   35.90   28.80
 -22  -6   0  -36.60   30.90
 -23  -5   0  -10.30   34.60
 -24  -4   0   -5.20   26.00
 -13 -17   0  -14.00   32.70
 -14 -16   0    1.20   35.40
 -15 -15   0   -3.40   33.90
 -16 -14   0  -43.90   32.20
 -17 -13   0  -13.70   32.70
 -18 -12   0   -7.30   25.00
 -19 -11   0  -13.60   32.00
 -20 -10   0    3.40   33.70
 -21  -9   0    7.80   34.80
 -22  -8   0  -46.00   20.10
 -23  -7   0   77.89   45.50
 -24  -6   0   -7.70   38.60
 -17 -15   0  -69.69   31.10
 -18 -14   0  -11.20   36.70
 -19 -13   0  -18.20   35.90
 -20 -12   0  -54.29   31.90
 -21 -11   0   -2.40   34.00
 -20 -12  -1   18.80   38.50
 -23  -7  -1  -18.00   25.10
 -22  -8  -1   95.69   37.30
 -21  -9  -1  -18.80   32.40
 -20 -10  -1  -34.20   31.00
 -19 -11  -1    2.80   34.70
 -18 -12  -1   38.20   29.90
 -17 -13  -1  -25.20   30.10
 -16 -14  -1  -21.40   32.00
 -15 -15  -1  -15.10   33.40
 -14 -16  -1  -63.29   31.70
 -13 -17  -1   -5.50   36.20
 -24  -4  -1   31.10   31.00
 -23  -5  -1  -11.00   34.00
 -22  -6  -1  -28.70   31.30
 -21  -7  -1   33.60   28.10
 -20  -8  -1  -17.10   30.90
 -19  -9  -1  -38.20   28.40
 -18 -10  -1  -20.00   21.40
 -17 -11  -1  -26.70   29.70
 -16 -12  -1  -30.70   30.10
 -15 -13  -1   79.09   37.90
 -14 -14  -1    2.80   33.20
 -13 -15  -1  -44.90   29.40
 -12 -16  -1  -34.20   29.70
 -11 -17  -1   -5.70   34.00
 -10 -18  -1   30.80   36.70
 -24  -2  -1  -10.70   35.80
 -23  -3  -1   25.40   37.50
 -22  -4  -1   18.20   28.10
 -21  -5  -1   42.80   36.90
 -20  -6  -1   53.09   36.30
 -19  -7  -1   31.60   25.70
 -18  -8  -1    4.70   30.20
 -17  -9  -1   19.30   31.70
 -16 -10  -1   12.20   29.80
 -15 -11  -1  -18.90   28.70
 -14 -12  -1   30.20   25.10
 -13 -13  -1  -25.10   28.00
 -12 -14  -1    2.40   31.20
 -11 -15  -1    5.20   23.70
 -10 -16  -1    3.20   23.30
  -9 -17  -1    1.60   32.80
  -8 -18  -1   30.30   35.40
  -7 -19  -1   30.40   29.50
   7  19   1  147.99   56.29
 -24   0  -1   14.10   37.10
 -23  -1  -1    9.10   34.90
 -22  -2  -1   26.40   34.30
 -21  -3  -1   37.90   29.40
 -20  -4  -1  -51.99   26.40
 -19  -5  -1  -22.70   27.20
 -18  -6  -1   18.60   29.40
 -17  -7  -1   92.49   35.90
 -16  -8  -1    3.40   28.80
 -15  -9  -1    1.30   22.10
 -14 -10  -1   43.40   25.60
 -13 -11  -1  -22.30   26.90
 -12 -12  -1  128.49   38.80
 -11 -13  -1   -8.90   20.80
 -11 -13  -1  -59.09   26.90
 -10 -14  -1    0.10   29.10
 -10 -14  -1  -40.20   23.50
  -9 -15  -1   50.69   33.40
  -8 -16  -1    3.80   31.90
  -7 -17  -1   14.20   33.30
   7  17   1   14.90   31.50
  -6 -18  -1   -3.30   23.60
   6  18   1   15.50   46.40
  -5 -19  -1  128.39   44.20
   5  19   1  250.97   65.89
  -4 -20  -1    1.20   36.70
   4  20   1    6.90   48.50
 -24   2  -1   -9.00   24.90
 -23   1  -1   -8.30   33.30
 -22   0  -1  -11.50   33.10
 -21  -1  -1   84.49   38.10
 -20  -2  -1   47.10   33.80
 -19  -3  -1  -12.80   20.50
 -18  -4  -1    7.90   30.40
 -17  -5  -1    7.10   28.90
 -16  -6  -1   24.00   23.40
 -15  -7  -1  -13.70   19.30
 -14  -8  -1   30.70   30.20
 -13  -9  -1  125.79   36.10
 -12 -10  -1    3.20   35.40
 -12 -10  -1   19.30   29.20
 -11 -11  -1   -3.10   27.80
 -11 -11  -1  -53.09   27.80
 -10 -12  -1  616.84  137.59
 -10 -12  -1  589.34   64.19
 -10 -12  -1  559.44  104.69
  -9 -13  -1  -21.10   22.90
  -9 -13  -1  -16.20   26.10
  -8 -14  -1   55.89   32.20
  -8 -14  -1    5.70   23.70
  -7 -15  -1   30.20   23.00
  -7 -15  -1   -2.60   29.80
   7  15   1   19.10   30.90
  -6 -16  -1   -3.70   30.00
   6  16   1  -12.90   28.50
  -5 -17  -1  -18.50   30.60
   5  17   1   15.80   32.80
  -4 -18  -1  -33.10   28.00
   4  18   1   -8.20   40.90
  -3 -19  -1   22.70   36.20
   3  19   1  -14.40   42.20
  -2 -20  -1  -15.50   34.00
   2  20   1   21.60   47.10
 -24   4  -1   19.80   39.70
 -23   3  -1  -12.80   33.30
 -22   2  -1   18.40   27.00
 -21   1  -1  105.49   41.30
 -20   0  -1   18.50   31.80
 -19  -1  -1   40.00   26.60
 -18  -2  -1   39.00   25.90
 -17  -3  -1  273.57   53.79
 -16  -4  -1   35.40   30.00
 -15  -5  -1   86.79   32.40
 -14  -6  -1   56.29   24.50
 -13  -7  -1    7.10   24.80
 -12  -8  -1   32.70   32.50
 -12  -8  -1   47.10   28.30
 -11  -9  -1   -3.00   26.40
 -11  -9  -1   17.60   20.70
 -10 -10  -1   39.30   29.60
 -10 -10  -1  103.89   33.80
  -9 -11  -1  -11.00   23.00
  -9 -11  -1   11.50   27.60
  -8 -12  -1   51.49   30.60
  -8 -12  -1  -10.90   21.90
  -7 -13  -1   70.19   26.40
  -7 -13  -1  132.49   31.20
   7  13   1  145.89   40.20
  -6 -14  -1   34.90   20.20
  -6 -14  -1   82.49   34.30
   6  14   1   42.80   32.90
  -5 -15  -1   -3.90   28.50
   5  15   1   -8.90   39.10
  -4 -16  -1   -9.40   28.70
  -4 -16  -1   29.20   20.90
   4  16   1  -20.30   25.80
  -3 -17  -1  -11.90   29.30
   3  17   1  -51.69   36.50
  -2 -18  -1    1.10   29.50
   2  18   1   42.80   45.10
  -1 -19  -1   17.20   36.50
   1  19   1   18.70   42.80
   0 -20  -1  -47.00   27.20
   0  20   1  -23.30   28.10
 -23   5  -1    6.00   36.00
 -22   4  -1   26.30   17.80
 -22   4  -1   42.80   37.60
 -21   3  -1   51.99   36.50
 -20   2  -1  -14.60   30.70
 -19   1  -1   22.70   23.50
 -18   0  -1  -43.50   25.60
 -17  -1  -1  136.59   38.40
 -16  -2  -1   93.09   33.80
 -15  -3  -1   20.60   27.10
 -14  -4  -1  411.16   51.99
 -13  -5  -1    4.10   24.50
 -13  -5  -1   -5.10   24.90
 -12  -6  -1  -22.40   29.10
 -12  -6  -1   17.20   18.20
  12   6   1  -15.80   23.20
 -11  -7  -1   -8.50   22.20
 -11  -7  -1  -26.30   26.30
  11   7   1    7.00   23.30
 -10  -8  -1    5.00   23.90
 -10  -8  -1   14.60   26.40
  10   8   1    7.20   23.50
  -9  -9  -1   42.90   26.10
   9   9   1   38.30   29.00
  -8 -10  -1   17.10   25.10
  -8 -10  -1  -10.70   19.90
  -7 -11  -1   -3.20   19.60
  -7 -11  -1    6.30   18.30
   7  11   1   -4.10   24.40
  -6 -12  -1   -9.20   16.50
  -6 -12  -1    9.30   19.40
   6  12   1  -15.10   34.30
  -5 -13  -1   78.09   32.40
  -5 -13  -1   74.19   20.60
   5  13   1  164.58   48.10
  -4 -14  -1    8.80   11.20
  -4 -14  -1    9.30   28.40
   4  14   1   20.40   39.70
  -3 -15  -1   54.49   32.90
  -3 -15  -1   39.30   27.30
   3  15   1   62.89   34.20
  -2 -16  -1   34.80   28.20
  -2 -16  -1   -7.20   28.90
   2  16   1   55.59   41.70
  -1 -17  -1   44.90   33.50
   1  17   1   16.30   39.60
   0 -18  -1   13.80   31.80
   0  18   1   17.30   39.30
   1 -19  -1   16.60   34.10
  -1  19   1  -14.60   29.50
   2 -20  -1    3.70   33.50
  -2  20   1   17.10   45.70
 -23   7  -1    0.10   36.90
 -22   6  -1  -11.50   31.90
 -21   5  -1   28.40   17.70
 -21   5  -1    5.00   33.10
 -20   4  -1   -5.30   13.90
 -20   4  -1   -6.10   22.10
 -19   3  -1   -9.60   20.90
 -18   2  -1   83.79   35.70
 -17   1  -1  131.19   32.90
 -16   0  -1  -18.30   17.30
 -15  -1  -1   11.80   20.50
 -14  -2  -1   55.79   23.10
  14   2   1   83.69   26.20
 -13  -3  -1  -13.10   31.70
 -13  -3  -1  -24.70   21.90
  13   3   1   15.80   19.10
 -12  -4  -1   41.30   23.80
 -12  -4  -1   13.60   29.60
  12   4   1   64.19   27.00
 -11  -5  -1   -3.10   20.30
 -11  -5  -1   -7.00   27.40
  11   5   1   -3.10   15.30
  11   5   1    0.50   17.80
 -10  -6  -1  121.69   33.30
 -10  -6  -1  123.69   28.30
  10   6   1  221.18   38.10
  10   6   1  105.29   30.20
  -9  -7  -1    6.20   23.30
  -9  -7  -1   34.70   22.60
   9   7   1   26.20   22.20
   9   7   1   42.40   18.50
  -8  -8  -1  178.98   31.10
   8   8   1  197.18   36.50
   8   8   1  219.78   66.69
  -7  -9  -1   33.20   22.30
  -7  -9  -1   45.80   20.10
   7   9   1   65.59   25.20
  -6 -10  -1   -3.90   17.00
  -6 -10  -1    4.60   22.00
   6  10   1  -11.90   14.40
   6  10   1   12.30   30.90
  -5 -11  -1   68.99   19.70
  -5 -11  -1  120.69   26.60
   5  11   1   93.39   32.20
   5  11   1  169.98   37.20
  -4 -12  -1  116.39   28.20
   4  12   1  177.98   46.30
  -3 -13  -1  240.78   36.70
  -3 -13  -1  235.98   48.80
  -3 -13  -1  176.78   37.70
   3  13   1  157.18   47.60
  -2 -14  -1  -15.50   27.30
  -2 -14  -1   -6.70   23.40
   2  14   1  -16.10   35.40
  -1 -15  -1  454.35   59.89
  -1 -15  -1  511.15   60.09
   1  15   1  344.37   59.69
   0 -16  -1   -9.70   25.30
   0 -16  -1   56.69   33.60
   0  16   1   49.90   39.30
   1 -17  -1   34.70   32.80
  -1  17   1   43.00   42.00
   2 -18  -1  -23.70   27.10
  -2  18   1  -13.30   28.10
   3 -19  -1  -24.40   27.80
  -3  19   1   89.69   48.20
   4 -20  -1  -30.40   28.20
  -4  20   1   14.50   34.10
 -22   8  -1  124.79   39.60
 -21   7  -1   16.70   26.20
 -20   6  -1  -27.30   20.50
 -20   6  -1    4.90   15.40
 -19   5  -1    6.50   23.90
 -19   5  -1   22.70   15.80
 -18   4  -1   45.80   27.20
 -17   3  -1  132.99   40.00
 -16   2  -1   69.49   27.00
 -15   1  -1   27.80   22.20
 -14   0  -1  -10.20   16.00
 -14   0  -1  -28.80   31.90
  14   0   1   26.30   26.60
 -13  -1  -1   10.10   30.70
 -13  -1  -1   46.60   25.20
  13   1   1   21.60   19.50
 -12  -2  -1   19.40   17.50
 -12  -2  -1   -2.40   27.40
  12   2   1  -14.40   19.60
 -11  -3  -1   11.40   14.90
 -11  -3  -1  -11.10   25.40
  11   3   1  -18.60   12.50
 -10  -4  -1   60.09   24.00
 -10  -4  -1   96.29   24.50
  10   4   1   70.99   26.40
  10   4   1  129.39   26.70
  -9  -5  -1    9.00   14.20
  -9  -5  -1   11.90   23.80
   9   5   1    4.20   13.50
   9   5   1   18.70   21.90
  -8  -6  -1  289.57   95.89
  -8  -6  -1  304.57   33.20
  -8  -6  -1  271.97   71.39
   8   6   1  306.17   67.19
   8   6   1  325.77   32.60
   8   6   1  336.77   93.69
  -7  -7  -1   33.70   16.20
  -7  -7  -1   -0.30   17.70
   7   7   1   22.90   18.50
   7   7   1   12.20   18.30
  -6  -8  -1   19.30   20.20
  -6  -8  -1    6.00   15.50
   6   8   1   15.00   16.50
   6   8   1   21.90   18.70
  -5  -9  -1  235.98   69.19
  -5  -9  -1  332.57   53.59
  -5  -9  -1  263.07   38.70
   5   9   1  270.57   32.00
   5   9   1  289.97   37.10
  -4 -10  -1  242.58   39.40
  -4 -10  -1  288.57   59.39
  -4 -10  -1  227.38   45.70
   4  10   1  170.58   40.00
   4  10   1  272.37   38.30
  -3 -11  -1   17.40   23.90
  -3 -11  -1    0.60   10.20
   3  11   1  -14.30   21.20
   3  11   1   23.90   21.60
  -2 -12  -1  408.06   51.29
  -2 -12  -1  410.96   37.10
  -2 -12  -1  431.46   49.20
   2  12   1  376.36   46.50
  -1 -13  -1  -10.80   26.10
  -1 -13  -1   37.90   25.80
   1  13   1   56.69   36.50
   0 -14  -1  189.98   38.80
   0 -14  -1  125.39   31.00
   0  14   1  109.79   36.30
   1 -15  -1  175.18   38.50
   1 -15  -1  113.39   36.60
  -1  15   1  172.18   41.30
   2 -16  -1    3.90   27.80
   2 -16  -1  -20.80   22.60
  -2  16   1   -2.60   25.90
   3 -17  -1    0.60   20.60
  -3  17   1  -27.70   35.00
   4 -18  -1   74.89   36.00
  -4  18   1   79.79   38.00
   5 -19  -1   -4.10   28.80
  -5  19   1   10.20   30.60
 -21   9  -1   12.60   35.00
 -20   8  -1   19.70   24.30
 -19   7  -1   28.20   26.20
 -19   7  -1   36.20   17.80
 -18   6  -1   23.40   15.70
 -18   6  -1  -14.60   21.10
 -17   5  -1   39.40   26.90
 -17   5  -1    8.20   15.20
 -16   4  -1   -4.10   28.80
 -15   3  -1   38.60   23.70
 -14   2  -1   49.00   28.60
 -14   2  -1   11.10   26.40
  14  -2   1   25.10   26.80
 -13   1  -1   -7.80   29.60
 -13   1  -1   58.59   27.00
  13  -1   1   25.90   19.30
 -12   0  -1   -2.00   28.00
 -12   0  -1    0.80   15.30
  12   0   1   -5.60   15.10
 -11  -1  -1  103.39   25.50
 -11  -1  -1   64.49   24.70
  11   1   1  122.59   24.00
 -10  -2  -1    4.80   18.10
 -10  -2  -1   13.20   14.10
  10   2   1   -6.80   17.80
  -9  -3  -1    0.60   12.90
  -9  -3  -1   10.40   24.50
   9   3   1   12.00   14.60
   9   3   1   11.10   21.20
  -8  -4  -1    9.90   13.30
  -8  -4  -1   13.20   16.60
   8   4   1   13.60   15.10
   8   4   1    3.20   12.80
  -7  -5  -1   62.39   16.90
  -7  -5  -1   51.19   22.00
   7   5   1   51.29   16.30
   7   5   1   52.29   20.30
  -6  -6  -1   12.10   17.10
  -6  -6  -1   30.40   18.20
   6   6   1   13.90   16.70
   6   6   1   29.20   17.10
  -5  -7  -1   14.80   15.40
  -5  -7  -1   11.30   13.20
   5   7   1   20.10   16.70
   5   7   1    7.40   17.00
   5   7   1   24.50   18.10
  -4  -8  -1   12.70   13.00
  -4  -8  -1   18.80   14.20
   4   8   1   46.90   22.00
   4   8   1   23.00   18.10
  -3  -9  -1   14.90   19.30
  -3  -9  -1   34.30   12.20
   3   9   1   73.59   30.60
   3   9   1   49.99   20.40
  -2 -10  -1   20.70   22.00
  -2 -10  -1    2.70    8.40
   2  10   1   12.70   27.20
  -1 -11  -1   18.30   21.10
  -1 -11  -1    8.40   23.20
   1  11   1   42.80   31.60
   0 -12  -1   29.80   19.80
   0 -12  -1   36.40   26.60
   0  12   1    0.00   31.20
   1 -13  -1  -17.00   24.70
   1 -13  -1  -17.30   21.40
  -1  13   1    3.10   32.10
   2 -14  -1  506.95   57.09
   2 -14  -1  377.06   54.69
  -2  14   1  386.16   56.99
   3 -15  -1  110.59   35.00
   3 -15  -1  -24.40   26.10
   3 -15  -1   54.39   31.50
  -3  15   1   40.70   38.90
   4 -16  -1   45.40   30.70
   4 -16  -1  -29.80   25.90
   4 -16  -1    3.80   19.10
  -4  16   1   28.90   29.60
   5 -17  -1   17.10   29.60
  -5  17   1    4.80   36.00
   6 -18  -1   11.70   28.60
  -6  18   1   30.10   41.80
   7 -19  -1   39.10   34.60
  -7  19   1   50.19   46.20
 -20  10  -1  -33.00   31.30
 -19   9  -1  -20.40   20.10
 -18   8  -1   -4.20   30.00
 -18   8  -1    5.90   14.50
 -17   7  -1   40.30   33.20
 -17   7  -1   47.30   18.00
 -16   6  -1   58.89   32.50
 -16   6  -1   10.90   14.50
 -15   5  -1   50.99   17.90
 -15   5  -1   70.69   27.00
 -14   4  -1  295.67   84.99
 -14   4  -1  402.46   46.90
  14  -4   1  440.06   53.39
 -13   3  -1  -15.90   22.10
 -13   3  -1  -21.90   28.30
  13  -3   1  -10.70   22.00
 -12   2  -1   -0.50   20.90
 -12   2  -1   -3.00   26.90
  12  -2   1  -16.30   13.80
 -11   1  -1  100.49   22.20
 -11   1  -1   72.99   25.80
  11  -1   1  108.79   22.70
 -10   0  -1   -5.60   12.70
 -10   0  -1   22.30   23.80
  10   0   1   18.00   14.80
  -9  -1  -1   27.80   23.40
  -9  -1  -1   50.49   19.40
   9   1   1   32.80   19.70
  -8  -2  -1  210.58   54.09
  -8  -2  -1   99.79   20.80
   8   2   1  208.98   64.19
   8   2   1  160.08   23.50
  -7  -3  -1   50.59   18.10
  -7  -3  -1   59.19   22.70
   7   3   1   45.20   16.90
   7   3   1   78.09   19.50
  -6  -4  -1   35.70   20.00
  -6  -4  -1    9.40   15.80
   6   4   1   24.50   17.40
   6   4   1   -6.00   14.90
  -5  -5  -1   30.40   17.00
  -5  -5  -1   12.40   15.60
   5   5   1    8.00   11.30
   5   5   1   14.70   15.10
  -4  -6  -1   -1.50   14.60
  -4  -6  -1   21.40   12.60
   4   6   1    1.60   14.40
   4   6   1   -0.80   19.80
   4   6   1   19.30   13.70
  -3  -7  -1  103.69   21.70
  -3  -7  -1  160.28   36.70
  -3  -7  -1  158.08   48.00
   3   7   1  114.49   29.00
   3   7   1  133.89   26.10
  -2  -8  -1   18.50   18.40
  -2  -8  -1   22.60    9.40
   2   8   1    2.80   21.80
   2   8   1   23.60   16.80
  -1  -9  -1    7.10   18.60
  -1  -9  -1    1.20    6.30
   1   9   1    7.40   25.00
   0 -10  -1  139.19   27.00
   0 -10  -1  156.38   28.20
   0  10   1  180.48   36.70
   1 -11  -1   10.30   16.10
   1 -11  -1    8.20   23.00
  -1  11   1   14.70   28.80
   2 -12  -1   24.80   26.00
   2 -12  -1   26.30   23.60
  -2  12   1   51.29   34.10
   3 -13  -1   50.19   28.30
   3 -13  -1   14.70   19.60
  -3  13   1   27.00   35.00
   4 -14  -1   84.89   32.60
   4 -14  -1   19.50   28.30
   4 -14  -1   62.09   27.50
  -4  14   1  116.39   35.00
   5 -15  -1   85.29   28.30
   5 -15  -1   67.49   26.80
   5 -15  -1   36.50   26.90
  -5  15   1  109.69   43.20
   6 -16  -1  -47.00   27.60
   6 -16  -1  -13.20   25.60
  -6  16   1   14.30   36.10
   7 -17  -1   36.80   30.00
  -7  17   1  -20.50   36.20
   8 -18  -1   20.80   30.40
  -8  18   1   -2.70   40.00
   9 -19  -1   74.49   30.50
  -9  19   1  108.79   51.99
 -20  12  -1    4.60   35.30
 -20  12  -1   20.60   36.30
 -19  11  -1    8.90   43.30
 -19  11  -1   45.10   31.60
 -18  10  -1   20.80   33.00
 -18  10  -1   39.10   35.60
 -17   9  -1   29.80   33.10
 -17   9  -1   -3.40   14.50
 -16   8  -1   -2.70   12.80
 -16   8  -1   -0.90   21.30
 -15   7  -1  -44.80   36.80
 -15   7  -1   -8.80   12.50
 -15   7  -1   -4.00   20.60
 -14   6  -1   29.20   22.50
 -14   6  -1  -21.10   31.20
 -14   6  -1   25.70   15.30
 -13   5  -1  -20.10   28.80
 -13   5  -1  -10.30   17.90
 -13   5  -1   -9.80   11.30
  13  -5   1   -8.00   17.20
 -12   4  -1   39.80   25.80
 -12   4  -1    8.10   29.00
 -12   4  -1   41.10   14.80
  12  -4   1   67.59   21.80
 -11   3  -1  -28.00   18.60
 -11   3  -1   -1.40   24.40
  11  -3   1    5.10   15.20
 -10   2  -1   17.00   18.00
 -10   2  -1   -9.90   18.70
  10  -2   1   -3.80   18.10
  -9   1  -1   19.60   13.90
  -9   1  -1   25.70   22.50
   9  -1   1   15.30   13.70
  -8   0  -1    5.20   15.80
  -8   0  -1    9.00   14.60
   8   0   1    5.30   15.80
  -7  -1  -1   86.89   19.30
  -7  -1  -1  218.58   82.39
  -7  -1  -1  215.38   50.89
   7   1   1  164.78   47.20
   7   1   1  110.39   20.90
  -6  -2  -1   11.00   11.90
   6   2   1   43.30   19.60
   6   2   1   41.50   16.40
  -5  -3  -1  267.07   57.89
   5   3   1  196.18   52.39
  -4  -4  -1  183.38   46.90
  -4  -4  -1  159.08   62.49
  -4  -4  -1   27.10   15.10
   4   4   1   16.60   14.30
  -3  -5  -1   22.50   12.10
  -3  -5  -1  170.48   41.40
   3   5   1  126.89   41.30
   3   5   1   14.60   20.40
   3   5   1   24.30   14.70
  -2  -6  -1   37.30   16.10
  -2  -6  -1   87.29   29.20
   2   6   1   34.60   21.10
   2   6   1   36.20   15.40
  -1  -7  -1  247.58   25.10
  -1  -7  -1  234.98   32.70
  -1  -7  -1  222.78   29.10
   1   7   1  230.88   27.30
   1   7   1  200.58   31.20
   0  -8  -1   39.50   11.60
   0  -8  -1   54.49   19.70
   0  -8  -1   55.99   15.80
   0  -8  -1    9.90   17.70
   0   8   1   59.19   21.00
   1  -9  -1    4.20   17.80
   1  -9  -1   15.30   18.00
  -1   9   1    9.40   17.80
   2 -10  -1  407.56   43.30
   2 -10  -1  323.37   40.80
  -2  10   1  321.27   42.80
   3 -11  -1  -17.30   20.80
   3 -11  -1   44.60   23.80
  -3  11   1   16.50   21.60
   4 -12  -1    8.40   23.00
   4 -12  -1  -12.60   18.60
   4 -12  -1    0.90   22.00
  -4  12   1  -36.70   28.70
   5 -13  -1   23.50   21.10
   5 -13  -1  -35.70   14.80
   5 -13  -1   -9.30   23.60
  -5  13   1    8.00   23.50
   6 -14  -1   49.20   24.20
   6 -14  -1   39.50   24.10
   6 -14  -1   97.69   31.50
  -6  14   1   57.29   38.10
   7 -15  -1   25.90   20.90
   7 -15  -1   79.09   30.10
   7 -15  -1   37.80   24.40
  -7  15   1   51.49   38.20
   8 -16  -1   -0.20   24.70
  -8  16   1   -8.90   25.80
   9 -17  -1   -0.40   19.60
  -9  17   1  -16.00   25.40
  10 -18  -1   31.10   31.50
 -10  18   1  -39.90   37.20
 -19  13  -1   16.30   37.80
 -19  13  -1   31.60   36.40
 -18  12  -1  -28.50   37.70
 -18  12  -1   37.10   30.40
 -17  11  -1  -19.80   31.20
 -17  11  -1  -35.40   37.80
 -16  10  -1   -5.80   21.20
 -16  10  -1    4.30   28.60
 -15   9  -1   12.40   15.20
 -15   9  -1   -1.30   29.20
 -14   8  -1   69.69   18.70
 -14   8  -1   -0.30   33.10
 -14   8  -1   95.39   30.50
 -13   7  -1   -4.00   11.90
 -13   7  -1  -42.30   30.20
 -13   7  -1   30.20   22.30
  13  -7   1  -17.70   24.60
 -12   6  -1  -31.50   25.20
 -12   6  -1    2.30   17.60
 -12   6  -1    2.40   12.00
  12  -6   1  -34.20   20.60
 -11   5  -1    2.00   15.70
 -11   5  -1    0.00   24.00
 -11   5  -1   11.40   11.30
  11  -5   1   26.60   17.90
 -10   4  -1   87.19   25.70
 -10   4  -1   64.29   25.80
 -10   4  -1  132.79   26.50
  10  -4   1  103.09   25.60
  -9   3  -1  -14.00   17.10
  -9   3  -1   21.70   21.00
   9  -3   1    9.10   13.90
  -8   2  -1  179.38   48.80
  -8   2  -1   91.59   22.00
   8  -2   1  146.09   28.70
  -7   1  -1  211.88   78.59
  -7   1  -1  107.69   21.10
   7  -1   1  112.59   21.40
  -6   0  -1  -18.30   14.30
  -6   0  -1   18.50   14.20
   6   0   1   15.80   14.60
  -5  -1  -1    7.70   13.40
  -5  -1  -1   25.90   13.40
   5   1   1   10.60   13.80
  -4  -2  -1  170.58   49.60
   4   2   1  169.88   49.00
  -3  -3  -1  199.78   41.10
  -3  -3  -1  133.69   51.89
   3   3   1  142.09   39.40
  -2  -4  -1  125.09   47.80
   2   4   1    1.80   17.00
   2   4   1    7.20   12.40
  -1  -5  -1  126.79   22.80
  -1  -5  -1  180.38   34.50
  -1  -5  -1  205.08   26.70
   1   5   1  146.79   21.10
   1   5   1  139.99   21.80
   0  -6  -1  573.34   37.70
   0  -6  -1  537.95   34.10
   0  -6  -1  488.65   27.10
   0   6   1  560.74   37.20
   1  -7  -1   -6.40    9.80
   1  -7  -1   -1.20   15.00
  -1   7   1   -1.00   14.10
   2  -8  -1    7.70   16.60
   2  -8  -1   -5.60   15.90
  -2   8   1   10.90   17.30
   3  -9  -1  104.69   24.70
  -3   9   1  107.99   30.50
   4 -10  -1   64.29   20.00
   4 -10  -1   81.99   25.00
  -4  10   1   72.19   29.70
   5 -11  -1   55.19   20.80
   5 -11  -1   33.00   18.90
  -5  11   1   -8.20   20.40
   6 -12  -1  169.88   35.40
   6 -12  -1   80.69   23.80
  -6  12   1  117.99   33.70
   7 -13  -1    7.60   18.40
   7 -13  -1   41.80   28.00
  -7  13   1   59.39   29.90
   8 -14  -1   -7.60   19.30
   8 -14  -1   -8.40   16.00
  -8  14   1    3.20   25.10
  -9  15   1  -19.20   23.80
 -10  16   1  -20.40   37.50
 -11  17   1   -3.40   29.20
 -12  18   1  -23.00   43.40
 -17  13  -1  -15.70   31.80
 -17  13  -1   12.30   31.80
 -16  12  -1   24.30   26.70
 -16  12  -1   14.70   42.00
 -15  11  -1  -24.10   28.30
 -15  11  -1  -51.49   34.80
 -14  10  -1   60.49   34.60
 -14  10  -1   82.99   34.90
 -13   9  -1   81.39   19.70
 -13   9  -1  154.78   46.70
 -13   9  -1   97.19   31.70
 -13   9  -1   54.19   35.80
 -12   8  -1   70.99   31.60
 -12   8  -1   30.00   15.30
 -12   8  -1   22.40   31.00
  12  -8   1   60.69   29.60
 -11   7  -1  -17.70   23.40
 -11   7  -1   -7.10   11.60
 -11   7  -1   -2.30   23.60
  11  -7   1    5.80   17.20
 -10   6  -1  193.18   32.20
 -10   6  -1  105.39   30.80
 -10   6  -1  183.18   30.40
  10  -6   1  196.08   31.10
  -9   5  -1    6.90   18.90
  -9   5  -1  -10.20   12.30
  -9   5  -1   -0.40    9.20
   9  -5   1   -4.40   12.70
  -8   4  -1   37.20   19.60
  -8   4  -1    4.70   18.10
  -8   4  -1    3.10    9.30
   8  -4   1    8.00   17.30
  -7   3  -1   43.50   15.20
  -7   3  -1   47.10   12.20
  -7   3  -1   43.80   18.80
   7  -3   1   66.49   19.30
  -6   2  -1    3.40   15.70
  -6   2  -1   24.60   17.40
   6  -2   1    3.30   15.20
  -5   1  -1   12.60   14.20
  -5   1  -1  161.58   50.39
  -4   0  -1   -8.10   10.60
  -4   0  -1   11.30   10.10
   4   0   1   25.40   11.30
  -3  -1  -1   11.40    7.50
  -3  -1  -1    7.10    8.00
   3   1   1   20.30    8.60
  -2  -2  -1  182.38   34.30
  -2  -2  -1  182.18   13.40
  -2  -2  -1  177.48   25.90
   2   2   1  181.98   13.40
  -1  -3  -1  219.88   18.50
  -1  -3  -1  248.08   27.30
  -1  -3  -1  235.88   33.00
   1   3   1  242.28   18.50
   1   3   1  248.38   21.40
   0  -4  -1   17.80   11.60
   0   4   1   -5.30   15.50
   1  -5  -1   43.20   14.90
   1  -5  -1   17.90   10.50
  -1   5   1   47.20   19.60
   2  -6  -1   10.40   11.20
  -2   6   1   17.70   14.70
   3  -7  -1   20.00   15.70
  -3   7   1    2.90   15.00
  -3   7   1    5.60   15.70
   4  -8  -1   24.40   18.60
   4  -8  -1   38.10   14.50
  -4   8   1   58.89   16.60
  -4   8   1   83.79   23.30
  -4   8   1   60.69   12.70
  -4   8   1   57.39   20.00
   5  -9  -1  148.79   27.20
   5  -9  -1  154.28   32.20
  -5   9   1  149.59   25.80
  -5   9   1  144.69   19.60
  -5   9   1  118.19   25.80
  -5   9   1  128.29   33.00
   6 -10  -1  166.28   31.10
   6 -10  -1  216.68   37.70
  -6  10   1  151.38   30.60
  -6  10   1   64.29   33.00
  -6  10   1  147.49   23.50
  -6  10   1  120.99   29.10
   7 -11  -1   -1.60   14.00
   7 -11  -1    2.40   17.60
  -7  11   1   16.60   24.20
  -7  11   1    1.40    7.60
  -7  11   1  -19.70   31.50
   8 -12  -1  311.57   43.20
   8 -12  -1  289.97   49.20
  -8  12   1  330.07   34.60
  -8  12   1  260.17   42.40
  -8  12   1  275.07   49.00
  -8  12   1  261.27   42.40
   9 -13  -1  380.76   55.89
   9 -13  -1  427.06   48.20
  -9  13   1  398.26   36.60
  -9  13   1  375.46   55.79
  -9  13   1  344.17   45.60
  -9  13   1  362.36   49.80
 -10  14   1   89.29   33.40
 -10  14   1   92.99   22.50
 -10  14   1    9.90   38.00
 -11  15   1   35.60   29.90
 -11  15   1   -0.20   30.00
 -12  16   1   -8.10   38.90
 -12  16   1  -18.20   19.40
 -13  17   1    8.40   45.40
 -13  17   1   15.60   31.30
 -16  14  -1   26.60   35.50
 -16  14  -1   -6.10   34.40
 -15  13  -1   50.59   36.40
 -15  13  -1   77.89   38.70
 -14  12  -1   18.90   30.60
 -14  12  -1   42.10   32.90
 -13  11  -1   23.40   30.20
 -13  11  -1   26.30   29.00
 -12  10  -1   14.80   22.80
 -12  10  -1  -10.60   27.20
 -12  10  -1   29.30   39.20
 -11   9  -1   13.10   34.70
 -11   9  -1   -4.70   25.80
 -11   9  -1    0.70   26.40
  11  -9   1   17.60   20.90
 -10   8  -1    2.00   24.70
 -10   8  -1  -19.80   22.90
 -10   8  -1   -0.10   22.10
 -10   8  -1   10.80   13.40
  10  -8   1  -20.60   22.30
  -9   7  -1   15.90   17.30
  -9   7  -1   32.60   22.90
  -9   7  -1    4.40   19.00
  -9   7  -1    4.70   11.40
   9  -7   1   22.40   17.10
  -8   6  -1  249.38   38.10
  -8   6  -1  255.37   31.90
  -8   6  -1  313.97   68.49
  -8   6  -1  320.37   87.39
   8  -6   1  287.97   37.80
  -7   5  -1   79.89   18.90
  -7   5  -1   52.19   18.80
  -7   5  -1   47.70   12.50
   7  -5   1   47.80   19.40
  -6   4  -1   -1.50   11.70
  -6   4  -1    2.50    8.40
  -6   4  -1    8.90   14.20
   6  -4   1   -6.10   15.00
  -5   3  -1   36.60   16.70
  -5   3  -1   15.50    9.00
  -5   3  -1   34.00   14.80
   5  -3   1   54.59   14.20
  -4   2  -1    8.20   13.70
  -4   2  -1   11.00    7.80
   4  -2   1    7.80   12.80
  -3   1  -1   19.40    9.90
   3  -1   1   19.00    9.20
  -2   0  -1   -4.00    3.30
   2   0   1    0.20    3.50
  -1  -1  -1   -0.10    2.90
   1   1   1    0.40    2.80
   0  -2  -1    7.60    4.30
   0   2   1   14.60    5.70
   0   2   1   15.50    4.90
   1  -3  -1    4.30    7.60
  -1   3   1   -5.10    7.20
  -1   3   1   -7.20    8.00
   2  -4  -1   -2.50    8.10
  -2   4   1   -2.00   11.00
  -2   4   1   35.40   13.20
  -2   4   1    7.00    3.50
  -2   4   1    3.30   11.40
   3  -5  -1   -4.90   13.20
  -3   5   1  -19.40   17.50
  -3   5   1   57.19   17.30
  -3   5   1   19.20   14.20
   4  -6  -1   -4.10   13.80
   4  -6  -1   -0.80    8.70
  -4   6   1   -0.70   18.20
  -4   6   1    2.80   14.20
  -4   6   1    7.70    6.80
   5  -7  -1   49.40   18.80
   5  -7  -1   31.80   11.80
  -5   7   1   65.19   20.00
  -5   7   1   34.60    9.80
  -5   7   1   96.49   36.50
  -5   7   1   38.90   23.80
   6  -8  -1   -6.60   16.50
   6  -8  -1  -10.00    9.10
  -6   8   1    7.00   17.70
  -6   8   1  -28.80   22.20
  -6   8   1    4.40    9.70
   7  -9  -1    6.00   11.10
   7  -9  -1    3.30   20.00
  -7   9   1   13.70   11.60
  -7   9   1    3.60   15.30
  -7   9   1   14.70   26.50
   8 -10  -1   30.30   13.60
   8 -10  -1   62.29   26.10
  -8  10   1   34.90   24.60
  -8  10   1   56.79   26.90
  -8  10   1   34.50   14.50
   9 -11  -1   -6.00   10.50
   9 -11  -1  -20.10   24.40
  -9  11   1   31.90   21.20
  -9  11   1   -9.30   12.50
  -9  11   1  -33.30   31.00
  10 -12  -1   73.09   16.70
  10 -12  -1  120.09   34.80
 -10  12   1   98.29   34.10
 -10  12   1   66.29   32.90
 -10  12   1   46.90   17.40
  11 -13  -1  162.38   29.30
 -11  13   1  101.49   35.60
 -11  13   1  117.59   37.30
 -11  13   1   57.59   17.90
 -12  14   1   -5.70   27.70
 -12  14   1  -12.00   37.50
 -13  15   1   -0.70   38.90
 -13  15   1  -15.80   28.30
 -14  16   1  -28.80   28.40
 -14  16   1   22.00   25.90
 -15  15  -1   65.79   40.70
 -15  15  -1   10.20   43.70
 -14  14  -1   28.30   43.80
 -14  14  -1   -2.10   30.30
 -13  13  -1   36.60   42.00
 -13  13  -1  -27.00   25.90
 -12  12  -1  137.79   39.20
 -12  12  -1  116.99   45.70
 -11  11  -1   -0.20   27.40
 -11  11  -1   -0.80   37.00
 -11  11  -1  -35.60   23.10
 -10  10  -1   31.00   25.20
 -10  10  -1   89.29   31.70
 -10  10  -1  102.89   41.20
  10 -10   1  122.09   29.60
  -9   9  -1  -22.00   20.10
  -9   9  -1   -9.70   22.40
  -9   9  -1  -15.50   21.20
   9  -9   1   33.30   20.40
   9  -9   1    5.40   10.70
  -8   8  -1  137.09   30.10
  -8   8  -1   78.99   23.20
  -8   8  -1  142.69   31.10
   8  -8   1  141.19   27.00
   8  -8   1  149.49   28.20
  -7   7  -1   13.30   17.00
  -7   7  -1   15.50   18.50
  -7   7  -1   22.10   11.90
  -7   7  -1   14.70   18.90
   7  -7   1   25.60   16.20
   7  -7   1    5.60    9.90
  -6   6  -1   20.80   18.50
  -6   6  -1   20.50   11.30
  -6   6  -1   23.70   18.00
  -6   6  -1   29.50   15.80
   6  -6   1   10.90    9.60
   6  -6   1   19.30   13.60
  -5   5  -1   -6.40   13.50
  -5   5  -1    5.70   12.40
  -5   5  -1   -6.00   15.90
  -5   5  -1   13.70    9.50
   5  -5   1    3.30   11.30
   5  -5   1    2.90    8.00
  -4   4  -1   12.90   14.50
  -4   4  -1   15.70    9.60
  -4   4  -1   19.90   16.00
   4  -4   1   19.90   11.70
   4  -4   1   20.80    9.80
  -3   3  -1   14.00    8.30
  -3   3  -1   12.00   13.30
   3  -3   1   23.20   10.80
   3  -3   1   12.00    8.30
  -2   2  -1  164.08   14.70
  -2   2  -1  182.58   17.70
   2  -2   1  164.08   14.30
   2  -2   1  160.08   15.70
  -1   1  -1   -0.70    4.10
  -1   1  -1   -1.50    3.20
   1  -1   1    6.00    3.30
   1  -1   1    2.60    2.80
   1  -1  -1    2.80    1.70
  -1   1   1    6.10    1.80
  -1   1   1   13.10    3.50
  -1   1   1    4.30    2.40
   2  -2  -1   -2.80    5.10
   2  -2  -1    4.80    3.80
  -2   2   1    1.10    4.30
  -2   2   1   -2.00    5.80
  -2   2   1    1.50    3.40
   3  -3  -1   77.39   12.10
   3  -3  -1   44.90   11.90
   3  -3  -1   93.69   32.30
  -3   3   1   44.40   10.20
  -3   3   1  124.19   30.70
  -3   3   1   57.49   17.40
   4  -4  -1   54.69   12.80
   4  -4  -1  146.19   32.90
   4  -4  -1   84.19   15.10
  -4   4   1   44.60   15.00
  -4   4   1  143.29   42.10
  -4   4   1   63.29   17.10
   5  -5  -1   25.90   14.80
   5  -5  -1   11.20    6.90
  -5   5   1   10.70   11.50
  -5   5   1   16.30   20.00
   6  -6  -1   40.80    9.50
   6  -6  -1   68.69   19.10
  -6   6   1   41.00   17.70
  -6   6   1  133.39   38.20
  -6   6   1   75.69   21.00
   7  -7  -1  303.87   36.40
   7  -7  -1  325.57   28.00
  -7   7   1  249.48   31.70
  -7   7   1  295.87   36.60
  -7   7   1  306.27   64.49
  -7   7   1  296.27   47.80
   8  -8  -1  144.19   23.10
   8  -8  -1  210.18   36.40
  -8   8   1  123.59   33.90
  -8   8   1  105.49   26.10
   9  -9  -1  149.09   31.20
   9  -9  -1   99.79   21.90
  -9   9   1  124.19   29.50
  -9   9   1  114.49   37.70
  -9   9   1   66.39   20.10
  10 -10  -1   30.80   25.90
 -10  10   1   47.00   34.80
 -10  10   1    7.50   24.40
 -10  10   1    9.90   18.30
  11 -11  -1  -38.20   23.80
 -11  11   1   22.40   28.20
 -11  11   1  -11.60   18.20
 -11  11   1   -9.00   25.00
 -12  12   1   -6.20   19.30
 -12  12   1   10.90   28.30
 -12  12   1   24.60   28.30
 -13  13   1   18.70   28.40
 -13  13   1   23.30   29.60
 -14  14   1  -22.40   36.80
 -14  14   1   70.99   36.80
 -15  15   1   28.70   35.00
 -15  15   1    4.10   43.50
 -14  16  -1   74.59   37.70
 -14  16  -1    6.40   45.00
 -13  15  -1   -8.50   22.10
 -13  15  -1  -34.90   24.90
 -12  14  -1  -29.90   18.80
 -12  14  -1   26.00   30.90
 -11  13  -1   27.20   37.60
 -11  13  -1   32.00   29.40
 -10  12  -1  473.55   82.19
 -10  12  -1  698.73   70.19
 -10  12  -1  556.04  114.59
 -10  12  -1  580.64   65.49
  10 -12   1  673.13   56.19
  -9  11  -1    6.70   21.10
  -9  11  -1   54.79   31.90
  -9  11  -1    0.20   24.30
   9 -11   1   34.90   16.00
   9 -11   1   42.00   29.20
  -8  10  -1   34.40   32.00
  -8  10  -1   -6.50   17.20
  -8  10  -1  -20.70   17.90
   8 -10   1  -14.20   10.50
   8 -10   1   -9.20   17.90
  -7   9  -1   57.59   24.60
  -7   9  -1   42.90   18.60
  -7   9  -1   61.49   26.10
   7  -9   1   45.60   15.70
   7  -9   1   31.20   23.50
  -6   8  -1   13.20   14.50
  -6   8  -1    6.40   24.20
  -6   8  -1   -1.80   13.70
   6  -8   1   11.20   12.00
   6  -8   1   27.90   16.10
  -5   7  -1   -5.00   15.00
  -5   7  -1   -4.10   12.30
  -5   7  -1   10.20   12.50
   5  -7   1   -1.30   10.50
   5  -7   1   24.80   18.50
  -4   6  -1   14.40   15.60
  -4   6  -1   -6.40   10.90
   4  -6   1   20.30   16.00
   4  -6   1   -0.40    9.20
  -3   5  -1   -3.10   14.70
  -3   5  -1   -9.20   18.00
   3  -5   1  -11.20   10.60
   3  -5   1    3.80   10.20
  -2   4  -1   -0.80   15.90
  -2   4  -1  -12.30   12.90
   2  -4   1   15.30    9.60
   2  -4   1    7.00   10.30
  -1   3  -1  203.98   18.70
  -1   3  -1  220.48   17.50
   1  -3   1  200.58   21.30
   1  -3   1  239.88   21.80
   0   2  -1   14.60    6.80
   0   2  -1    7.80    3.50
   0  -2   1    8.70    5.30
   0  -2   1   14.80    6.70
   0  -2   1   14.80    6.60
   1   1  -1   10.80    3.80
   1   1  -1   10.30    3.70
   1   1  -1    3.20    2.80
  -1  -1   1    3.90    2.60
  -1  -1   1    9.70    4.20
   2   0  -1   -2.60    3.30
   2   0  -1    5.30    3.50
  -2   0   1    0.30    3.20
  -2   0   1    1.70    2.90
   3  -1  -1    1.40    4.60
   3  -1  -1    2.60    5.40
  -3   1   1    7.80    5.20
  -3   1   1    5.00    5.20
   4  -2  -1  125.89   32.00
  -4   2   1   -0.10   10.70
  -4   2   1   92.69   30.10
   5  -3  -1   12.90   13.40
   5  -3  -1  171.18   40.20
  -5   3   1    6.50   13.40
  -5   3   1  166.38   36.40
   6  -4  -1   25.90   13.30
   6  -4  -1   10.60   14.70
  -6   4   1    6.80    5.70
  -6   4   1  144.29   43.90
  -6   4   1   13.10   15.10
   7  -5  -1    7.00   15.10
  -7   5   1    8.30   12.00
  -7   5   1    7.40    6.20
  -7   5   1   13.90   12.80
   8  -6  -1   29.30   19.10
  -8   6   1   -1.70   15.20
  -8   6   1  -10.70   16.30
   9  -7  -1   40.00   22.20
  -9   7   1   66.19   30.90
  -9   7   1   51.39   20.10
  -9   7   1   61.79   24.20
  10  -8  -1   28.90   18.20
 -10   8   1   14.30   22.40
 -10   8   1    8.90   17.30
 -10   8   1   -1.30   18.60
  11  -9  -1    4.50   23.70
 -11   9   1    1.40   24.10
 -11   9   1   -0.70   20.30
 -11   9   1   12.60   24.60
  12 -10  -1   58.79   31.00
 -12  10   1   30.90   28.90
 -12  10   1   50.59   30.40
 -13  11   1   -1.50   24.20
 -13  11   1   34.90   24.70
 -13  11   1   64.59   33.50
 -14  12   1  129.59   47.90
 -14  12   1  113.89   38.60
 -15  13   1  -11.40   30.40
 -15  13   1   24.90   42.30
 -16  14   1   17.90   42.40
 -16  14   1   17.00   34.00
 -17  15   1   29.60   28.50
 -17  15   1   51.29   48.50
 -13  17  -1  -34.30   28.10
 -13  17  -1    4.80   34.70
 -12  16  -1  -32.00   26.90
 -12  16  -1   31.80   32.40
 -11  15  -1   23.80   40.80
 -11  15  -1   -7.40   21.40
 -10  14  -1  -19.50   25.30
 -10  14  -1   -2.90   27.70
  -9  13  -1   16.40   30.20
  -9  13  -1    9.20   37.00
   9 -13   1   12.40   15.40
  -8  12  -1   81.59   32.30
  -8  12  -1   23.10   28.20
  -8  12  -1   -4.30   17.10
   8 -12   1  -24.70   26.20
   8 -12   1   18.00   16.90
  -7  11  -1  -14.90   15.50
  -7  11  -1   14.50   19.90
  -7  11  -1   -7.60   23.00
   7 -11   1   35.20   20.80
   7 -11   1   13.00   16.00
  -6  10  -1  -10.70   27.50
  -6  10  -1  -14.70   21.80
  -6  10  -1    3.70   14.20
   6 -10   1  -10.90   15.20
   6 -10   1  -10.10   12.90
  -5   9  -1  250.17   60.19
  -5   9  -1  267.17   40.10
  -5   9  -1  255.67   45.30
  -5   9  -1  244.28   38.40
   5  -9   1  276.57   40.30
   5  -9   1  232.68   38.50
  -4   8  -1   13.40   14.60
  -4   8  -1   27.30   18.90
   4  -8   1   12.00   13.40
   4  -8   1    3.60   13.90
  -3   7  -1   95.09   26.10
  -3   7  -1  113.29   22.80
   3  -7   1  134.89   24.50
   3  -7   1  148.29   29.10
  -2   6  -1   29.90   16.10
  -2   6  -1   36.80   14.10
   2  -6   1   33.10   14.10
   2  -6   1   27.70   14.40
  -1   5  -1  111.79   26.40
  -1   5  -1   93.69   20.60
  -1   5  -1  130.59   19.60
   1  -5   1  212.68   29.30
   1  -5   1  158.28   22.00
   0   4  -1    0.70   11.50
   0   4  -1   -2.90    5.70
   0  -4   1    6.90   10.20
   0  -4   1    7.10   10.60
   1   3  -1    3.20    5.20
   1   3  -1  -11.30   10.90
   1   3  -1   -3.00    9.50
  -1  -3   1   -2.80    5.40
  -1  -3   1    2.70    7.20
   2   2  -1   -4.60    7.40
   2   2  -1    2.00    5.30
   2   2  -1    1.50    7.40
  -2  -2   1    0.50    5.60
  -2  -2   1   -1.10    4.70
   3   1  -1    6.80    6.40
   3   1  -1    5.50    5.40
  -3  -1   1    2.90    6.30
  -3  -1   1   -0.30    7.30
   4   0  -1   10.80    7.80
   4   0  -1   12.60    7.40
  -4   0   1    7.80    7.40
  -4   0   1   -2.40    8.80
   5  -1  -1  296.57   48.00
   5  -1  -1  216.18   57.39
  -5   1   1  228.28   58.69
  -5   1   1  188.88   34.30
   6  -2  -1  215.08   49.10
  -6   2   1  182.98   45.90
   7  -3  -1  238.28   30.40
   7  -3  -1  281.47   71.59
   7  -3  -1  365.06   54.49
  -7   3   1  208.58   29.90
  -7   3   1  300.07   51.29
  -7   3   1  232.08   69.09
   8  -4  -1    8.10   12.00
   8  -4  -1   19.30   16.80
  -8   4   1   17.90   16.10
  -8   4   1   11.80   12.70
  -8   4   1    2.60    6.00
   9  -5  -1    0.90   17.20
  -9   5   1   16.90   17.40
  -9   5   1   20.10   18.60
  -9   5   1    4.70    6.70
  10  -6  -1   -0.70   14.00
 -10   6   1    8.00   18.60
 -10   6   1    5.00    7.60
 -10   6   1   11.20   15.70
  11  -7  -1   28.00   18.70
 -11   7   1   20.20   23.10
 -11   7   1   30.60   19.40
  12  -8  -1    8.10   18.60
 -12   8   1   -6.70   22.80
 -12   8   1   33.70   27.40
  13  -9  -1   85.09   32.60
 -13   9   1   86.19   34.40
 -13   9   1   64.99   32.10
 -13   9   1   29.20   27.90
 -14  10   1  123.99   33.40
 -14  10   1   49.99   31.40
 -14  10   1  140.49   46.10
 -15  11   1   24.40   39.20
 -15  11   1  -27.20   27.40
 -16  12   1    2.50   28.50
 -16  12   1   26.60   32.20
 -17  13   1   63.19   37.10
 -17  13   1   64.39   37.10
 -18  14   1  -21.10   43.10
 -18  14   1  -23.50   32.80
 -11  17  -1   20.00   41.80
 -10  16  -1   47.50   33.00
  -9  15  -1   65.39   23.30
  -9  15  -1  -31.90   33.70
  -8  14  -1   55.39   31.70
  -8  14  -1  130.49   29.50
  -8  14  -1   76.19   42.60
   8 -14   1   67.29   22.80
  -7  13  -1   79.69   15.00
  -7  13  -1  133.79   38.70
  -7  13  -1  122.69   36.00
   7 -13   1  187.98   36.50
   7 -13   1   97.79   25.40
  -6  12  -1   23.80   26.20
  -6  12  -1  -10.20   11.00
  -6  12  -1   -2.60   24.80
   6 -12   1    0.20   16.50
   6 -12   1   11.50   26.40
  -5  11  -1  145.59   25.10
  -5  11  -1  130.59   32.70
  -5  11  -1  135.89   38.90
  -5  11  -1  131.29   33.10
  -5  11  -1  150.18   33.30
   5 -11   1  137.39   33.00
   5 -11   1   74.89   23.60
  -4  10  -1  253.77   40.70
  -4  10  -1  250.07   27.80
  -4  10  -1  250.87   37.40
  -4  10  -1  255.17   36.70
  -4  10  -1  275.87   49.70
  -4  10  -1  235.08   34.80
   4 -10   1  254.47   45.80
   4 -10   1  290.87   37.20
  -3   9  -1   19.30    7.30
  -3   9  -1   45.90   21.40
   3  -9   1   27.40   15.60
   3  -9   1   27.00   20.30
  -2   8  -1   39.40   24.40
  -2   8  -1   15.40    6.90
   2  -8   1   35.50   15.90
   2  -8   1   17.90   18.30
  -1   7  -1  246.08   24.60
  -1   7  -1  209.38   30.40
  -1   7  -1  213.88   26.10
   1  -7   1  188.18   31.80
   1  -7   1  263.97   32.00
   0   6  -1  604.64   36.10
   0   6  -1  532.45   37.10
   0   6  -1  563.84   44.90
   0  -6   1  541.15   38.40
   0  -6   1  514.25   36.80
   1   5  -1   57.29   20.80
   1   5  -1   78.49   22.80
   1   5  -1   59.79   14.40
  -1  -5   1   26.70   16.80
   2   4  -1    9.30   12.50
   2   4  -1  -23.30   12.20
   2   4  -1   17.20    9.30
  -2  -4   1    7.30    7.70
  -2  -4   1   11.70   14.80
   3   3  -1   60.49   13.90
   3   3  -1   50.19   14.70
  -3  -3   1   37.30   12.00
  -3  -3   1   84.89   26.80
   4   2  -1  171.88   38.50
   4   2  -1  134.49   51.59
  -4  -2   1    5.50   12.90
   5   1  -1   94.79   17.70
   5   1  -1  190.28   35.00
   5   1  -1  143.39   46.10
  -5  -1   1  188.48   47.80
  -5  -1   1  121.89   18.10
   6   0  -1  308.07   56.39
  -6   0   1  148.59   49.80
   7  -1  -1  241.38   56.89
  -7   1   1  214.98   56.39
   8  -2  -1  359.36   31.50
   8  -2  -1  424.66   85.09
   8  -2  -1  441.06   62.79
  -8   2   1  389.76   61.59
  -8   2   1  291.17   33.80
  -8   2   1  414.76   84.39
   9  -3  -1   11.40   17.40
   9  -3  -1   42.20   18.70
  -9   3   1    1.90   18.10
  -9   3   1   36.60   18.80
  10  -4  -1    0.90   13.60
  10  -4  -1   11.40   18.40
 -10   4   1   -1.50   13.20
 -10   4   1   10.40    7.80
 -10   4   1   -7.90   18.50
  11  -5  -1  151.28   28.70
 -11   5   1  205.18   24.40
 -11   5   1  202.38   37.90
  12  -6  -1   24.70   23.90
 -12   6   1   13.40   17.90
 -12   6   1   10.90    9.30
 -12   6   1    5.50   23.20
  13  -7  -1   14.50   25.60
 -13   7   1    6.10   18.80
 -13   7   1   -1.50    9.60
 -13   7   1  -22.90   22.90
  14  -8  -1    2.00   26.90
 -14   8   1  -42.20   23.20
 -14   8   1   -2.90   19.20
 -15   9   1   -6.00   19.80
 -16  10   1  -26.40   27.70
 -16  10   1   11.10   29.80
 -17  11   1  -55.29   24.60
 -17  11   1  -10.60   38.60
 -18  12   1   45.10   36.60
 -18  12   1   31.60   33.90
 -19  13   1  -11.30   32.20
 -19  13   1   25.40   47.00
 -10  18  -1   34.30   36.20
  10 -18   1    1.40   29.40
  -9  17  -1   66.79   45.80
   9 -17   1   36.80   31.60
  -8  16  -1    6.40   27.60
   8 -16   1   17.40   29.10
  -7  15  -1   39.00   29.60
   7 -15   1  -10.00   18.00
   7 -15   1   28.20   28.40
  -6  14  -1   53.49   30.60
   6 -14   1   41.70   25.60
   6 -14   1   54.79   23.80
   6 -14   1   46.80   30.30
  -5  13  -1   97.89   33.20
   5 -13   1  158.18   34.10
   5 -13   1   96.69   25.90
   5 -13   1   68.69   30.90
  -4  12  -1  161.28   41.30
   4 -12   1  119.99   28.10
   4 -12   1  173.48   36.10
   4 -12   1  135.79   28.80
  -3  11  -1   -9.50   19.40
  -3  11  -1    9.30    4.20
  -3  11  -1    6.80    6.60
   3 -11   1   46.90   21.50
   3 -11   1   16.70   19.90
   3 -11   1   24.10   25.00
  -2  10  -1   13.00   19.20
  -2  10  -1    6.10    4.90
   2 -10   1   20.20   21.60
   2 -10   1   25.60   23.20
   2 -10   1    5.20   18.10
  -1   9  -1    6.80    5.60
  -1   9  -1   25.30   24.60
   1  -9   1   -5.90   18.60
   1  -9   1   13.70   15.60
   0   8  -1   55.49   24.50
   0   8  -1   27.20    7.80
   0  -8   1    7.10   19.00
   0  -8   1   35.20   16.60
   1   7  -1    5.40    7.20
   1   7  -1   -8.30   19.40
  -1  -7   1   -0.50   11.80
  -1  -7   1   -3.30    6.10
   2   6  -1   -1.80   11.60
   2   6  -1    7.20   20.30
   2   6  -1   16.90    9.70
  -2  -6   1  -10.10   15.70
  -2  -6   1    0.00    8.10
   3   5  -1   -5.30   15.00
   3   5  -1    5.90   14.70
   3   5  -1   20.40   10.20
  -3  -5   1    3.20    8.20
  -3  -5   1   18.00   17.10
   4   4  -1  138.59   52.99
   4   4  -1   47.40   17.70
   4   4  -1  187.18   40.60
   4   4  -1   32.10   15.30
  -4  -4   1   98.59   32.90
  -4  -4   1   47.20   14.50
   5   3  -1  232.18   47.90
  -5  -3   1  126.69   41.50
   6   2  -1  191.58   41.70
  -6  -2   1  108.69   36.40
   7   1  -1  127.29   41.00
  -7  -1   1  192.48   54.99
   8   0  -1   -5.60   15.70
  -8   0   1   -6.00   15.20
   9  -1  -1   31.20   17.90
   9  -1  -1   38.60   20.30
  -9   1   1   11.20   12.60
  -9   1   1   35.40   20.20
  10  -2  -1   44.20   21.30
  10  -2  -1   37.30   20.10
 -10   2   1   29.30   15.90
 -10   2   1   29.50   22.50
  11  -3  -1  273.37   68.19
  11  -3  -1  138.79   27.80
 -11   3   1   50.29   25.50
 -11   3   1  108.69   26.40
  12  -4  -1   22.60   17.50
 -12   4   1   26.60   18.20
 -12   4   1   19.10   24.90
  13  -5  -1   73.89   28.50
 -13   5   1   13.00   26.90
 -13   5   1   47.40   12.80
 -13   5   1   64.69   28.10
  14  -6  -1  135.99   34.60
 -14   6   1  158.08   27.00
 -14   6   1   92.09   34.80
 -14   6   1  197.98   37.30
  15  -7  -1  -43.60   28.10
 -15   7   1    3.10   19.80
 -15   7   1    8.30   10.80
 -15   7   1  -37.10   26.90
 -16   8   1   79.59   14.80
 -16   8   1  132.49   33.60
 -17   9   1   -8.10   21.10
 -18  10   1  -32.40   27.70
 -18  10   1   17.00   41.90
 -19  11   1   -1.50   32.50
 -19  11   1  -11.90   40.30
 -20  12   1  -28.40   41.40
 -20  12   1    1.00   25.10
  -8  18  -1   -1.10   30.40
   8 -18   1   64.89   35.20
  -7  17  -1   -2.70   39.00
   7 -17   1   -5.20   28.90
  -6  16  -1  -25.50   33.90
   6 -16   1  -22.30   27.00
  -5  15  -1   10.50   27.30
   5 -15   1    5.60   29.40
   5 -15   1  -21.20   20.20
  -4  14  -1   24.80   28.00
   4 -14   1  -15.40   18.30
   4 -14   1  -20.40   25.40
   4 -14   1  -19.50   19.80
  -3  13  -1  253.27   49.20
   3 -13   1  110.99   30.20
   3 -13   1  132.39   36.10
   3 -13   1  188.88   38.90
  -2  12  -1  397.96   51.69
   2 -12   1  410.76   52.49
   2 -12   1  434.76   60.79
   2 -12   1  389.56   51.59
  -1  11  -1   49.00   31.00
  -1  11  -1   16.40    6.20
   1 -11   1   23.60   24.00
   1 -11   1    5.90   23.50
   0  10  -1  195.28   39.20
   0  10  -1  133.89   29.40
   0  10  -1  135.79   28.20
   0 -10   1  234.08   39.90
   0 -10   1  129.99   29.30
   1   9  -1   14.50    9.40
   1   9  -1    0.80   17.20
  -1  -9   1   15.70   19.70
  -1  -9   1   11.60   19.50
   2   8  -1   19.60   18.10
   2   8  -1   10.40   17.40
   2   8  -1   14.90   10.80
  -2  -8   1    8.30   14.50
  -2  -8   1   -4.40    8.10
   3   7  -1  115.99   38.30
   3   7  -1    8.10   15.40
   3   7  -1   16.00   13.30
  -3  -7   1    3.40    9.00
  -3  -7   1   10.70   13.20
   4   6  -1   12.70   20.30
   4   6  -1    7.70   12.00
   4   6  -1   20.60   12.10
  -4  -6   1    4.00    9.00
  -4  -6   1    7.70   12.50
   5   5  -1    8.50   12.20
  -5  -5   1   26.50   17.70
  -5  -5   1   24.10   12.60
   6   4  -1  187.28   50.89
   6   4  -1   11.20   12.80
  -6  -4   1    0.00   12.20
  -6  -4   1   18.40   15.30
   7   3  -1  243.88   26.90
   7   3  -1  329.17   79.39
  -7  -3   1  211.18   25.70
  -7  -3   1  284.37   74.99
  -7  -3   1  340.17   58.39
   8   2  -1  418.86   34.20
   8   2  -1  515.65   69.89
   8   2  -1  439.06   88.39
  -8  -2   1  432.76   67.49
  -8  -2   1  413.66   89.39
  -8  -2   1  346.47   35.90
   9   1  -1   23.50   14.10
   9   1  -1   22.70   15.40
  -9  -1   1    7.40   12.00
  -9  -1   1   25.40   19.80
  10   0  -1   14.70   14.20
  10   0  -1   33.60   22.40
 -10   0   1   -2.80   13.10
 -10   0   1    9.00   20.80
  11  -1  -1    6.70   14.40
  11  -1  -1   19.10   16.50
 -11   1   1   10.20   19.50
 -11   1   1    3.00   16.20
  12  -2  -1   22.30   23.00
  12  -2  -1    8.90   21.30
 -12   2   1    4.30   15.30
 -12   2   1   11.20   24.60
  13  -3  -1   24.60   19.90
  13  -3  -1   -4.00   16.40
 -13   3   1   -0.10   22.70
 -13   3   1   -8.40   25.80
  14  -4  -1  -14.50   17.00
 -14   4   1   -5.90   25.00
 -14   4   1  -10.30   20.10
  15  -5  -1    9.90   20.60
 -15   5   1   14.80   20.50
 -15   5   1    1.40   11.20
 -15   5   1  -39.70   28.00
 -16   6   1  -40.60   24.70
 -16   6   1    9.60   11.50
 -17   7   1   -0.70   28.30
 -17   7   1   -7.10   10.40
 -18   8   1   20.10   31.70
 -18   8   1   14.00   11.50
 -19   9   1   21.50   32.70
 -20  10   1    7.00   24.80
 -21  11   1    3.10   35.00
 -21  11   1   41.10   49.60
  -7  19  -1   33.20   34.90
   7 -19   1   77.19   32.90
  -6  18  -1    7.80   28.40
   6 -18   1  -32.60   18.40
  -5  17  -1   17.10   28.60
   5 -17   1   19.40   23.80
  -4  16  -1  -27.40   33.90
   4 -16   1   -1.30   29.80
  -3  15  -1   25.60   27.60
   3 -15   1   88.79   29.30
   3 -15   1   -6.80   23.40
   3 -15   1   94.09   35.30
  -2  14  -1  -23.40   33.60
   2 -14   1  -18.60   26.10
   2 -14   1  -36.00   20.50
   2 -14   1   40.70   31.30
  -1  13  -1  -10.70   32.60
   1 -13   1    8.90   27.70
   1 -13   1  -23.80   22.70
   1 -13   1   59.29   24.50
   0  12  -1   26.10   32.00
   0 -12   1   14.70   20.30
   0 -12   1   37.50   26.30
   1  11  -1   -5.20   20.40
   1  11  -1   17.30   11.10
  -1 -11   1   15.60   22.90
  -1 -11   1   26.70   25.10
   2  10  -1  351.56   44.70
   2  10  -1  432.36   66.79
   2  10  -1  401.86   48.40
  -2 -10   1  325.77   37.70
  -2 -10   1  347.67   44.30
  -2 -10   1  349.17   50.19
   3   9  -1   99.79   26.20
   3   9  -1  165.08   44.50
   3   9  -1   74.39   20.00
  -3  -9   1   92.29   25.40
  -3  -9   1   45.80   13.40
   4   8  -1   35.30   15.80
   4   8  -1   66.29   27.70
   4   8  -1   67.39   18.50
  -4  -8   1   27.30   12.80
  -4  -8   1   38.90   17.30
   5   7  -1  189.68   53.09
   5   7  -1   45.00   20.20
   5   7  -1   49.30   26.30
  -5  -7   1   25.90   20.50
  -5  -7   1   52.59   15.70
   6   6  -1  174.78   51.19
   6   6  -1   63.29   20.60
  -6  -6   1   64.39   21.90
  -6  -6   1   37.10   15.80
   7   5  -1    0.90   16.40
   7   5  -1   33.10   18.20
  -7  -5   1   12.90   13.70
  -7  -5   1    4.80   15.20
   8   4  -1   12.90   13.80
   8   4  -1   26.70   18.70
  -8  -4   1   13.60   13.20
  -8  -4   1   13.90   18.50
   9   3  -1   37.00   20.80
   9   3  -1   -3.20   17.60
  -9  -3   1    0.50   17.30
  -9  -3   1   17.10   16.10
  10   2  -1  228.48   72.09
  10   2  -1   23.50   15.40
 -10  -2   1   28.80   22.90
 -10  -2   1   38.00   20.20
  11   1  -1   31.80   23.00
  11   1  -1  -21.60   12.50
 -11  -1   1   22.50   19.00
 -11  -1   1   -8.80   17.70
  12   0  -1    4.80   16.80
  12   0  -1    3.70   16.20
 -12   0   1    9.20   20.70
 -12   0   1   -6.60   23.70
  13  -1  -1   21.90   24.90
  13  -1  -1  -24.00   21.60
 -13   1   1  -21.30   25.40
 -13   1   1    9.80   21.90
  14  -2  -1  -19.50   23.70
  14  -2  -1   19.60   27.60
 -14   2   1  -17.70   22.70
 -14   2   1    8.30   22.40
  15  -3  -1   23.70   20.90
 -15   3   1   -5.10   26.00
 -15   3   1  -25.30   29.00
 -16   4   1  137.29   36.40
 -17   5   1   15.10   30.00
 -17   5   1   16.30   14.20
 -18   6   1    6.20   22.10
 -18   6   1    6.20   11.30
 -19   7   1  -15.80    9.50
 -19   7   1    3.30   21.70
 -20   8   1   -9.80   22.10
 -21   9   1   14.50   27.10
 -22  10   1  103.69   45.50
  -5  19  -1  153.68   53.99
   5 -19   1   97.29   41.60
  -4  18  -1   18.20   40.30
   4 -18   1    6.40   31.20
  -3  17  -1  -30.80   22.80
   3 -17   1   14.10   24.10
  -2  16  -1   44.70   38.80
   2 -16   1   16.50   29.70
  -1  15  -1  492.45   56.29
   1 -15   1  505.05   55.29
   1 -15   1  424.06   60.69
   0  14  -1  136.09   38.70
   0 -14   1  123.29   37.30
   0 -14   1  169.88   39.20
   1  13  -1  -13.50   33.40
  -1 -13   1   18.80   21.90
  -1 -13   1   23.20   26.70
   2  12  -1   30.50   14.80
   2  12  -1   48.30   27.30
  -2 -12   1   41.60   21.90
  -2 -12   1   47.60   23.80
   3  11  -1   10.90   16.90
   3  11  -1   19.50   15.00
   3  11  -1   33.90   25.40
  -3 -11   1    0.30   24.50
  -3 -11   1    3.70   10.30
   4  10  -1  111.09   35.00
   4  10  -1  206.68   54.69
   4  10  -1   96.49   23.10
  -4 -10   1  134.99   48.90
  -4 -10   1   59.59   21.90
   5   9  -1  161.08   36.80
   5   9  -1  205.18   55.39
   5   9  -1  113.39   27.20
   5   9  -1  212.08   69.99
  -5  -9   1   57.49   17.20
  -5  -9   1   75.09   25.80
   6   8  -1   20.70   18.30
   6   8  -1   23.80   19.80
   6   8  -1   32.70   20.70
  -6  -8   1    3.80   14.40
  -6  -8   1   -1.70   20.30
   7   7  -1  340.27   82.09
   7   7  -1  330.07   38.60
   7   7  -1  349.96   62.79
  -7  -7   1  297.87   59.19
  -7  -7   1  301.87   39.60
  -7  -7   1  309.67   77.49
   8   6  -1   36.80   20.30
   8   6  -1    2.70   18.10
  -8  -6   1   18.50   20.10
  -8  -6   1    8.30   16.70
   9   5  -1   10.10   14.50
   9   5  -1   45.00   22.20
  -9  -5   1    8.50   19.10
  -9  -5   1   -2.90   18.30
  10   4  -1   25.00   17.90
  10   4  -1    2.00   20.10
 -10  -4   1   21.30   19.30
 -10  -4   1   14.70   17.30
  11   3  -1  167.58   56.29
  11   3  -1  171.28   29.80
 -11  -3   1  158.08   28.10
  12   2  -1   26.50   22.30
  12   2  -1   22.50   19.80
 -12  -2   1    6.00   25.30
 -12  -2   1   26.80   22.00
  13   1  -1   -1.80   22.00
  13   1  -1    5.80   19.00
 -13  -1   1    4.50   16.30
 -13  -1   1    2.00   27.10
  14   0  -1   -3.70   17.50
  14   0  -1   17.00   27.40
 -14   0   1  -15.50   29.20
 -14   0   1  -10.60   15.60
  15  -1  -1  -10.60   18.30
  15  -1  -1   18.60   29.10
 -15   1   1  -24.60   33.80
 -15   1   1   28.40   21.10
 -16   2   1  103.89   28.90
 -17   3   1   90.99   30.00
 -18   4   1    2.10   30.50
 -19   5   1   31.80   30.90
 -19   5   1    2.70   12.70
 -20   6   1   20.50   26.30
 -20   6   1    7.70   12.30
 -21   7   1   -1.30   23.80
 -22   8   1   -0.70   25.70
  -4  20  -1   48.00   47.60
   4 -20   1   58.49   31.10
  -3  19  -1    3.70   41.50
   3 -19   1  -11.80   30.70
  -2  18  -1   47.60   35.00
   2 -18   1   -9.90   30.20
  -1  17  -1   92.99   45.30
   1 -17   1   61.29   36.00
   0  16  -1   44.20   41.20
   0 -16   1   69.19   34.60
   1  15  -1  100.49   44.20
  -1 -15   1  212.48   42.40
  -1 -15   1  143.19   39.20
   2  14  -1  402.76   58.49
  -2 -14   1  417.56   51.29
  -2 -14   1  357.76   54.79
   3  13  -1   63.59   39.10
  -3 -13   1   61.09   31.40
  -3 -13   1  124.49   30.20
  -3 -13   1   53.79   23.00
   4  12  -1   -7.30   32.70
   4  12  -1   13.40   18.10
  -4 -12   1   13.30   20.00
  -4 -12   1   -6.10   11.70
   5  11  -1    8.00   26.00
   5  11  -1   30.10   20.00
   5  11  -1   26.50   34.40
  -5 -11   1  -17.30   23.40
  -5 -11   1    3.30   14.20
   6  10  -1   94.79   36.40
   6  10  -1  160.68   31.70
   6  10  -1  195.58   65.59
  -6 -10   1  119.99   30.70
  -6 -10   1  167.88   63.59
  -6 -10   1  150.78   50.69
   7   9  -1   14.90   17.10
   7   9  -1   32.80   20.20
  -7  -9   1   32.50   18.90
  -7  -9   1   15.80   15.50
   8   8  -1  103.69   27.00
   8   8  -1  199.08   65.59
  -8  -8   1   66.19   21.90
  -8  -8   1  106.09   24.40
   9   7  -1   50.99   22.80
   9   7  -1   49.70   24.20
  -9  -7   1   27.50   21.20
  -9  -7   1   69.09   21.90
  10   6  -1    5.90   15.70
  10   6  -1   16.80   22.80
 -10  -6   1   32.30   23.50
 -10  -6   1    6.40   16.60
  11   5  -1  199.08   60.59
  11   5  -1  256.77   34.40
  11   5  -1  292.37  105.29
 -11  -5   1  211.58   39.00
 -11  -5   1  212.88   61.19
  12   4  -1   64.69   29.20
  12   4  -1   42.80   20.00
 -12  -4   1   11.50   21.00
 -12  -4   1   22.10   17.70
  13   3  -1   -1.30   23.70
  13   3  -1    3.90   25.80
 -13  -3   1    5.10   28.40
 -13  -3   1   19.60   18.30
  14   2  -1   32.30   29.50
  14   2  -1   33.50   27.70
 -14  -2   1   28.10   25.40
 -14  -2   1    2.80   23.20
  15   1  -1    8.00   29.50
  15   1  -1   -1.20   19.40
 -15  -1   1  -11.70   17.30
  16   0  -1   18.10   31.80
 -16   0   1    2.10   19.40
 -17   1   1  158.18   33.90
 -18   2   1  -16.90   19.00
 -19   3   1    8.50   30.70
 -20   4   1  -12.90   22.50
 -21   5   1  -26.70   19.50
 -21   5   1   -2.80   11.70
 -22   6   1  -23.70   30.90
 -23   7   1    7.60   35.10
  -2  20  -1  -18.20   29.50
   2 -20   1   -5.90   32.00
  -1  19  -1   35.80   43.00
   1 -19   1   22.70   35.90
   0  18  -1   11.80   30.00
   0 -18   1    3.40   25.20
   1  17  -1  -21.40   35.60
  -1 -17   1    3.20   23.80
   2  16  -1    0.10   36.70
  -2 -16   1   -7.40   21.00
   3  15  -1   71.69   35.00
  -3 -15   1   68.69   32.00
  -3 -15   1   55.99   34.30
   4  14  -1   39.20   40.70
  -4 -14   1  150.78   45.50
  -4 -14   1   23.50   32.20
  -4 -14   1  195.88   35.80
   5  13  -1  -15.90   18.60
   5  13  -1  -49.10   33.30
  -5 -13   1   21.70   29.70
  -5 -13   1    3.40   13.30
   6  12  -1   80.69   25.90
   6  12  -1   97.39   42.90
  -6 -12   1   76.09   22.00
  -6 -12   1   88.29   32.50
   7  11  -1   14.30   21.60
   7  11  -1   33.10   27.50
  -7 -11   1   22.90   27.90
  -7 -11   1   -1.30   18.20
   8  10  -1   61.49   26.10
  -8 -10   1   54.09   28.10
  -8 -10   1    1.90   19.80
   9   9  -1   96.79   25.20
   9   9  -1  281.07   84.19
  -9  -9   1   43.70   23.40
  -9  -9   1   82.49   24.80
  10   8  -1   10.80   17.90
  10   8  -1   27.30   24.10
 -10  -8   1  -14.50   23.20
 -10  -8   1  -13.70   20.80
  11   7  -1   56.69   28.60
  11   7  -1   34.40   20.00
 -11  -7   1   38.60   25.80
 -11  -7   1   -5.30   22.60
  12   6  -1   28.10   22.60
  12   6  -1   20.40   19.20
 -12  -6   1   11.80   24.80
 -12  -6   1   10.20   27.50
  13   5  -1   93.99   30.40
  13   5  -1   51.29   30.60
 -13  -5   1   61.59   22.80
 -13  -5   1   34.40   25.50
  14   4  -1   50.79   30.20
  14   4  -1   -0.70   26.20
 -14  -4   1  -12.80   23.20
 -14  -4   1   -6.70   34.30
  15   3  -1    7.70   22.00
 -15  -3   1   -3.00   18.60
  16   2  -1   73.19   29.80
 -16  -2   1  114.49   35.20
  17   1  -1   92.39   37.70
 -17  -1   1  131.59   37.20
 -18   0   1   10.10   30.90
 -19   1   1    7.90   23.70
 -20   2   1   21.10   33.00
 -21   3   1   45.00   28.20
 -22   4   1   14.00   33.80
 -23   5   1  -35.30   31.00
 -24   6   1   67.59   42.60
   0  20  -1   38.10   46.10
   0 -20   1   -9.00   32.60
   1  19  -1  -28.00   25.90
  -1 -19   1   14.70   36.30
   2  18  -1   60.49   37.00
  -2 -18   1  -33.30   31.60
   3  17  -1    4.00   29.60
  -3 -17   1   42.90   35.50
   4  16  -1   48.70   34.60
  -4 -16   1   23.60   26.10
   5  15  -1   88.79   46.70
  -5 -15   1   59.29   35.70
  -5 -15   1  182.58   48.70
   6  14  -1   41.50   33.60
  -6 -14   1   37.30   18.20
  -6 -14   1   30.30   32.40
   7  13  -1   22.90   30.30
   7  13  -1    9.30   23.70
  -7 -13   1    1.40   29.60
  -7 -13   1   18.10   20.00
   8  12  -1  295.97   85.49
  -8 -12   1  285.67   52.49
  -8 -12   1  255.47   90.99
  -8 -12   1  268.27   65.29
   9  11  -1    8.10   23.50
  -9 -11   1  -30.90   17.90
  -9 -11   1   -5.10   19.30
  10  10  -1   21.50   25.30
 -10 -10   1   11.20   20.80
 -10 -10   1  -11.60   21.00
  11   9  -1   26.30   27.40
 -11  -9   1   22.00   28.80
 -11  -9   1  -17.30   23.10
  12   8  -1   34.10   29.10
 -12  -8   1   -6.70   25.70
 -12  -8   1  -22.20   25.20
  13   7  -1   53.09   31.50
 -13  -7   1   18.50   20.60
 -13  -7   1  -22.10   28.10
  14   6  -1  102.49   36.90
 -14  -6   1  132.99   34.90
  15   5  -1   33.20   25.20
 -15  -5   1   14.50   20.70
 -16  -4   1  224.38   40.50
  17   3  -1   74.59   37.30
 -17  -3   1  117.09   35.70
  18   2  -1    6.70   24.60
 -18  -2   1    6.10   22.30
 -19  -1   1   34.20   25.10
 -20   0   1  -36.00   26.50
 -21   1   1  146.69   42.80
 -22   2   1  -23.90   30.10
 -23   3   1  -37.70   21.90
 -24   4   1    4.40   27.00
   2  20  -1   39.10   36.90
  -2 -20   1   51.49   39.30
   3  19  -1   -1.30   30.70
  -3 -19   1   -5.10   36.60
   4  18  -1   28.30   44.60
  -4 -18   1   38.90   37.50
   5  17  -1  100.19   41.90
  -5 -17   1   36.10   35.40
   6  16  -1   25.60   43.40
  -6 -16   1  -12.20   31.50
   7  15  -1   37.30   32.30
  -7 -15   1    6.40   29.80
   8  14  -1   44.90   33.20
  -8 -14   1  -26.10   28.70
  -8 -14   1  -10.20   19.00
   9  13  -1  342.87   92.59
   9  13  -1  385.96  126.99
  -9 -13   1  332.07   83.49
  -9 -13   1  277.77   46.30
  -9 -13   1  287.07  105.79
  10  12  -1   51.69   32.10
 -10 -12   1   21.10   25.50
 -10 -12   1   94.99   36.50
  11  11  -1   25.10   28.00
 -11 -11   1  -24.50   25.40
 -11 -11   1    0.80   29.90
  12  10  -1   43.60   31.40
 -12 -10   1   -4.70   26.40
 -12 -10   1   10.60   22.90
  13   9  -1   72.99   33.70
 -13  -9   1   72.19   32.10
  14   8  -1    9.70   31.20
 -14  -8   1  -23.70   27.00
  15   7  -1    5.20   29.70
 -15  -7   1   15.10   29.70
  16   6  -1   20.00   33.50
 -16  -6   1   21.30   31.30
  17   5  -1   39.80   34.90
 -17  -5   1   45.60   32.00
  18   4  -1   18.60   34.30
 -18  -4   1    2.30   28.90
 -19  -3   1  -10.80   19.80
 -20  -2   1   55.09   28.30
 -21  -1   1  144.39   42.50
 -22   0   1   40.40   28.00
 -23   1   1  -29.40   31.70
 -24   2   1    8.30   37.20
 -25   3   1   20.30   41.00
   4  20  -1  -20.30   44.90
  -4 -20   1  -41.70   20.00
   5  19  -1  -73.69   36.40
  -5 -19   1   32.80   30.80
   6  18  -1   25.20   43.40
  -6 -18   1   -0.80   34.60
   7  17  -1   44.30   34.80
  -7 -17   1   22.30   36.30
   8  16  -1   -0.30   39.20
  -8 -16   1   11.50   33.60
  -9 -15   1  -18.50   29.70
 -10 -14   1   56.99   33.60
 -10 -14   1   37.80   27.60
  11  13  -1   37.10   29.10
 -11 -13   1   39.50   31.90
 -11 -13   1   56.59   33.80
  12  12  -1   10.20   31.40
 -12 -12   1   50.39   34.40
  13  11  -1   19.80   31.10
 -13 -11   1   57.99   27.40
  14  10  -1  113.39   38.70
 -14 -10   1  100.09   36.50
  15   9  -1    9.70   31.50
 -15  -9   1   24.70   30.90
  16   8  -1   78.59   33.20
 -16  -8   1  176.78   41.10
  17   7  -1    9.20   33.80
 -17  -7   1   -5.80   29.00
  18   6  -1   28.00   34.40
 -18  -6   1    2.30   22.30
 -19  -5   1  -21.00   28.10
 -20  -4   1  -15.10   31.20
 -21  -3   1   56.49   29.80
 -22  -2   1   16.90   34.70
 -23  -1   1  -28.20   20.70
 -24   0   1  -16.80   35.00
 -25   1   1  -26.70   37.90
   7  19  -1  -14.60   45.30
  -7 -19   1  -11.20   34.50
   8  18  -1  -21.60   40.90
  -8 -18   1   27.70   38.70
  -9 -17   1  -24.40   29.50
 -10 -16   1   -6.20   23.30
 -11 -15   1   21.70   25.40
 -12 -14   1   -9.80   29.00
 -13 -13   1  -34.70   28.10
 -14 -12   1  120.09   34.90
  15  11  -1  -17.60   30.20
 -15 -11   1  -26.50   29.20
  16  10  -1  -17.80   30.80
 -16 -10   1    3.70   23.80
  17   9  -1   17.00   33.80
 -17  -9   1   68.29   36.90
 -18  -8   1   10.30   31.70
 -19  -7   1   -5.50   22.80
 -20  -6   1    3.20   31.80
 -21  -5   1   -7.20   23.30
 -22  -4   1    2.40   33.80
 -23  -3   1  -12.10   33.00
 -24  -2   1  -18.40   22.60
 -25  -1   1  -22.20   36.90
  -9 -19   1   75.29   44.40
 -10 -18   1    5.20   27.00
 -11 -17   1  -53.79   30.30
 -12 -16   1   55.49   39.00
 -13 -15   1    2.00   34.30
 -14 -14   1  -27.50   31.80
 -15 -13   1  -38.40   30.00
 -16 -12   1    8.80   25.60
 -17 -11   1    7.50   34.00
 -18 -10   1  -24.70   20.30
 -19  -9   1    7.20   33.70
 -20  -8   1   -8.50   31.10
 -21  -7   1  -22.10   30.60
 -22  -6   1  -40.60   29.50
 -23  -5   1   -9.90   25.10
 -24  -4   1   15.30   36.80
 -25  -3   1  -21.10   36.20
 -12 -18   1   18.00   39.00
 -13 -17   1   17.00   37.00
 -14 -16   1   -9.70   35.60
 -15 -15   1  -17.00   33.50
 -16 -14   1  -42.60   31.30
 -17 -13   1   34.10   37.70
 -18 -12   1   34.30   29.10
 -19 -11   1  -75.79   27.70
 -20 -10   1    3.80   37.00
 -21  -9   1  -16.60   24.00
 -22  -8   1  -11.60   24.90
 -23  -7   1  -42.90   33.40
 -24  -6   1   25.50   40.40
 -17 -15   1  -66.19   29.90
 -18 -14   1    8.40   37.20
 -19 -13   1  -28.00   34.30
 -20 -12   1  -27.90   36.70
 -21 -11   1   16.70   31.60
 -22 -10   1   55.49   34.40
 -23  -7  -2   43.30   34.40
 -22  -8  -2    6.50   26.70
 -21  -9  -2  -13.30   33.10
 -20 -10  -2    5.10   32.50
 -19 -11  -2   -3.30   33.20
 -18 -12  -2   -5.10   32.30
 -17 -13  -2  -37.60   20.10
 -16 -14  -2   25.30   36.40
 -15 -15  -2  -49.60   29.70
 -14 -16  -2  -15.80   32.90
 -13 -17  -2  -26.20   33.40
 -24  -4  -2  -36.60   31.60
 -23  -5  -2  -10.60   35.80
 -22  -6  -2  -28.60   30.70
 -21  -7  -2   -7.60   23.70
 -20  -8  -2  -22.60   30.00
 -19  -9  -2   22.50   34.50
 -18 -10  -2   19.70   25.80
 -17 -11  -2  -11.00   31.70
 -16 -12  -2   20.70   33.60
 -15 -13  -2   33.40   28.10
 -14 -14  -2  -33.40   28.40
 -13 -15  -2  -22.50   30.70
 -12 -16  -2   14.60   33.80
 -11 -17  -2  -54.09   28.00
 -10 -18  -2   -7.80   33.50
 -24  -2  -2  -30.20   35.80
 -23  -3  -2   70.69   40.70
 -22  -4  -2   30.10   28.10
 -21  -5  -2   28.50   35.60
 -20  -6  -2   79.79   37.40
 -19  -7  -2   37.30   27.10
 -18  -8  -2   -3.90   29.30
 -17  -9  -2  -37.00   17.30
 -16 -10  -2  -20.60   27.70
 -15 -11  -2   47.20   33.50
 -14 -12  -2   21.30   32.10
 -13 -13  -2  -30.90   26.80
 -12 -14  -2    4.60   31.70
 -11 -15  -2  -23.50   27.30
 -10 -16  -2   -4.90   28.90
  -9 -17  -2  -32.20   29.10
  -8 -18  -2  -17.80   32.30
  -7 -19  -2  -26.00   30.40
   7  19   2   28.20   49.60
 -24   0  -2  -37.10   33.30
 -23  -1  -2  -23.10   33.00
 -22  -2  -2   33.30   28.30
 -21  -3  -2   11.20   32.50
 -20  -4  -2    0.70   30.30
 -19  -5  -2   18.50   23.90
 -18  -6  -2   59.09   34.70
 -17  -7  -2  197.68   42.60
 -16  -8  -2   23.80   23.40
 -15  -9  -2    8.10   27.20
 -14 -10  -2   57.69   33.80
 -13 -11  -2    6.30   28.50
 -12 -12  -2    3.40   21.20
 -11 -13  -2   20.30   30.20
 -10 -14  -2  -42.80   23.00
 -10 -14  -2   16.30   29.10
  -9 -15  -2  -13.80   28.40
  -8 -16  -2    4.50   30.00
  -7 -17  -2   -6.30   30.80
   7  17   2    1.40   44.30
  -6 -18  -2  -23.50   29.00
   6  18   2   38.20   37.30
  -5 -19  -2    5.30   35.30
   5  19   2   -6.80   31.40
  -4 -20  -2   -5.40   34.70
   4  20   2   29.50   36.90
 -24   2  -2   -1.60   37.30
 -23   1  -2   16.00   37.60
 -22   0  -2    1.40   32.70
 -21  -1  -2  -19.70   20.70
 -20  -2  -2  -26.00   28.90
 -19  -3  -2   -3.60   27.30
 -18  -4  -2  -14.40   27.10
 -17  -5  -2   -7.00   19.90
 -16  -6  -2   -7.70   19.10
 -15  -7  -2  298.67   45.00
 -14  -8  -2   78.69   26.80
 -13  -9  -2   29.30   22.00
 -12 -10  -2    0.90   20.40
 -11 -11  -2    7.30   20.80
 -11 -11  -2  -45.90   30.30
 -10 -12  -2    5.40   27.50
 -10 -12  -2  -47.90   26.80
  -9 -13  -2    2.50   27.70
  -8 -14  -2  -33.20   21.40
  -8 -14  -2    4.00   21.10
  -7 -15  -2  -12.60   27.90
   7  15   2  -18.10   38.10
  -6 -16  -2   -1.10   29.70
   6  16   2    7.70   39.30
  -5 -17  -2  -29.20   27.20
   5  17   2  -61.09   34.10
  -4 -18  -2   23.30   34.30
   4  18   2   10.30   32.10
  -3 -19  -2   16.70   27.10
   3  19   2   35.50   34.90
  -2 -20  -2  -16.90   32.50
   2  20   2    1.90   33.20
 -24   4  -2  -19.90   23.90
 -23   3  -2   46.40   31.30
 -22   2  -2   37.40   29.80
 -21   1  -2  -13.10   32.50
 -20   0  -2  431.06   65.79
 -19  -1  -2   -9.80   20.50
 -18  -2  -2   23.00   31.00
 -17  -3  -2  129.89   37.90
 -16  -4  -2  271.87   52.59
 -15  -5  -2   21.50   28.30
 -14  -6  -2   14.40   25.90
 -13  -7  -2   -6.60   25.30
 -12  -8  -2  -24.70   22.00
 -12  -8  -2    1.90   18.20
 -11  -9  -2   83.89   31.00
 -11  -9  -2   27.40   30.90
 -10 -10  -2  -10.80   24.90
 -10 -10  -2  -30.80   25.10
  -9 -11  -2  -24.30   16.30
  -9 -11  -2  -27.10   23.00
  -8 -12  -2  275.27   80.79
  -8 -12  -2  273.37   41.60
  -7 -13  -2   25.20   28.20
  -7 -13  -2  -16.50   20.50
   7  13   2   10.80   29.10
  -6 -14  -2   74.29   32.70
  -6 -14  -2   23.30   21.10
   6  14   2   84.49   44.40
  -5 -15  -2  -22.50   26.20
  -5 -15  -2   31.20   13.80
   5  15   2  -15.10   26.40
  -4 -16  -2   37.80   32.00
  -4 -16  -2   35.30   25.90
   4  16   2   -8.60   39.80
  -3 -17  -2   21.10   25.00
   3  17   2   20.40   31.10
  -2 -18  -2  -22.20   31.20
   2  18   2   15.90   32.50
  -1 -19  -2   16.00   34.30
   1  19   2    6.20   32.70
   0 -20  -2   45.10   36.30
   0  20   2   32.00   47.10
 -23   5  -2  -25.00   34.00
 -22   4  -2  -17.50   30.60
 -22   4  -2   16.00   18.10
 -21   3  -2  -27.50   29.40
 -20   2  -2   53.09   29.40
 -19   1  -2   12.00   30.50
 -18   0  -2  398.46   59.79
 -17  -1  -2   72.99   34.30
 -16  -2  -2  131.79   35.50
 -15  -3  -2  434.06   55.89
 -14  -4  -2   -4.60   23.90
 -13  -5  -2  610.64   57.79
 -12  -6  -2   14.60   33.30
 -12  -6  -2  125.19   31.50
 -11  -7  -2    3.00   16.60
 -11  -7  -2  -19.30   28.70
 -10  -8  -2    0.30   28.40
 -10  -8  -2   11.90   23.20
  -9  -9  -2   13.50   25.10
  -9  -9  -2   -8.30   27.10
  -8 -10  -2  516.25   91.19
  -8 -10  -2  487.75  108.69
  -8 -10  -2  578.44   55.49
  -7 -11  -2  129.79   32.60
  -7 -11  -2   93.69   28.20
  -6 -12  -2   12.30   25.60
  -6 -12  -2  -24.80   17.90
   6  12   2    5.80   27.00
  -5 -13  -2  -15.50   15.80
  -5 -13  -2   19.40   27.20
   5  13   2   -2.60   26.00
  -4 -14  -2    5.70   27.10
  -4 -14  -2   -3.90   11.60
   4  14   2   -9.00   27.10
  -3 -15  -2    7.20   29.00
  -3 -15  -2   41.50   26.20
   3  15   2   16.20   38.40
  -2 -16  -2   36.60   32.10
  -2 -16  -2   13.30   24.80
   2  16   2   10.70   29.40
  -1 -17  -2   -7.70   29.00
   1  17   2   39.50   33.50
   0 -18  -2   68.79   30.80
   0  18   2   42.70   35.30
   1 -19  -2   -7.40   30.60
  -1  19   2   -1.20   42.50
   2 -20  -2   36.70   35.10
  -2  20   2  -39.70   25.90
 -22   6  -2   29.70   28.30
 -21   5  -2   15.00   26.90
 -21   5  -2   28.30   18.30
 -20   4  -2   25.20   19.20
 -20   4  -2   -1.70   23.10
 -19   3  -2    5.60   31.10
 -18   2  -2   65.79   34.20
 -17   1  -2   27.30   23.50
 -16   0  -2  149.19   33.00
 -15  -1  -2  188.68   38.30
 -14  -2  -2    2.70   17.80
 -13  -3  -2  214.88   41.90
  13   3   2  247.08   44.30
 -12  -4  -2   11.50   21.40
 -12  -4  -2  -17.70   21.60
  12   4   2    9.20   22.90
 -11  -5  -2  452.15  104.89
 -11  -5  -2  596.04  143.49
 -11  -5  -2  559.34   51.19
  11   5   2  555.14   51.39
 -10  -6  -2  333.07  123.89
 -10  -6  -2  274.87   40.80
  10   6   2  374.86   43.90
  -9  -7  -2  311.47  113.89
  -9  -7  -2  252.87   33.40
   9   7   2  233.68   31.80
  -8  -8  -2   -0.10   21.40
  -8  -8  -2   -5.40   21.60
   8   8   2   -4.80   18.50
  -7  -9  -2  133.09   28.70
  -7  -9  -2   73.99   27.50
   7   9   2  243.88   37.20
  -6 -10  -2   -4.50   18.30
  -6 -10  -2   -0.30   22.00
   6  10   2  -21.90   19.60
   6  10   2   12.10   31.90
  -5 -11  -2  239.08   42.50
  -5 -11  -2  216.38   55.49
  -5 -11  -2  319.37   76.29
   5  11   2  168.68   45.90
  -4 -12  -2   57.89   26.90
  -4 -12  -2   20.80   15.80
   4  12   2   61.29   31.50
  -3 -13  -2  121.89   33.80
  -3 -13  -2  175.48   48.90
  -3 -13  -2  158.68   38.30
   3  13   2  166.18   40.40
  -2 -14  -2   -8.70   21.40
  -2 -14  -2    6.50   27.80
   2  14   2   27.60   35.90
  -1 -15  -2   -3.20   23.40
  -1 -15  -2   48.80   30.80
   1  15   2   35.00   31.60
   0 -16  -2  182.88   42.10
   0 -16  -2  147.09   36.70
   0  16   2  137.09   40.20
   1 -17  -2    1.40   29.80
  -1  17   2   -4.60   28.20
   2 -18  -2   36.40   33.70
  -2  18   2   35.00   42.90
   3 -19  -2   50.69   34.00
  -3  19   2  -48.70   35.20
   4 -20  -2  -37.70   27.20
  -4  20   2  -16.30   42.00
 -22   8  -2   -2.90   36.30
 -21   7  -2  -26.80   32.60
 -20   6  -2   92.19   24.90
 -20   6  -2   65.99   38.70
 -19   5  -2   60.09   35.50
 -19   5  -2   16.70   16.60
 -18   4  -2   -0.50   15.60
 -18   4  -2    0.40   29.90
 -17   3  -2  160.88   40.80
 -16   2  -2  120.19   31.60
 -15   1  -2  278.57   41.90
 -14   0  -2  436.86   52.69
  14   0   2  412.26   53.29
 -13  -1  -2    7.60   34.00
 -13  -1  -2   23.80   19.00
  13   1   2   43.90   21.40
 -12  -2  -2   28.70   23.00
 -12  -2  -2  -15.30   30.00
  12   2   2    0.00   15.70
 -11  -3  -2  396.26   43.20
 -11  -3  -2  361.86  126.69
  11   3   2  418.56   44.80
 -10  -4  -2  292.37   38.20
  10   4   2  290.47   38.50
  -9  -5  -2  329.77   84.99
  -9  -5  -2  285.47   37.30
  -9  -5  -2  388.06  113.89
   9   5   2  406.16   36.10
  -8  -6  -2  141.09   25.70
   8   6   2  167.08   26.30
  -7  -7  -2  264.27   92.69
  -7  -7  -2  222.98   29.60
  -7  -7  -2  248.48   69.19
   7   7   2  266.47   35.10
  -6  -8  -2  227.98   35.50
   6   8   2  200.38   32.50
  -5  -9  -2 1089.69   63.09
  -5  -9  -2  893.81  108.99
  -5  -9  -2 1096.39   85.59
   5   9   2 1097.09   72.89
   5   9   2 1129.79   65.29
  -4 -10  -2   59.59   19.50
  -4 -10  -2   34.40   16.50
   4  10   2   75.09   34.70
   4  10   2   88.19   24.50
  -3 -11  -2   50.69   24.50
   3  11   2   78.49   29.70
   3  11   2   62.29   23.40
  -2 -12  -2   10.00    8.90
  -2 -12  -2    3.60   23.00
   2  12   2   36.10   33.70
  -1 -13  -2   23.70   27.30
  -1 -13  -2   36.90   20.80
   1  13   2    4.80   24.70
   0 -14  -2  243.48   48.30
   0 -14  -2  241.58   46.70
   0  14   2  214.58   49.70
   1 -15  -2   40.90   27.40
   1 -15  -2   43.20   30.60
  -1  15   2   36.20   39.00
   2 -16  -2  -15.00   23.10
   2 -16  -2   26.00   30.10
  -2  16   2   60.39   40.80
   3 -17  -2   -7.50   27.50
  -3  17   2  -17.70   25.70
   4 -18  -2    4.60   29.10
  -4  18   2  -56.09   34.10
   5 -19  -2  -12.20   29.80
  -5  19   2   17.60   43.30
 -21   9  -2   75.69   41.80
 -20   8  -2   26.90   36.30
 -19   7  -2   47.60   20.10
 -19   7  -2  -26.80   32.40
 -18   6  -2   25.20   32.30
 -18   6  -2   63.39   20.60
 -17   5  -2    8.90   16.20
 -17   5  -2   50.49   34.40
 -16   4  -2  333.27   50.79
 -16   4  -2  346.87   57.49
 -15   3  -2  311.07   44.80
 -14   2  -2   13.60   25.70
 -14   2  -2   -4.70   39.40
  14  -2   2   -0.60   21.50
 -13   1  -2  -12.40   30.80
 -13   1  -2   28.20   24.90
  13  -1   2   25.60   24.90
 -12   0  -2 1076.59  124.09
 -12   0  -2 1083.59  161.28
 -12   0  -2 1210.18   74.19
  12   0   2 1213.88   73.99
 -11  -1  -2   -6.80   17.70
 -11  -1  -2    1.00   20.00
  11   1   2  -14.40   18.50
 -10  -2  -2  315.57  106.79
 -10  -2  -2  222.78   35.00
 -10  -2  -2  245.78   65.59
  10   2   2  257.27   35.80
  -9  -3  -2   15.70   13.80
  -9  -3  -2    8.10   18.30
   9   3   2   17.10   14.20
  -8  -4  -2   17.80   23.90
  -8  -4  -2   38.10   15.30
   8   4   2   48.90   17.10
  -7  -5  -2   23.00   21.60
  -7  -5  -2   18.20   18.00
   7   5   2   19.10   17.10
  -6  -6  -2   14.80   18.90
  -6  -6  -2    8.30   16.90
   6   6   2    6.10   15.30
  -5  -7  -2   17.60   18.60
  -5  -7  -2   10.50   12.70
   5   7   2   19.30   17.10
   5   7   2   46.90   20.70
  -4  -8  -2    0.00   16.70
  -4  -8  -2    8.80   14.80
   4   8   2   10.70   16.40
   4   8   2   15.30   19.30
  -3  -9  -2  138.29   39.70
  -3  -9  -2  129.69   25.90
   3   9   2   63.89   20.10
   3   9   2   85.99   31.30
  -2 -10  -2   50.29   23.10
  -2 -10  -2   25.20   10.50
   2  10   2   44.70   30.10
  -1 -11  -2  -28.40   16.90
  -1 -11  -2   -0.70    5.60
  -1 -11  -2   23.60   23.00
   1  11   2   12.80   22.50
   0 -12  -2  509.25   51.79
   0 -12  -2  374.46   48.20
   0  12   2  398.56   53.19
   1 -13  -2   25.40   26.30
   1 -13  -2   33.60   20.90
  -1  13   2   11.10   25.30
   2 -14  -2  161.68   32.30
   2 -14  -2  161.08   36.30
  -2  14   2  157.48   39.20
   3 -15  -2   47.70   28.70
   3 -15  -2    5.30   27.70
  -3  15   2   59.59   31.80
   4 -16  -2  -34.50   21.30
   4 -16  -2    7.80   27.70
  -4  16   2    6.70   36.60
   5 -17  -2   -7.30   25.70
  -5  17   2  -14.90   26.60
   6 -18  -2    5.00   28.00
  -6  18   2   10.70   30.60
   7 -19  -2    1.60   27.50
  -7  19   2   56.39   36.70
 -20  10  -2   43.40   31.60
 -19   9  -2    3.30   33.10
 -18   8  -2  -21.10   28.60
 -18   8  -2   -8.00   15.80
 -17   7  -2  231.98   45.20
 -17   7  -2  174.58   38.30
 -16   6  -2  -33.10   11.40
 -16   6  -2  -30.50   18.20
 -15   5  -2   -4.30   20.50
 -15   5  -2    3.50   15.20
 -14   4  -2  -18.80   24.60
 -14   4  -2   -7.70   34.10
 -14   4  -2    5.70   14.30
 -13   3  -2   74.69   37.80
 -13   3  -2  178.48   34.80
  13  -3   2  188.88   35.40
 -12   2  -2    6.30   21.90
 -12   2  -2   13.40   28.90
  12  -2   2    4.30   22.00
 -11   1  -2   -1.50   19.30
 -11   1  -2   -3.20   18.30
  11  -1   2    1.90   20.00
 -10   0  -2   17.10   24.90
 -10   0  -2   -7.10   17.30
  10   0   2   -6.40   12.70
  -9  -1  -2   10.90   17.20
  -9  -1  -2   16.20   17.60
   9   1   2    2.40   16.60
  -8  -2  -2  516.55   66.89
  -8  -2  -2  479.65   87.39
  -8  -2  -2  467.25   39.70
   8   2   2  615.84   42.30
  -7  -3  -2  206.08   64.59
  -7  -3  -2   73.79   18.50
   7   3   2   78.99   19.80
  -6  -4  -2  239.98   29.30
  -6  -4  -2  361.26   64.69
  -6  -4  -2  274.87   78.99
   6   4   2  279.57   26.20
  -5  -5  -2  240.78   55.09
  -5  -5  -2  195.48   27.40
  -5  -5  -2  217.88   69.99
   5   5   2  125.49   24.70
  -4  -6  -2  135.39   45.50
  -4  -6  -2   41.20   16.70
   4   6   2   47.50   17.10
   4   6   2   37.50   23.10
  -3  -7  -2   -5.40   15.00
  -3  -7  -2    6.80   12.70
   3   7   2   -6.60   14.10
   3   7   2   11.80   22.10
  -2  -8  -2    8.90   10.00
  -2  -8  -2   -1.90   16.30
   2   8   2    1.20   14.00
   2   8   2  -21.30   22.10
  -1  -9  -2  278.17   38.30
  -1  -9  -2  331.27   30.50
  -1  -9  -2  305.47   35.50
   1   9   2  237.38   38.30
   0 -10  -2  213.98   30.10
   0 -10  -2  245.28   35.70
   0  10   2  226.18   33.70
   1 -11  -2  202.48   37.70
   1 -11  -2  113.79   28.60
  -1  11   2  184.58   39.30
   2 -12  -2   18.20   16.90
   2 -12  -2  -20.20   15.00
  -2  12   2   10.80   23.00
   3 -13  -2    5.80   24.30
   3 -13  -2  -11.80   15.30
  -3  13   2   -2.20   23.50
   4 -14  -2   70.19   29.60
   4 -14  -2   82.59   27.50
   4 -14  -2  104.59   33.50
  -4  14   2  134.09   42.70
   5 -15  -2  -23.00   21.70
   5 -15  -2   21.40   21.30
   5 -15  -2   23.90   27.60
  -5  15   2    5.80   25.50
   6 -16  -2   -8.00   36.80
   6 -16  -2   89.29   32.10
   6 -16  -2   15.20   27.20
  -6  16   2   31.30   38.70
   7 -17  -2  -17.20   17.90
  -7  17   2   11.80   38.30
   8 -18  -2    9.40   28.40
  -8  18   2   31.90   41.70
   9 -19  -2   -7.50   28.40
  -9  19   2    9.40   33.00
 -19  11  -2   36.90   37.30
 -19  11  -2   -4.10   43.20
 -18  10  -2    9.50   34.30
 -18  10  -2   53.59   37.40
 -17   9  -2  -33.60   13.70
 -17   9  -2   -4.80   22.80
 -16   8  -2   -4.90   15.30
 -16   8  -2   20.90   31.60
 -15   7  -2  479.25   63.09
 -15   7  -2  320.97   47.30
 -14   6  -2   52.19   31.10
 -14   6  -2   21.50   16.60
 -14   6  -2  -16.10   34.80
 -13   5  -2  619.34   61.69
 -13   5  -2  497.45  113.69
 -13   5  -2  635.74   57.19
 -13   5  -2  511.55  142.49
  13  -5   2  615.14   53.79
 -12   4  -2    4.50   28.00
 -12   4  -2   -1.60   12.40
 -12   4  -2    7.60   23.50
  12  -4   2    7.60   22.80
 -11   3  -2  337.57   44.00
 -11   3  -2  392.56  116.99
 -11   3  -2  307.57   89.09
  11  -3   2  342.17   43.00
 -10   2  -2  317.97  103.39
 -10   2  -2  227.78   36.80
 -10   2  -2  260.27   80.19
  10  -2   2  278.97   32.50
  -9   1  -2   19.30   17.70
  -9   1  -2   24.00   18.40
   9  -1   2  -10.50   11.90
  -8   0  -2  151.68   23.40
   8   0   2  196.08   29.10
  -7  -1  -2   22.90   16.00
  -7  -1  -2   15.50   12.00
   7   1   2   29.70   16.40
  -6  -2  -2  190.98   48.30
  -6  -2  -2  148.09   25.10
  -6  -2  -2  212.68   79.99
   6   2   2  139.49   25.30
  -5  -3  -2 1047.80   52.19
  -5  -3  -2 1002.80   81.79
  -5  -3  -2  987.30  107.49
   5   3   2 1006.50   51.79
  -4  -4  -2   12.70   14.10
  -4  -4  -2  172.98   49.30
  -3  -5  -2  514.85   53.19
  -3  -5  -2  462.45   34.10
  -3  -5  -2  530.35   74.39
   3   5   2  454.85   33.50
   3   5   2  508.55   38.00
  -2  -6  -2   52.99   15.70
  -2  -6  -2  128.49   39.60
   2   6   2    6.60   12.40
   2   6   2   13.20   15.20
  -1  -7  -2  406.56   34.90
  -1  -7  -2  426.06   34.00
  -1  -7  -2  340.47   45.70
   1   7   2  375.26   30.70
   1   7   2  303.67   35.80
   0  -8  -2    9.20   16.30
   0  -8  -2   10.00    4.80
   0  -8  -2    9.20   15.40
   0   8   2    5.60   21.90
   1  -9  -2   -8.80   16.00
   1  -9  -2    9.10   17.20
  -1   9   2  -12.40   16.30
   2 -10  -2   37.20   21.30
   2 -10  -2   46.10   21.10
  -2  10   2   18.40   20.30
   3 -11  -2   -4.80   14.90
   3 -11  -2    2.70   19.20
  -3  11   2   23.60   22.50
   4 -12  -2   39.10   25.60
   4 -12  -2   45.80   20.90
  -4  12   2   57.89   27.90
   5 -13  -2   33.70   23.10
   5 -13  -2   45.90   27.20
   5 -13  -2   16.40   25.60
  -5  13   2   48.00   37.20
   6 -14  -2    5.30   19.30
   6 -14  -2   10.20   18.90
   6 -14  -2   -8.70   19.50
  -6  14   2   18.00   27.50
   7 -15  -2  -11.30   17.50
   7 -15  -2   11.60   19.50
   7 -15  -2    0.70   19.00
  -7  15   2   10.50   26.70
   8 -16  -2   48.20   23.40
  -8  16   2   48.40   32.00
   9 -17  -2   43.00   29.50
  -9  17   2  -47.00   34.00
  10 -18  -2  -21.10   26.70
 -10  18   2  -24.40   39.20
 -18  12  -2   16.90   43.00
 -18  12  -2   55.69   38.80
 -17  11  -2  -38.60   38.60
 -17  11  -2  -16.00   21.00
 -16  10  -2   40.00   34.20
 -16  10  -2   24.70   19.60
 -16  10  -2   58.09   36.30
 -15   9  -2   37.50   26.30
 -15   9  -2   18.60   17.80
 -14   8  -2   24.90   17.30
 -14   8  -2  -56.69   32.00
 -14   8  -2   41.00   32.10
 -13   7  -2   -3.00   26.60
 -13   7  -2  -45.60   32.20
 -13   7  -2   14.30   14.60
 -12   6  -2   50.39   32.70
 -12   6  -2   83.49   31.10
 -12   6  -2   66.79   19.20
  12  -6   2  100.49   31.00
 -11   5  -2  552.84   54.39
 -11   5  -2  523.45   96.39
 -11   5  -2  549.25   49.40
 -11   5  -2  400.36  119.69
  11  -5   2  431.86   48.90
 -10   4  -2  206.08   39.00
 -10   4  -2  253.67   37.20
 -10   4  -2  300.37   78.59
  10  -4   2  317.07   34.90
  -9   3  -2    5.00   20.40
  -9   3  -2   19.00   15.00
   9  -3   2   17.00   18.90
  -8   2  -2  487.05   97.49
  -8   2  -2  490.75   73.09
  -8   2  -2  534.45   43.50
   8  -2   2  547.85   39.20
  -7   1  -2   36.50   19.40
  -7   1  -2   23.80   13.20
   7  -1   2   13.60   16.30
  -6   0  -2  200.78   61.09
  -6   0  -2  118.59   20.30
   6   0   2  147.99   25.30
  -5  -1  -2   -8.30   12.70
  -5  -1  -2   10.30   12.90
   5   1   2    5.70   12.80
  -4  -2  -2  107.59   20.20
  -4  -2  -2  194.38   50.49
   4   2   2   91.19   15.70
  -3  -3  -2  485.15   69.09
  -3  -3  -2  559.24   52.69
  -3  -3  -2  532.65   31.20
   3   3   2  430.26   29.30
  -2  -4  -2  603.34   35.70
  -2  -4  -2  666.73   71.39
  -2  -4  -2  693.33   54.29
   2   4   2  645.64   39.90
   2   4   2  713.23   36.60
  -1  -5  -2    4.90   12.20
   1   5   2    0.90   11.10
   1   5   2    2.90   18.30
   0  -6  -2  393.56   31.60
   0  -6  -2  487.55   31.30
   0  -6  -2  410.46   39.90
   0   6   2  344.37   34.60
   1  -7  -2   20.10   15.50
   1  -7  -2   36.80   15.50
  -1   7   2   56.89   18.50
   2  -8  -2   29.10   16.60
   2  -8  -2   21.80   16.70
  -2   8   2   14.70   17.20
   3  -9  -2   88.19   22.90
  -3   9   2   71.29   28.10
   4 -10  -2  351.66   41.80
  -4  10   2  339.17   43.90
   5 -11  -2   16.00   20.60
   5 -11  -2   15.20   16.90
  -5  11   2    2.30   28.10
   6 -12  -2   30.00   18.70
   6 -12  -2   32.40   25.20
  -6  12   2    6.70   32.80
   7 -13  -2   30.60   20.10
   7 -13  -2   64.39   30.10
  -7  13   2   22.10   35.00
   8 -14  -2  109.09   34.70
   8 -14  -2   81.89   23.40
  -8  14   2   89.79   40.80
   9 -15  -2    0.40   26.90
  -9  15   2   31.80   38.80
 -10  16   2  -12.80   27.40
 -11  17   2   -4.20   40.40
 -12  18   2   -6.00   43.50
 -17  13  -2   -3.50   34.30
 -17  13  -2  -26.60   28.20
 -16  12  -2   44.50   36.10
 -16  12  -2   24.20   42.00
 -15  11  -2   71.79   30.30
 -15  11  -2   84.79   46.30
 -14  10  -2   25.10   33.20
 -14  10  -2   64.09   34.40
 -14  10  -2   -2.70   17.40
 -13   9  -2  132.59   45.80
 -13   9  -2   53.79   19.40
 -13   9  -2   69.69   28.50
 -12   8  -2  -30.00   26.90
 -12   8  -2   30.60   29.10
 -12   8  -2   -5.30   14.20
  12  -8   2    9.30   20.10
 -11   7  -2   -0.60   12.90
 -11   7  -2  -16.40   27.10
 -11   7  -2    0.40   18.60
  11  -7   2   -5.30   17.30
 -10   6  -2  306.47   39.10
 -10   6  -2  283.37   79.39
 -10   6  -2  318.47   45.30
 -10   6  -2  301.77  100.49
  10  -6   2  327.77   43.30
  -9   5  -2  392.86   80.59
  -9   5  -2  332.87   42.00
  -9   5  -2  313.27   94.19
  -9   5  -2  266.37   35.30
   9  -5   2  317.67   34.80
  -8   4  -2   38.70   21.20
  -8   4  -2   28.50   12.70
  -8   4  -2   48.30   21.30
   8  -4   2   39.50   16.40
  -7   3  -2   63.39   20.30
  -7   3  -2   76.39   17.90
  -7   3  -2  112.89   25.80
   7  -3   2   78.39   17.40
  -6   2  -2  172.18   43.60
  -6   2  -2  117.29   21.70
   6  -2   2  144.39   26.80
  -5   1  -2  -10.70   14.00
   5  -1   2    0.90   13.50
  -4   0  -2  589.14   35.60
   4   0   2  672.33   36.40
  -3  -1  -2 2002.00   78.79
   3   1   2 2019.70   78.79
  -2  -2  -2   32.40    8.30
   2   2   2   19.50    8.00
  -1  -3  -2 4913.21  182.68
   1   3   2 5030.20  186.28
   1   3   2 5276.37  183.08
   0  -4  -2  229.28   20.40
   0   4   2  233.58   25.00
   1  -5  -2   45.40   13.70
   1  -5  -2   18.90   12.40
  -1   5   2   44.60   16.10
   2  -6  -2  595.24   38.60
  -2   6   2  577.64   38.60
   3  -7  -2 1017.50   54.69
  -3   7   2  860.51   52.89
  -3   7   2  919.21   52.99
   4  -8  -2  740.13   50.19
  -4   8   2  649.04   48.00
  -4   8   2  776.72   49.99
   5  -9  -2   13.50   17.40
   5  -9  -2   -6.10   12.10
  -5   9   2   -0.90   25.30
  -5   9   2  -10.40   16.20
   6 -10  -2   33.50   21.40
   6 -10  -2   -3.90   13.00
  -6  10   2  -11.70   13.10
  -6  10   2   26.40   23.00
   7 -11  -2  243.58   42.20
   7 -11  -2  263.97   39.00
  -7  11   2  218.28   22.20
  -7  11   2  195.18   35.90
  -7  11   2  137.39   28.40
  -7  11   2  177.18   26.60
   8 -12  -2   12.70   18.80
   8 -12  -2   22.20   15.50
  -8  12   2   -3.20   23.10
  -8  12   2    1.90   33.30
  -8  12   2   14.70    6.30
   9 -13  -2   20.60   14.40
   9 -13  -2   -5.20   25.30
  -9  13   2   62.59   40.80
  -9  13   2   25.70   27.70
  10 -14  -2   31.00   24.20
 -10  14   2   54.79   24.30
 -10  14   2   24.70   30.30
 -11  15   2   17.00   28.80
 -11  15   2   -0.90   39.90
 -12  16   2    2.50   30.20
 -12  16   2   73.89   34.50
 -13  17   2   27.70   44.60
 -13  17   2   -0.90   21.20
 -16  14  -2    8.90   26.60
 -16  14  -2   -6.30   31.10
 -15  13  -2   52.49   39.00
 -15  13  -2   24.90   33.20
 -14  12  -2   15.10   31.10
 -14  12  -2   -9.40   30.30
 -13  11  -2   -0.20   36.60
 -13  11  -2   12.90   31.20
 -12  10  -2    5.80   23.50
 -12  10  -2   46.20   39.30
 -12  10  -2  -62.19   29.30
 -11   9  -2   86.09   28.30
 -11   9  -2  115.39   41.20
 -11   9  -2   33.50   30.80
 -11   9  -2   51.39   19.40
  11  -9   2  117.79   30.50
 -10   8  -2   25.50   26.90
 -10   8  -2   25.90   25.10
 -10   8  -2   16.00   15.40
 -10   8  -2    6.30   23.30
  10  -8   2   13.40   26.00
  -9   7  -2  209.28   68.59
  -9   7  -2  237.18   36.10
  -9   7  -2  316.27   45.10
   9  -7   2  220.48   34.10
  -8   6  -2  206.68   30.70
  -8   6  -2  127.69   28.80
  -8   6  -2  235.68   88.09
  -8   6  -2   66.29   22.50
   8  -6   2  121.59   26.70
  -7   5  -2   18.20   11.90
  -7   5  -2   40.40   20.30
  -7   5  -2   16.80   18.60
   7  -5   2   11.40   13.70
  -6   4  -2  308.67   33.90
  -6   4  -2  234.88   30.40
   6  -4   2  305.97   28.90
  -5   3  -2  992.40   53.99
  -5   3  -2  924.71   54.19
   5  -3   2  921.21   52.19
  -4   2  -2   67.19   14.30
  -4   2  -2  119.69   22.50
   4  -2   2   69.09   16.60
  -3   1  -2 2046.10   80.19
   3  -1   2 1947.41   79.19
  -2   0  -2  730.23   33.10
   2   0   2  755.52   33.10
  -1  -1  -2 1643.94   66.09
   1   1   2 1985.50   66.69
   0  -2  -2 5998.60  211.58
   0   2   2 5828.72  214.78
   0   2   2 6226.78  211.38
   1  -3  -2  526.15   28.20
  -1   3   2  647.64   32.20
   2  -4  -2  252.17   24.10
   2  -4  -2  239.38   21.80
   2  -4  -2  244.28   18.70
  -2   4   2  246.28   22.20
  -2   4   2  277.77   22.70
   3  -5  -2  762.42   38.40
   3  -5  -2  795.42   47.90
   3  -5  -2  704.73   40.70
  -3   5   2  820.22   45.40
  -3   5   2  635.24   42.90
  -3   5   2  692.03   40.50
  -3   5   2  617.64   35.30
   4  -6  -2  508.95   36.40
  -4   6   2  493.95   38.90
  -4   6   2  458.35   38.00
  -4   6   2  471.55   30.70
  -4   6   2  512.75   36.20
   5  -7  -2  197.48   26.70
   5  -7  -2  263.47   31.40
  -5   7   2  207.18   27.20
  -5   7   2  228.78   26.20
  -5   7   2  204.28   25.40
  -5   7   2  213.98   32.90
   6  -8  -2  216.68   28.00
   6  -8  -2  176.78   31.40
  -6   8   2  150.38   25.30
  -6   8   2  184.98   36.10
  -6   8   2  151.58   27.20
  -6   8   2  111.29   26.60
   7  -9  -2  634.84   45.10
   7  -9  -2  609.54   46.70
  -7   9   2  590.14   50.59
  -7   9   2  626.64   45.60
  -7   9   2  604.74   53.29
  -7   9   2  546.85   57.19
   8 -10  -2    3.00   10.70
   8 -10  -2   25.30   23.30
  -8  10   2   21.80   31.60
  -8  10   2   -1.50    9.70
  -8  10   2   28.60   22.90
   9 -11  -2  103.19   32.50
   9 -11  -2  196.98   29.80
  -9  11   2  126.39   34.20
  -9  11   2  139.19   47.40
  -9  11   2  114.99   38.00
  -9  11   2  149.88   34.20
  10 -12  -2  231.48   31.80
  10 -12  -2  213.28   39.20
 -10  12   2  173.18   41.60
 -10  12   2  202.48   48.60
 -10  12   2  172.68   52.19
 -10  12   2  209.38   39.20
  11 -13  -2    7.60    8.60
  11 -13  -2  -11.60   27.70
 -11  13   2   21.10   28.70
 -11  13   2  -12.50    9.90
 -11  13   2    4.70   25.90
 -12  14   2   32.60   29.60
 -12  14   2   16.10   29.20
 -13  15   2    1.10   40.70
 -13  15   2  -16.60   27.30
 -14  16   2  -15.80   41.30
 -14  16   2   77.29   37.10
 -15  15  -2  -32.70   40.60
 -15  15  -2   10.40   37.20
 -14  14  -2   24.10   33.80
 -14  14  -2  -38.30   37.30
 -13  13  -2   27.00   42.30
 -13  13  -2   28.40   32.90
 -12  12  -2    2.20   29.40
 -12  12  -2   26.30   39.00
 -11  11  -2  -39.10   26.70
 -11  11  -2   45.20   39.90
 -11  11  -2   33.10   32.00
 -10  10  -2  -13.40   24.80
 -10  10  -2  -17.90   33.00
 -10  10  -2   17.50   28.50
  10 -10   2  -10.20   19.60
  -9   9  -2   -7.60   23.30
  -9   9  -2   -0.20   31.60
  -9   9  -2   -0.20   24.70
   9  -9   2   16.80   13.50
   9  -9   2   -8.70   17.00
  -8   8  -2    9.70   13.60
  -8   8  -2   -2.50   21.60
  -8   8  -2   -9.00   18.90
  -8   8  -2   21.80   28.50
   8  -8   2   -4.50   10.10
   8  -8   2  -18.50   13.30
  -7   7  -2  262.47   80.59
  -7   7  -2  220.98   34.60
  -7   7  -2  120.59   31.90
  -7   7  -2  156.28   30.00
  -7   7  -2  224.78   54.09
   7  -7   2  213.88   31.90
   7  -7   2  227.18   31.00
  -6   6  -2  -15.00   21.00
  -6   6  -2   13.00   12.40
  -6   6  -2  -10.80   16.70
   6  -6   2    3.10   10.10
   6  -6   2    1.80   13.10
  -5   5  -2  145.59   27.30
  -5   5  -2  158.98   28.50
  -5   5  -2  126.79   23.00
   5  -5   2  139.49   22.60
   5  -5   2  150.98   25.50
  -4   4  -2    6.10   12.00
  -4   4  -2   16.20    9.80
   4  -4   2    5.80   10.00
   4  -4   2   25.90   12.70
  -3   3  -2  414.06   30.60
  -3   3  -2  541.65   38.00
   3  -3   2  511.55   31.40
   3  -3   2  492.35   34.80
  -2   2  -2   14.90    8.00
  -2   2  -2   18.70   11.00
   2  -2   2   15.20    7.90
   2  -2   2    9.50    7.70
  -1   1  -2 1773.32   69.69
  -1   1  -2 1829.92   75.19
   1  -1   2 1842.32   69.39
   1  -1   2 1857.41   75.49
   0   0  -2 4244.38  158.98
   0   0  -2 4515.85  152.08
   0   0   2 4221.28  158.88
   0   0   2 4304.57  151.88
   1  -1  -2 1223.78   64.39
   1  -1  -2 1147.69   54.39
  -1   1   2 1341.67   46.50
   2  -2  -2 1513.85   61.99
   2  -2  -2 1362.96   70.49
   2  -2  -2 1423.96   54.69
  -2   2   2 1427.16   61.99
  -2   2   2 1485.55   56.99
  -2   2   2 1365.46   54.69
   3  -3  -2 4983.60  206.38
   3  -3  -2 5784.82  191.78
   3  -3  -2 4668.23  193.68
  -3   3   2 5887.91  194.58
  -3   3   2 4979.40  207.98
  -3   3   2 4865.61  194.88
  -3   3   2 5799.72  192.08
   4  -4  -2  132.29   21.20
   4  -4  -2  261.87   45.40
  -4   4   2  168.48   20.60
  -4   4   2  161.68   33.30
  -4   4   2  188.18   26.80
  -4   4   2  141.59   21.80
   5  -5  -2  103.09   18.70
   5  -5  -2  236.98   50.39
   5  -5  -2  217.68   38.40
   5  -5  -2  124.69   16.50
  -5   5   2  148.99   26.70
  -5   5   2  143.49   36.00
  -5   5   2  167.08   28.90
  -5   5   2  124.39   24.00
   6  -6  -2  186.38   27.50
   6  -6  -2  147.09   18.50
  -6   6   2  169.18   24.70
  -6   6   2  142.39   40.80
  -6   6   2  179.28   32.30
  -6   6   2  134.99   27.00
   7  -7  -2 1932.51   83.69
   7  -7  -2 2190.48   96.69
  -7   7   2 1931.91   94.99
  -7   7   2 2055.29  120.99
  -7   7   2 2018.90   99.59
  -7   7   2 1990.70   97.99
   8  -8  -2   40.80    9.50
   8  -8  -2   84.39   20.60
  -8   8   2   33.80   13.90
  -8   8   2   60.29   23.70
  -8   8   2   53.89   22.50
   9  -9  -2  119.29   20.00
   9  -9  -2  130.89   26.70
  -9   9   2   73.99   26.80
  -9   9   2   63.59   17.50
  -9   9   2  121.59   31.50
  10 -10  -2  182.28   34.70
 -10  10   2  228.88   43.90
 -10  10   2  186.08   44.80
 -10  10   2  176.18   49.80
  11 -11  -2  -34.40   22.70
 -11  11   2   19.60   37.20
 -11  11   2   52.39   28.90
  12 -12  -2   -9.10   24.90
 -12  12   2   33.60   28.70
 -12  12   2   -1.20   16.60
 -12  12   2   17.70   37.70
 -13  13   2    8.70   17.10
 -13  13   2   31.80   31.30
 -13  13   2   12.70   29.40
 -14  14   2    8.00   30.80
 -14  14   2   37.10   34.60
 -15  15   2   42.30   34.80
 -15  15   2  -16.80   28.40
 -16  16   2   43.60   39.10
 -16  16   2   -0.60   31.10
 -14  16  -2   49.90   39.40
 -14  16  -2   16.60   46.10
 -13  15  -2   43.00   43.80
 -13  15  -2   24.10   26.20
 -12  14  -2   24.30   26.40
 -12  14  -2   19.90   31.40
 -11  13  -2  -30.40   26.90
 -11  13  -2    0.80   25.90
 -10  12  -2    5.60   30.70
 -10  12  -2  -12.70   34.60
  10 -12   2   27.60   15.70
  -9  11  -2  -38.70   21.80
  -9  11  -2   39.10   35.00
  -9  11  -2    3.30   27.70
   9 -11   2    8.10   14.00
   9 -11   2   -1.40   26.40
  -8  10  -2  511.05   49.99
  -8  10  -2  609.14  109.19
  -8  10  -2  495.65   50.99
  -8  10  -2  516.75   82.59
   8 -10   2  525.85   52.59
   8 -10   2  524.35   50.99
  -7   9  -2  191.28   60.89
  -7   9  -2  251.97   84.79
  -7   9  -2  184.78   38.90
  -7   9  -2  140.09   32.20
   7  -9   2  150.28   32.10
   7  -9   2  183.98   35.40
  -6   8  -2  130.19   28.80
  -6   8  -2  162.88   29.60
   6  -8   2  224.58   34.90
   6  -8   2  155.78   28.90
  -5   7  -2    5.20   18.40
  -5   7  -2   23.40   13.60
  -5   7  -2   49.70   24.70
   5  -7   2   15.70   12.40
   5  -7   2   26.20   19.20
  -4   6  -2   29.90   18.10
  -4   6  -2   44.20   22.10
  -4   6  -2   46.30   13.40
   4  -6   2   31.40   12.00
   4  -6   2   54.59   19.30
  -3   5  -2  450.15   35.30
  -3   5  -2  427.96   37.00
  -3   5  -2  367.66   31.50
   3  -5   2  397.16   36.70
   3  -5   2  392.46   36.40
  -2   4  -2  597.24   36.90
  -2   4  -2  634.24   43.70
  -2   4  -2  646.44   37.90
   2  -4   2  574.34   39.70
   2  -4   2  564.74   41.30
  -1   3  -2 5374.06  187.18
  -1   3  -2 5203.58  189.48
  -1   3  -2 4925.51  193.58
   1  -3   2 5191.88  188.78
   1  -3   2 4813.52  193.58
   0   2  -2 6659.43  236.48
   0   2  -2 6438.86  241.58
   0   2  -2 6723.33  234.18
   0  -2   2 6659.93  241.98
   0  -2   2 6425.76  236.28
   1   1  -2 1320.87   47.50
   1   1  -2 1262.67   58.39
   1   1  -2 1239.78   54.49
   1   1  -2 1355.56   49.60
   1   1  -2 1244.08   69.89
  -1  -1   2 1246.78   70.39
  -1  -1   2 1269.77   54.89
  -1  -1   2 1263.27   58.89
  -1  -1   2 1207.08   48.90
   2   0  -2 4991.90  189.28
   2   0  -2 5249.57  214.88
   2   0  -2 5818.82  193.58
   2   0  -2 5290.67  200.08
  -2   0   2 5518.05  189.58
  -2   0   2 5596.74  201.28
  -2   0   2 5320.27  192.98
  -2   0   2 5074.29  214.68
   3  -1  -2 1699.13   85.59
   3  -1  -2 1621.14   61.49
   3  -1  -2 1528.25   69.69
  -3   1   2 1522.65   59.49
  -3   1   2 1552.54   71.09
  -3   1   2 1537.65   61.29
  -3   1   2 1639.84   85.49
   4  -2  -2 2125.49  107.99
   4  -2  -2 2004.30   90.69
   4  -2  -2 2120.69   80.09
  -4   2   2 1884.51  103.69
  -4   2   2 1897.11   88.69
  -4   2   2 1972.80   79.79
   5  -3  -2   -4.80   12.10
  -5   3   2    7.00   12.40
  -5   3   2   20.90   10.90
   6  -4  -2  645.14   72.59
   6  -4  -2  696.43   43.10
   6  -4  -2  815.32   61.39
  -6   4   2  688.63   52.39
  -6   4   2  771.62   70.09
  -6   4   2  683.73   43.20
   7  -5  -2 1903.21   85.29
   7  -5  -2 1620.04   96.99
   7  -5  -2 1715.43  124.79
  -7   5   2 1849.91   85.29
  -7   5   2 1966.20  122.19
  -7   5   2 1916.31   97.49
   8  -6  -2  273.07   48.40
   8  -6  -2  192.98   26.70
  -8   6   2  184.28   45.40
  -8   6   2  207.68   58.69
  -8   6   2  193.68   32.10
   9  -7  -2   52.09   22.50
  -9   7   2   86.39   25.90
  -9   7   2   41.10   17.30
  -9   7   2   55.19   22.10
  10  -8  -2   -5.60   20.60
 -10   8   2    0.90   16.30
 -10   8   2    5.40   16.10
 -10   8   2  -18.20   19.50
  11  -9  -2   41.30   21.10
 -11   9   2  -12.90   17.10
 -11   9   2   19.30   34.00
 -11   9   2   11.20   24.40
  12 -10  -2   65.29   30.20
 -12  10   2   51.59   39.50
 -12  10   2   10.20   26.50
 -12  10   2   10.20   20.60
  13 -11  -2  -36.10   24.10
 -13  11   2  -11.00   36.90
 -13  11   2   -7.20   17.90
 -13  11   2  -33.10   18.90
 -14  12   2   77.39   34.80
 -14  12   2  106.39   45.60
 -15  13   2   32.40   31.10
 -15  13   2   -4.50   39.70
 -16  14   2   34.00   35.30
 -16  14   2  -28.90   39.10
 -17  15   2   10.50   25.30
 -17  15   2  -36.50   39.80
 -13  17  -2   41.80   50.39
 -13  17  -2   10.20   34.20
 -12  16  -2    7.40   32.40
 -12  16  -2   -9.40   29.80
 -11  15  -2    6.80   32.00
 -11  15  -2   -9.70   39.70
 -10  14  -2    4.10   22.20
 -10  14  -2   39.90   32.90
  -9  13  -2   13.50   36.40
  -9  13  -2    7.40   29.70
   9 -13   2   -5.40   13.10
  -8  12  -2  265.17   96.79
  -8  12  -2  290.37   45.30
  -8  12  -2  306.97   45.20
   8 -12   2  322.47   49.50
   8 -12   2  335.27   54.59
  -7  11  -2   99.99   24.60
  -7  11  -2  204.88   44.10
  -7  11  -2  113.69   34.10
   7 -11   2  172.28   33.50
   7 -11   2  231.88   42.00
  -6  10  -2   12.80   29.50
  -6  10  -2   -5.00   23.40
  -6  10  -2    1.50   16.10
   6 -10   2   14.90   23.80
   6 -10   2    0.40   15.50
  -5   9  -2  960.20   61.99
  -5   9  -2  874.31   65.59
   5  -9   2 1048.40   70.79
   5  -9   2 1022.00   68.09
  -4   8  -2   20.10   23.60
  -4   8  -2   -2.60   18.20
   4  -8   2    2.80   11.70
   4  -8   2    0.90   18.90
  -3   7  -2   13.30   17.20
  -3   7  -2   -1.20   14.90
   3  -7   2    1.90   13.30
   3  -7   2   15.20   13.90
  -2   6  -2   -5.00   15.80
  -2   6  -2   22.60   15.00
   2  -6   2    4.40   11.70
   2  -6   2   19.20   13.30
  -1   5  -2   -8.20   15.00
  -1   5  -2    6.60   13.50
   1  -5   2   -3.80   11.80
   1  -5   2    6.20   12.50
   0   4  -2  199.38   38.20
   0   4  -2  213.78   20.60
   0   4  -2  181.88   29.00
   0  -4   2  318.27   33.00
   0  -4   2  231.58   23.50
   0  -4   2  239.08   22.70
   1   3  -2  557.14   30.00
   1   3  -2  527.15   50.49
   1   3  -2  489.85   37.10
   1   3  -2  547.85   30.20
  -1  -3   2  576.14   38.60
  -1  -3   2  526.65   29.80
  -1  -3   2  534.75   37.80
  -1  -3   2  554.94   50.89
   2   2  -2 1509.75   86.09
   2   2  -2 1525.45   60.99
   2   2  -2 1510.25   71.79
   2   2  -2 1562.84   62.69
  -2  -2   2 1563.14   87.99
  -2  -2   2 1558.64   72.59
  -2  -2   2 1533.75   62.89
   3   1  -2 1576.44   74.19
   3   1  -2 1589.74   90.89
   3   1  -2 1626.34   63.69
  -3  -1   2 1606.54   90.99
  -3  -1   2 1608.84   75.79
  -3  -1   2 1645.64   63.79
   4   0  -2 2890.21  128.89
   4   0  -2 3268.57  116.49
   4   0  -2 2985.00  146.79
  -4   0   2 3197.98  130.39
  -4   0   2 3051.39  148.69
  -4   0   2 3142.19  115.99
   5  -1  -2  189.78   22.70
   5  -1  -2  245.68   54.59
   5  -1  -2  299.97   41.00
  -5   1   2  241.58   48.90
  -5   1   2  230.48   38.50
  -5   1   2  175.08   22.40
   6  -2  -2  727.13   60.59
   6  -2  -2  644.54   37.50
   6  -2  -2  678.13   80.39
  -6   2   2  702.53   56.19
  -6   2   2  587.04   39.00
  -6   2   2  637.54   72.19
   7  -3  -2  992.50   96.99
   7  -3  -2 1115.99   56.19
   7  -3  -2 1246.68   82.29
  -7   3   2 1086.79   73.89
  -7   3   2 1091.59   58.49
  -7   3   2 1156.98   97.99
   8  -4  -2  188.98   55.19
   8  -4  -2   45.40   14.70
  -8   4   2   34.40   15.30
  -8   4   2   48.90   17.90
  -8   4   2   45.70    9.80
   9  -5  -2  310.07   31.60
   9  -5  -2  412.66   60.59
   9  -5  -2  308.67   77.39
  -9   5   2  277.77   18.40
  -9   5   2  324.37   53.89
  -9   5   2  316.97   77.09
  -9   5   2  286.07   31.40
  10  -6  -2   39.00   21.40
 -10   6   2   44.00   22.20
 -10   6   2   23.70   18.80
  11  -7  -2  191.98   33.60
 -11   7   2  222.68   59.69
 -11   7   2  241.78   84.39
 -11   7   2  259.57   41.70
  12  -8  -2   -9.60   22.00
 -12   8   2  -11.50   23.00
 -12   8   2  -18.20   20.10
 -12   8   2   -3.10   23.40
  13  -9  -2  101.59   32.10
 -13   9   2   29.50   25.90
 -13   9   2   89.69   31.60
 -13   9   2  104.79   43.00
  14 -10  -2  -24.60   25.20
 -14  10   2    7.50   36.90
 -14  10   2  -33.90   21.90
 -14  10   2   -5.30   27.30
 -15  11   2   -5.90   26.60
 -15  11   2   31.40   30.30
 -16  12   2   32.60   30.10
 -16  12   2   12.20   29.30
 -17  13   2  -13.50   40.50
 -17  13   2   16.00   30.00
 -18  14   2   39.20   46.20
 -18  14   2   26.80   34.70
 -11  17  -2   13.50   42.20
 -10  16  -2   39.00   33.20
  -9  15  -2  103.49   32.30
  -9  15  -2   22.60   25.50
  -9  15  -2  -51.69   35.30
  -8  14  -2   14.60   28.50
  -8  14  -2   32.40   30.60
   8 -14   2   16.90   17.80
  -7  13  -2   38.60   30.90
  -7  13  -2  -27.30   16.50
  -7  13  -2   27.60   29.00
   7 -13   2   10.60   18.70
  -6  12  -2   -0.30   25.30
  -6  12  -2  -10.90   24.20
  -6  12  -2   -7.50   16.20
   6 -12   2    2.10   18.20
   6 -12   2   23.20   27.60
  -5  11  -2  246.08   66.79
  -5  11  -2  253.97   38.50
  -5  11  -2  307.37   52.39
  -5  11  -2  297.57   47.60
   5 -11   2  258.07   48.00
   5 -11   2  302.87   50.69
  -4  10  -2   79.29   28.00
  -4  10  -2   71.39   26.40
   4 -10   2   60.49   21.10
   4 -10   2   55.19   26.10
  -3   9  -2   66.49   23.00
   3  -9   2   79.29   20.60
   3  -9   2   90.69   26.10
  -2   8  -2    1.10   15.70
  -2   8  -2   -6.60    6.90
   2  -8   2   -0.50   13.70
   2  -8   2    9.20   13.90
  -1   7  -2  361.16   45.80
  -1   7  -2  333.97   34.90
  -1   7  -2  393.76   36.60
   1  -7   2  331.47   36.40
   1  -7   2  385.66   39.00
   1  -7   2  388.46   42.60
   0   6  -2  323.37   29.60
   0   6  -2  386.76   37.20
   0   6  -2  436.56   49.00
   0  -6   2  419.96   43.30
   0  -6   2  364.36   32.80
   0  -6   2  350.16   31.40
   1   5  -2   40.70   13.30
   1   5  -2   20.60    9.30
   1   5  -2   28.30   14.70
  -1  -5   2   10.00   16.90
  -1  -5   2    9.70    8.80
   2   4  -2  317.57   47.40
   2   4  -2  234.88   25.90
   2   4  -2  271.47   32.60
   2   4  -2  270.57   28.50
  -2  -4   2  260.47   29.00
  -2  -4   2  262.07   42.30
  -2  -4   2  230.48   35.50
   3   3  -2 5834.62  213.88
   3   3  -2 5813.42  247.88
   3   3  -2 5883.81  225.78
   3   3  -2 6076.59  214.88
  -3  -3   2 5790.12  249.28
  -3  -3   2 5389.66  214.18
  -3  -3   2 6073.09  227.38
   4   2  -2 1918.91  115.59
   4   2  -2 2081.79   81.59
   4   2  -2 2019.70   96.99
  -4  -2   2 1962.80  115.39
  -4  -2   2 1969.20   93.59
  -4  -2   2 2056.39   82.49
   5   1  -2  190.78   25.10
   5   1  -2  244.78   35.20
   5   1  -2  251.47   58.19
  -5  -1   2  239.28   53.39
  -5  -1   2  255.67   41.40
  -5  -1   2  192.08   24.10
   6   0  -2  376.66   53.09
   6   0  -2  307.27   70.39
   6   0  -2  203.68   22.50
  -6   0   2  318.57   62.39
  -6   0   2  264.17   47.30
  -6   0   2  195.08   26.00
   7  -1  -2  502.35   80.89
   7  -1  -2  541.55   61.49
   7  -1  -2  493.95   36.90
  -7   1   2  519.55   51.69
  -7   1   2  562.24   78.69
  -7   1   2  481.65   33.60
   8  -2  -2  545.05   63.99
   8  -2  -2  466.25   82.69
   8  -2  -2  451.65   37.60
  -8   2   2  471.55   38.00
  -8   2   2  492.85   59.89
  -8   2   2  446.86   77.79
   9  -3  -2   -2.30   16.00
   9  -3  -2   32.10   18.00
  -9   3   2   11.70   16.00
  -9   3   2   11.70   16.80
  10  -4  -2   33.40   19.90
  10  -4  -2   26.30   15.70
 -10   4   2   34.70   18.80
 -10   4   2   22.20    7.20
 -10   4   2   20.30   19.10
  11  -5  -2  315.17   67.99
  11  -5  -2  280.77  100.89
  11  -5  -2  215.18   30.90
 -11   5   2  225.98   20.80
 -11   5   2  205.68   31.20
 -11   5   2  210.88   80.29
  12  -6  -2    8.40   22.50
 -12   6   2   41.30   24.20
 -12   6   2   36.70   24.90
 -12   6   2   42.30    8.60
  13  -7  -2   91.99   25.40
 -13   7   2  108.59   31.30
 -13   7   2   39.00   25.70
  14  -8  -2   75.69   25.80
 -14   8   2   23.30   28.70
 -14   8   2   63.29   30.50
  15  -9  -2  206.88   56.59
 -15   9   2  266.17   45.30
 -15   9   2  284.57   54.89
 -16  10   2   -4.10   28.50
 -16  10   2   10.40   38.40
 -16  10   2  -54.09   26.70
 -17  11   2   20.80   25.70
 -17  11   2    4.30   39.00
 -18  12   2   33.50   34.00
 -18  12   2    8.10   31.40
 -19  13   2   -7.80   41.70
 -19  13   2   26.40   34.40
 -10  18  -2  -23.00   40.20
  10 -18   2   13.70   31.30
  -9  17  -2  -30.40   35.70
   9 -17   2    8.00   30.10
  -8  16  -2   42.30   31.30
   8 -16   2   56.29   33.40
  -7  15  -2    0.50   26.60
   7 -15   2   31.00   28.30
   7 -15   2  -10.90   17.20
  -6  14  -2   94.29   39.40
  -6  14  -2   69.79   22.60
   6 -14   2   78.99   32.60
   6 -14   2   28.50   23.60
  -5  13  -2   14.60   25.40
  -5  13  -2    0.00    7.70
  -5  13  -2  -18.50   12.80
   5 -13   2   -0.70   21.70
   5 -13   2  -43.40   25.00
   5 -13   2    5.10   21.00
  -4  12  -2   29.00   10.20
  -4  12  -2   40.60   26.40
   4 -12   2   53.49   24.00
   4 -12   2   53.19   24.70
   4 -12   2   39.60   28.60
  -3  11  -2   31.60   29.80
  -3  11  -2   26.40    9.90
   3 -11   2   26.20   25.90
   3 -11   2   33.00   20.70
   3 -11   2   52.29   27.50
  -2  10  -2   46.10   28.20
  -2  10  -2   24.10    9.20
   2 -10   2   24.30   23.30
   2 -10   2   16.90   22.50
   2 -10   2   39.40   19.80
  -1   9  -2  258.87   32.60
  -1   9  -2  298.77   42.90
  -1   9  -2  322.47   33.50
   1  -9   2  386.06   49.00
   1  -9   2  354.36   42.70
   1  -9   2  363.56   36.80
   0   8  -2   15.50    8.30
   0   8  -2   23.40   17.90
   0  -8   2    5.60   14.70
   0  -8   2   12.10   14.60
   1   7  -2   13.00   20.70
   1   7  -2   19.10    8.80
  -1  -7   2   15.40   14.00
   2   6  -2  649.93   40.30
   2   6  -2  618.14   43.00
   2   6  -2  591.64   45.60
   2   6  -2  631.44   60.39
  -2  -6   2  537.55   60.29
  -2  -6   2  571.24   39.50
  -2  -6   2  590.24   47.50
   3   5  -2  720.73   46.10
   3   5  -2  737.43   43.50
   3   5  -2  801.12   53.19
   3   5  -2  746.73   70.09
  -3  -5   2  727.33   68.39
  -3  -5   2  735.13   47.00
  -3  -5   2  726.43   54.89
   4   4  -2  277.97   40.80
   4   4  -2  138.69   27.10
   4   4  -2  162.98   20.70
   4   4  -2  212.28   50.79
  -4  -4   2  195.48   36.40
  -4  -4   2  167.98   28.80
  -4  -4   2  199.88   46.70
   5   3  -2   93.79   31.20
   5   3  -2    1.80   11.50
  -5  -3   2   29.20   12.70
  -5  -3   2   13.20   12.60
   6   2  -2  714.43   63.99
   6   2  -2  636.34   39.10
   6   2  -2  656.03   84.69
  -6  -2   2  704.93   55.79
  -6  -2   2  670.33   79.79
  -6  -2   2  612.04   41.50
   7   1  -2  620.44   65.69
   7   1  -2  446.06   37.00
   7   1  -2  572.04   86.89
  -7  -1   2  478.05   68.99
  -7  -1   2  403.16   32.40
  -7  -1   2  481.75   51.79
   8   0  -2  392.26   73.39
   8   0  -2  436.56   54.19
   8   0  -2  394.06   32.00
  -8   0   2  325.77   30.10
  -8   0   2  456.45   62.09
  -8   0   2  454.65   82.69
   9  -1  -2   30.70   15.10
   9  -1  -2   38.20   14.60
  -9   1   2   46.00   18.40
  -9   1   2   14.70   14.00
  10  -2  -2  282.57   85.49
  10  -2  -2  197.48   32.90
  10  -2  -2  254.97   52.39
 -10   2   2  214.68   79.39
 -10   2   2  208.48   27.90
 -10   2   2  235.38   61.49
  11  -3  -2   -0.90   18.50
  11  -3  -2   11.70   15.70
 -11   3   2   -3.00   19.30
 -11   3   2    4.70   14.20
  12  -4  -2   43.20   22.80
  12  -4  -2   81.49   22.10
 -12   4   2   81.29   21.90
 -12   4   2   45.60   24.30
  13  -5  -2   53.39   21.60
  13  -5  -2   55.59   26.90
 -13   5   2   39.20   10.30
 -13   5   2   23.80   25.20
 -13   5   2   24.50   19.00
  14  -6  -2   66.99   28.70
 -14   6   2   19.60   26.60
 -14   6   2    3.90   25.20
 -14   6   2   30.00    9.40
  15  -7  -2   56.29   24.60
 -15   7   2   51.19   10.10
 -15   7   2   -6.60   27.90
 -15   7   2   49.50   30.90
 -16   8   2   23.50   28.60
 -16   8   2  -50.19   26.50
 -17   9   2   27.30   30.80
 -18  10   2    2.10   31.20
 -18  10   2   15.80   42.40
 -19  11   2   23.30   34.60
 -19  11   2   26.90   27.60
 -20  12   2   24.60   36.40
 -20  12   2  -15.60   41.00
  -8  18  -2  -18.40   38.60
   8 -18   2    6.50   30.80
  -7  17  -2  -27.90   34.00
   7 -17   2   -9.20   21.30
  -6  16  -2   50.89   41.40
   6 -16   2   17.60   24.10
   6 -16   2   11.80   23.80
  -5  15  -2  -15.40   33.70
   5 -15   2   -6.00   21.80
   5 -15   2  -21.30   25.70
  -4  14  -2  -33.70   31.20
   4 -14   2    7.90   20.80
   4 -14   2  -11.30   27.80
   4 -14   2  -15.20   21.10
  -3  13  -2  164.48   19.80
  -3  13  -2  148.09   26.30
  -3  13  -2  101.29   24.80
  -3  13  -2  114.99   40.50
   3 -13   2  104.09   32.10
   3 -13   2  133.69   31.20
   3 -13   2  212.78   41.30
  -2  12  -2   14.50    7.60
  -2  12  -2    7.30   22.90
   2 -12   2  -17.30   18.90
   2 -12   2   28.10   26.50
   2 -12   2    4.60   20.60
  -1  11  -2    3.20    7.50
  -1  11  -2   16.90   21.90
   1 -11   2  -17.20   17.60
   1 -11   2    7.10   18.70
   1 -11   2   -2.50   22.50
   0  10  -2  214.08   30.20
   0  10  -2  188.18   40.20
   0  10  -2  168.48   36.70
   0 -10   2  141.39   30.80
   0 -10   2  186.08   32.60
   1   9  -2    2.40    8.50
   1   9  -2    3.30   24.10
  -1  -9   2    3.10   19.30
  -1  -9   2   -4.40   14.10
   2   8  -2   13.00   10.10
   2   8  -2    4.80   13.30
   2   8  -2    8.20   23.20
  -2  -8   2   -9.40   13.50
  -2  -8   2    2.40    8.80
   3   7  -2  998.40   57.49
   3   7  -2  988.60   82.39
   3   7  -2  954.90   63.29
   3   7  -2 1049.30   57.09
  -3  -7   2 1095.89   88.19
  -3  -7   2  912.61   64.79
  -3  -7   2 1028.50   60.19
   4   6  -2  549.95   52.99
   4   6  -2  526.75   69.39
   4   6  -2  460.25   39.60
   4   6  -2  492.85   36.30
  -4  -6   2  456.75   46.30
  -4  -6   2  472.65   40.90
  -4  -6   2  423.06   59.29
   5   5  -2  193.18   43.10
   5   5  -2  125.09   23.30
   5   5  -2  238.28   58.19
  -5  -5   2  137.89   51.89
  -5  -5   2  156.38   30.40
  -5  -5   2  181.98   38.20
   6   4  -2  690.43   86.99
   6   4  -2  683.43   64.39
   6   4  -2  701.93   45.40
  -6  -4   2  652.33   42.40
  -6  -4   2  722.53   80.49
  -6  -4   2  660.23   55.59
   7   3  -2 1156.68   85.39
   7   3  -2 1193.98  116.39
   7   3  -2 1150.58   59.59
  -7  -3   2 1105.39   59.09
  -7  -3   2 1241.68  109.79
  -7  -3   2 1204.08   84.69
   8   2  -2  470.55   55.99
   8   2  -2  394.86   33.90
   8   2  -2  515.35   90.49
  -8  -2   2  444.26   54.19
  -8  -2   2  416.46   37.30
  -8  -2   2  369.36   68.99
   9   1  -2    3.10   16.60
   9   1  -2  191.28   61.79
  -9  -1   2   27.90   15.70
  -9  -1   2   11.30   17.20
  10   0  -2   45.80   22.80
  10   0  -2   39.00   20.10
 -10   0   2   28.10   19.10
 -10   0   2   23.90   19.40
  11  -1  -2   14.40   16.20
  11  -1  -2   14.70   14.80
 -11   1   2   14.80   19.30
 -11   1   2   15.70   20.60
  12  -2  -2  225.18   37.60
  12  -2  -2  311.07   77.09
  12  -2  -2  301.67  101.49
 -12   2   2  225.38   72.79
 -12   2   2  204.58   37.10
  13  -3  -2   25.20   25.00
  13  -3  -2    0.40   15.80
 -13   3   2   12.40   24.00
 -13   3   2    9.50   22.50
  14  -4  -2   50.09   27.90
  14  -4  -2   39.90   27.40
 -14   4   2   91.79   29.80
 -14   4   2   12.40   27.50
  15  -5  -2  770.82   66.19
 -15   5   2  722.73  144.19
 -15   5   2  715.63  109.59
 -15   5   2  758.52   49.40
 -15   5   2  751.02   66.79
  16  -6  -2   29.20   23.40
 -16   6   2   58.69   32.50
 -16   6   2   30.20   11.30
 -16   6   2   15.40   35.70
 -17   7   2   40.60   11.10
 -17   7   2   59.09   26.90
 -18   8   2  -12.60   19.40
 -19   9   2   34.80   26.20
 -20  10   2  -11.20   30.80
 -20  10   2    1.80   30.50
 -21  11   2   23.30   36.00
 -21  11   2   15.40   43.60
  -7  19  -2   -2.60   31.10
   7 -19   2   12.90   33.50
  -6  18  -2   -1.30   29.50
   6 -18   2   45.80   35.20
  -5  17  -2   19.20   28.70
   5 -17   2    1.00   28.90
  -4  16  -2   34.10   29.60
   4 -16   2   70.09   29.30
  -3  15  -2  -25.50   31.60
   3 -15   2    7.60   30.90
   3 -15   2   15.50   31.30
  -2  14  -2   -6.00   24.00
   2 -14   2   -2.40   19.00
   2 -14   2  -12.40   24.40
   2 -14   2  -11.00   21.30
  -1  13  -2    5.70    8.00
  -1  13  -2   17.50   25.70
   1 -13   2   51.19   25.10
   1 -13   2   31.50   28.60
   1 -13   2   -0.10   23.70
   0  12  -2  440.16   47.30
   0  12  -2  397.56   41.60
   0  12  -2  450.55   57.09
   0 -12   2  404.86   65.39
   0 -12   2  487.65   56.29
   0 -12   2  393.26   54.29
   1  11  -2  170.68   39.30
   1  11  -2  139.29   49.40
   1  11  -2  187.18   37.40
  -1 -11   2  141.19   28.70
  -1 -11   2  187.68   34.60
   2  10  -2   46.10   23.70
   2  10  -2   36.50   13.00
  -2 -10   2   25.80   10.20
  -2 -10   2   82.69   26.90
   3   9  -2   99.69   25.30
   3   9  -2   60.49   28.30
   3   9  -2   43.20   14.70
  -3  -9   2   51.19   14.00
  -3  -9   2   90.19   25.70
   4   8  -2  681.33   82.19
   4   8  -2  712.53   61.09
   4   8  -2  741.33   55.09
   4   8  -2  780.62   50.69
  -4  -8   2  786.12   62.29
  -4  -8   2  768.52   81.69
  -4  -8   2  738.83   54.59
   5   7  -2  260.67   30.80
   5   7  -2  281.47   47.00
   5   7  -2  252.57   68.19
   5   7  -2  236.68   34.30
  -5  -7   2  216.28   29.80
  -5  -7   2  224.58   57.59
  -5  -7   2  263.97   42.40
   6   6  -2  213.38   68.59
   6   6  -2  169.78   26.10
   6   6  -2  242.18   51.19
  -6  -6   2  186.88   54.99
  -6  -6   2  192.88   42.70
  -6  -6   2  181.48   27.30
   7   5  -2 1952.40   87.99
   7   5  -2 1799.02  142.49
   7   5  -2 1738.13  109.59
  -7  -5   2 1949.41  140.19
  -7  -5   2 1922.71  109.79
  -7  -5   2 1956.80   90.59
   8   4  -2   55.59   20.70
   8   4  -2  171.38   56.79
  -8  -4   2   33.00   15.30
  -8  -4   2   28.00   17.00
   9   3  -2   28.80   16.60
   9   3  -2   15.30   14.10
  -9  -3   2   19.20   17.80
  -9  -3   2   -4.90   12.60
  10   2  -2  179.28   68.29
  10   2  -2  173.58   34.30
  10   2  -2  294.17   71.59
 -10  -2   2  203.68   68.39
 -10  -2   2  226.78   65.59
 -10  -2   2  217.58   28.60
  11   1  -2   36.60   18.40
  11   1  -2  -10.00   18.30
 -11  -1   2   27.20   16.00
 -11  -1   2   20.40   22.10
  12   0  -2   53.09   25.10
  12   0  -2   16.10   16.60
 -12   0   2    6.20   18.40
 -12   0   2   25.70   21.30
  13  -1  -2    5.80   18.70
  13  -1  -2  -16.10   21.80
 -13   1   2   -2.70   15.50
 -13   1   2   -7.50   17.90
  14  -2  -2   45.10   28.50
  14  -2  -2   83.89   29.70
 -14   2   2   29.70   23.40
 -14   2   2   81.29   28.60
  15  -3  -2   27.30   27.80
  15  -3  -2   20.60   20.50
 -15   3   2    4.90   29.60
 -15   3   2   18.10   20.30
  16  -4  -2  -19.50   25.90
 -16   4   2  -10.60   26.70
 -17   5   2   35.50   13.70
 -17   5   2   20.90   23.20
 -18   6   2  130.09   27.30
 -18   6   2   61.49   34.10
 -19   7   2   47.60   12.20
 -19   7   2   71.89   36.40
 -20   8   2   -0.10   30.90
 -21   9   2   38.40   35.30
 -22  10   2   50.69   39.50
  -5  19  -2  -16.50   26.40
   5 -19   2   17.80   33.80
  -4  18  -2   43.10   40.80
   4 -18   2   24.00   33.50
  -3  17  -2   -1.70   37.30
   3 -17   2   -7.80   29.60
  -2  16  -2   13.30   28.70
   2 -16   2   38.00   32.90
  -1  15  -2    1.50   35.50
   1 -15   2   12.10   22.50
   0  14  -2  172.08   47.80
   0 -14   2  169.38   36.90
   0 -14   2  192.08   41.10
   1  13  -2    7.40   25.30
   1  13  -2   -1.40   12.50
  -1 -13   2   -2.80   19.40
  -1 -13   2    1.20   28.90
   2  12  -2    9.50   14.50
   2  12  -2   -6.40   31.90
  -2 -12   2   52.99   28.20
  -2 -12   2   -3.80   26.10
   3  11  -2    9.40   15.10
   3  11  -2   10.50   29.60
  -3 -11   2    7.10   10.50
  -3 -11   2   -0.20   25.80
   4  10  -2  346.17   40.40
   4  10  -2  356.26   58.09
   4  10  -2  365.66   75.69
   4  10  -2  285.67   42.50
  -4 -10   2  330.87   48.50
  -4 -10   2  344.57   39.80
  -4 -10   2  343.77   64.89
   5   9  -2  -11.90   18.10
   5   9  -2  -16.40   18.00
   5   9  -2   14.50   14.50
  -5  -9   2    2.70   12.20
  -5  -9   2    6.60   22.10
   6   8  -2  155.28   33.60
   6   8  -2  260.87   59.69
   6   8  -2  206.88   71.29
   6   8  -2  202.58   35.40
  -6  -8   2  183.08   30.40
  -6  -8   2  144.69   42.50
   7   7  -2 2022.40   97.59
   7   7  -2 1910.91  152.68
   7   7  -2 1780.42  115.69
  -7  -7   2 2078.99  117.69
  -7  -7   2 2141.69  151.18
  -7  -7   2 2068.19   99.29
   8   6  -2  261.47   84.99
   8   6  -2  213.18   35.90
   8   6  -2  325.37   64.99
  -8  -6   2  198.48   67.59
  -8  -6   2  258.07   46.00
  -8  -6   2  227.78   31.20
   9   5  -2  426.56   72.89
   9   5  -2  362.86   41.20
   9   5  -2  315.97   95.49
  -9  -5   2  320.27   82.19
  -9  -5   2  342.37   63.29
  -9  -5   2  294.67   34.30
  10   4  -2   42.80   22.40
  10   4  -2   51.59   24.00
 -10  -4   2   42.20   22.20
 -10  -4   2   29.50   21.10
  11   3  -2   45.40   24.70
  11   3  -2    6.10   20.40
 -11  -3   2   -3.90   21.50
 -11  -3   2    0.30   19.30
  12   2  -2  283.37   41.00
  12   2  -2  361.16   82.69
 -12  -2   2  208.18   60.79
 -12  -2   2  180.68   30.30
  13   1  -2   28.80   24.10
  13   1  -2   22.80   20.50
 -13  -1   2  -11.90   25.00
 -13  -1   2   -3.70   15.80
  14   0  -2   41.20   21.20
  14   0  -2   21.30   21.20
 -14   0   2   36.10   19.70
 -14   0   2   -0.60   28.10
  15  -1  -2   37.60   30.40
  15  -1  -2    6.60   25.40
 -15   1   2   -1.00   29.60
 -15   1   2    8.70   19.20
  16  -2  -2   26.20   29.60
  16  -2  -2   20.60   22.90
 -16   2   2   15.60   27.60
 -17   3   2   25.90   23.50
 -18   4   2  170.78   36.00
 -19   5   2   43.70   32.70
 -19   5   2   22.40   13.00
 -20   6   2   59.89   15.40
 -20   6   2   76.59   38.10
 -21   7   2  -15.90   31.80
 -22   8   2  -12.40   33.00
 -23   9   2  -20.20   32.80
  -4  20  -2   58.99   46.60
  -3  19  -2   10.80   41.80
   3 -19   2   -9.10   23.90
  -2  18  -2   -0.10   28.70
   2 -18   2   -5.50   31.60
  -1  17  -2   15.70   40.70
   1 -17   2   -3.50   22.70
   0  16  -2  123.49   39.50
   0 -16   2  169.68   42.70
   1  15  -2   24.50   28.70
  -1 -15   2   15.30   24.50
  -1 -15   2   51.59   52.99
   2  14  -2  172.88   47.50
  -2 -14   2  155.98   41.80
  -2 -14   2  206.08   41.30
   3  13  -2    2.40   16.70
   3  13  -2  -24.10   23.40
  -3 -13   2    3.70   22.30
  -3 -13   2   19.10   27.50
   4  12  -2  111.99   34.70
   4  12  -2   36.90   19.90
  -4 -12   2   31.10   14.20
  -4 -12   2   24.50   22.90
   5  11  -2   15.90   26.10
   5  11  -2   19.90   19.40
   5  11  -2   51.89   20.80
  -5 -11   2   10.00   14.30
  -5 -11   2   16.10   27.70
   6  10  -2    8.50   22.50
   6  10  -2   22.30   18.40
   6  10  -2   34.50   21.50
  -6 -10   2    6.20   24.90
  -6 -10   2    1.00   15.10
   7   9  -2  620.74   52.19
   7   9  -2  631.04  109.99
   7   9  -2  572.74   53.29
   7   9  -2  677.03   82.99
  -7  -9   2  628.94   95.49
  -7  -9   2  676.63   52.99
  -7  -9   2  700.13   70.59
   8   8  -2   48.60   22.70
   8   8  -2   69.69   21.10
  -8  -8   2   69.59   26.40
  -8  -8   2   32.80   18.60
   9   7  -2   87.59   27.00
   9   7  -2  236.78   67.59
  -9  -7   2   32.20   20.60
  -9  -7   2  100.39   28.20
  10   6  -2   29.90   23.80
  10   6  -2   70.89   26.10
 -10  -6   2   60.09   20.70
 -10  -6   2   22.20   21.40
  11   5  -2  356.26   82.29
  11   5  -2  277.47   99.29
  11   5  -2  217.68   33.20
 -11  -5   2  215.98   72.09
 -11  -5   2  210.18   32.50
  12   4  -2   64.29   28.60
  12   4  -2   69.39   22.50
 -12  -4   2   10.80   25.30
 -12  -4   2   43.60   24.40
  13   3  -2   52.29   28.50
  13   3  -2   21.40   25.50
 -13  -3   2   25.30   23.40
 -13  -3   2  -18.70   26.30
  14   2  -2   44.60   29.70
  14   2  -2   63.99   28.90
 -14  -2   2   87.79   28.80
 -14  -2   2   22.60   24.00
  15   1  -2   31.10   30.90
  15   1  -2   17.10   21.10
 -15  -1   2   18.10   20.30
  16   0  -2  304.37  101.99
  16   0  -2  131.89   31.50
 -16   0   2  209.28   37.90
  17  -1  -2   46.00   27.50
 -17   1   2   57.29   30.90
 -18   2   2  381.66   50.39
 -19   3   2  -17.30   28.30
 -20   4   2   -0.20   30.60
 -21   5   2   35.60   15.10
 -21   5   2   15.20   33.00
 -22   6   2    3.60   35.00
 -23   7   2   11.70   34.80
  -2  20  -2  -14.70   42.70
   2 -20   2  -33.60   30.80
  -1  19  -2    3.30   30.80
   1 -19   2   66.99   33.00
   0  18  -2   53.49   43.70
   0 -18   2   27.60   37.00
   1  17  -2   -0.80   38.80
  -1 -17   2   47.60   36.20
   2  16  -2    6.20   37.80
  -2 -16   2   29.60   33.80
   3  15  -2   67.39   41.90
  -3 -15   2   -4.60   22.00
   4  14  -2   43.80   31.50
  -4 -14   2  246.58   36.50
  -4 -14   2  127.49   40.00
  -4 -14   2  131.89   31.40
  -4 -14   2  171.58   46.80
   5  13  -2   22.00   22.20
   5  13  -2   75.29   33.80
  -5 -13   2   43.80   32.60
  -5 -13   2   30.20   14.80
   6  12  -2  -14.30   24.10
   6  12  -2   13.30   21.50
  -6 -12   2   24.40   29.80
  -6 -12   2   21.80   17.00
   7  11  -2  313.17   76.59
   7  11  -2  185.38   45.60
  -7 -11   2  247.08   48.60
  -7 -11   2  206.58   74.09
  -7 -11   2  203.18   60.49
   8  10  -2   14.10   21.60
   8  10  -2   22.20   24.40
  -8 -10   2    1.60   16.60
  -8 -10   2    7.90   27.60
   9   9  -2  136.49   28.60
   9   9  -2  272.97   73.89
  -9  -9   2  120.59   28.10
  10   8  -2    0.20   17.20
  10   8  -2   32.00   24.80
 -10  -8   2  -24.10   23.60
 -10  -8   2    3.50   19.90
  11   7  -2  208.18   35.30
  11   7  -2  302.27   81.99
 -11  -7   2  258.27   38.00
  12   6  -2   55.19   23.40
  12   6  -2   53.19   30.00
 -12  -6   2   61.89   22.60
 -12  -6   2   22.80   21.50
  13   5  -2  296.27   91.79
  13   5  -2   66.59   28.70
 -13  -5   2   32.00   20.80
 -13  -5   2   24.50   23.90
  14   4  -2   16.60   27.10
  14   4  -2   37.20   24.70
 -14  -4   2   -0.40   30.10
 -14  -4   2   41.50   27.40
  15   3  -2   49.80   26.60
  15   3  -2   21.60   29.00
 -15  -3   2    8.80   19.50
  16   2  -2   28.50   25.10
 -16  -2   2   24.00   28.20
  17   1  -2   19.00   25.20
 -17  -1   2    9.00   28.50
  18   0  -2   15.30   26.10
 -18   0   2   54.89   33.10
 -19   1   2   26.40   30.90
 -20   2   2  120.99   34.70
 -21   3   2    0.40   32.50
 -22   4   2   36.90   28.30
 -23   5   2   71.39   33.00
 -24   6   2    6.30   28.60
   0  20  -2   30.10   36.50
   0 -20   2   30.20   37.70
   1  19  -2   -8.70   40.30
  -1 -19   2  -27.30   23.30
   2  18  -2  -39.50   37.90
  -2 -18   2  -48.30   29.70
   3  17  -2   27.10   42.60
  -3 -17   2    4.60   24.60
   4  16  -2  -23.20   36.90
  -4 -16   2   21.90   32.80
   5  15  -2   22.40   30.20
  -5 -15   2    7.00   30.80
  -5 -15   2  164.28   44.80
   6  14  -2   22.80   30.40
   6  14  -2  -11.70   22.90
  -6 -14   2   61.29   34.80
  -6 -14   2   28.30   14.90
   7  13  -2   17.70   25.30
   7  13  -2   60.39   33.50
  -7 -13   2    0.70   23.00
  -7 -13   2   22.50   19.70
   8  12  -2   17.10   25.30
   8  12  -2   16.10   28.50
  -8 -12   2   -1.20   19.60
  -8 -12   2   10.90   29.30
   9  11  -2   91.79   32.20
  -9 -11   2   63.49   27.30
  -9 -11   2  157.78   32.40
  10  10  -2  305.17   84.99
  10  10  -2  314.57  122.29
 -10 -10   2  132.79   32.00
 -10 -10   2   87.59   28.80
  11   9  -2   50.39   28.70
 -11  -9   2   36.00   30.00
 -11  -9   2   -1.60   23.30
  12   8  -2    2.20   27.00
 -12  -8   2   -0.10   27.30
 -12  -8   2   -9.90   17.60
  13   7  -2  304.77   98.49
 -13  -7   2   48.50   24.50
  14   6  -2   14.60   30.00
 -14  -6   2   34.40   29.90
  15   5  -2  703.73  159.78
  15   5  -2  573.14   96.59
 -15  -5   2  666.83   57.89
  16   4  -2   24.60   33.00
 -16  -4   2  -13.50   18.60
  17   3  -2   29.90   34.30
 -17  -3   2   -6.40   27.30
  18   2  -2  379.56  116.19
  18   2  -2  559.14  164.88
 -18  -2   2  389.06   59.59
  19   1  -2   12.60   34.80
 -19  -1   2   28.50   24.90
 -20   0   2   88.09   30.70
 -21   1   2   21.40   32.60
 -22   2   2   46.30   29.90
 -23   3   2   23.10   35.50
 -24   4   2  -14.90   34.10
   2  20  -2  -20.30   43.70
  -2 -20   2   -3.90   35.60
   3  19  -2   35.10   48.10
  -3 -19   2   -7.70   33.80
   4  18  -2  -14.50   42.40
  -4 -18   2   -4.60   34.10
   5  17  -2   34.10   42.50
  -5 -17   2  -10.50   34.70
   6  16  -2   31.20   32.70
  -6 -16   2   67.39   31.30
   7  15  -2  -14.20   37.90
  -7 -15   2  -15.20   30.50
   8  14  -2    7.50   27.70
   8  14  -2  196.88   52.69
  -8 -14   2  219.48   64.39
  -8 -14   2   61.29   35.30
   9  13  -2   -6.80   27.60
  -9 -13   2    4.70   19.80
  -9 -13   2   23.60   24.10
  10  12  -2   83.59   31.90
 -10 -12   2  117.79   32.90
 -10 -12   2  194.88   43.10
  11  11  -2   32.70   29.20
 -11 -11   2    2.50   23.00
 -11 -11   2  -19.00   22.60
  12  10  -2   33.10   31.00
 -12 -10   2    3.50   26.30
 -12 -10   2   29.60   25.50
  13   9  -2   72.89   34.20
 -13  -9   2   82.69   28.00
  14   8  -2   48.10   35.00
 -14  -8   2   66.79   27.80
  15   7  -2   46.50   35.10
 -15  -7   2   12.40   30.60
  16   6  -2   61.59   36.60
 -16  -6   2   71.99   33.70
  17   5  -2   28.70   36.40
 -17  -5   2   81.59   35.20
  18   4  -2   65.99   33.10
 -18  -4   2  138.79   40.10
  19   3  -2    0.80   25.60
 -19  -3   2    1.60   29.70
  20   2  -2   69.49   39.90
 -20  -2   2   87.19   30.70
 -21  -1   2  -12.10   29.80
 -22   0   2  399.86   66.49
 -23   1   2   41.40   36.10
 -24   2   2   13.00   26.70
 -25   3   2  -17.70   35.00
   4  20  -2  -60.19   38.20
  -4 -20   2   28.00   40.60
   5  19  -2  -25.20   42.50
  -5 -19   2   15.20   39.40
   6  18  -2    9.20   43.90
  -6 -18   2   -4.40   35.80
   7  17  -2   -1.80   40.30
  -7 -17   2  -26.20   20.70
   8  16  -2   41.00   42.30
  -8 -16   2   24.90   34.60
  -9 -15   2   51.79   35.40
  10  14  -2  -25.00   27.60
 -10 -14   2   31.50   25.00
 -10 -14   2   63.89   35.60
  11  13  -2  -47.40   26.90
 -11 -13   2   29.90   26.40
 -11 -13   2  -20.60   24.50
  12  12  -2   -5.50   27.90
 -12 -12   2   40.80   34.00
  13  11  -2  -15.90   29.00
 -13 -11   2   34.80   26.80
  14  10  -2  -12.90   29.90
 -14 -10   2   13.40   31.80
  15   9  -2   75.39   36.30
 -15  -9   2  168.88   41.00
  16   8  -2   14.40   33.80
 -16  -8   2   21.40   31.00
  17   7  -2   13.30   35.60
 -17  -7   2   20.40   31.60
  18   6  -2   55.19   39.00
 -18  -6   2  135.59   33.80
  19   5  -2    0.90   34.10
 -19  -5   2   26.50   25.20
  20   4  -2   11.90   37.00
 -20  -4   2  -22.70   28.20
 -21  -3   2   10.50   23.50
 -22  -2   2   65.89   37.40
 -23  -1   2   23.20   35.10
 -24   0   2   13.30   35.90
 -25   1   2   26.50   28.80
   7  19  -2   36.70   38.70
  -7 -19   2   52.29   43.10
   8  18  -2  -47.20   41.80
  -8 -18   2   40.30   31.90
  -9 -17   2   15.30   35.70
 -10 -16   2   23.40   34.50
 -11 -15   2   41.80   28.60
  12  14  -2  -25.30   31.20
 -12 -14   2   23.70   32.20
  13  13  -2    5.50   30.10
 -13 -13   2   22.30   34.90
  14  12  -2   -9.10   32.60
 -14 -12   2    3.00   24.00
  15  11  -2  -24.20   29.70
 -15 -11   2  -22.20   29.30
  16  10  -2  -16.60   28.80
 -16 -10   2   -4.90   22.50
  17   9  -2   -2.20   33.70
 -17  -9   2    9.60   32.60
  18   8  -2   11.70   35.20
 -18  -8   2  -16.50   29.90
  19   7  -2   16.10   30.20
 -19  -7   2   82.99   31.40
  20   6  -2   35.60   40.60
 -20  -6   2   66.69   37.00
 -21  -5   2   19.10   25.20
 -22  -4   2   45.00   38.30
 -23  -3   2   -5.90   24.30
 -24  -2   2  -44.10   32.70
 -25  -1   2  -20.50   36.50
  -9 -19   2  -25.10   36.20
 -10 -18   2   42.70   40.20
 -11 -17   2  -46.40   33.10
 -12 -16   2  -21.30   33.40
 -13 -15   2    8.50   35.90
  14  14  -2  -24.10   32.10
 -14 -14   2  -13.10   35.70
  15  13  -2  -32.30   30.70
 -15 -13   2   -1.80   33.40
  16  12  -2  -22.40   31.20
 -16 -12   2   -4.70   23.20
  17  11  -2  -19.00   31.80
 -17 -11   2    3.30   33.20
  18  10  -2  -21.40   33.50
 -18 -10   2    9.70   25.20
  19   9  -2  -20.70   38.10
 -19  -9   2    7.30   33.80
  20   8  -2  -16.50   27.40
 -20  -8   2    4.40   26.00
 -21  -7   2   20.00   36.00
 -22  -6   2   19.00   34.50
 -23  -5   2   39.90   30.40
 -24  -4   2  -31.30   33.10
 -25  -3   2  -41.00   31.80
 -12 -18   2  -15.70   37.70
 -13 -17   2  -14.90   25.60
 -14 -16   2  -26.00   32.50
 -15 -15   2  -31.70   32.70
 -16 -14   2  -16.50   32.70
 -17 -13   2   18.70   28.90
 -18 -12   2   41.90   31.80
 -19 -11   2   -7.70   35.80
 -20 -10   2  -26.90   33.30
 -21  -9   2  -34.40   21.30
 -22  -8   2  -12.90   33.60
 -23  -7   2  -27.80   31.40
 -24  -6   2   44.40   39.80
 -16 -16   2  -12.70   24.50
 -17 -15   2   -9.50   38.20
 -18 -14   2  -38.00   34.90
 -19 -13   2  -32.30   34.90
 -20 -12   2   11.50   30.30
 -21 -11   2    2.10   28.30
 -22 -10   2   44.10   40.40
 -23  -9   2  -65.79   32.80
 -22  -8  -3   26.50   28.90
 -21  -9  -3   17.70   36.30
 -20 -10  -3  -20.90   31.70
 -19 -11  -3  -29.80   31.00
 -18 -12  -3   34.20   37.00
 -17 -13  -3  -45.70   29.10
 -16 -14  -3  -27.20   22.20
 -15 -15  -3   78.09   40.00
 -14 -16  -3  -26.70   31.50
 -23  -5  -3  -15.50   35.30
 -22  -6  -3   83.29   42.20
 -21  -7  -3   34.10   28.40
 -20  -8  -3   26.90   33.80
 -19  -9  -3   -6.70   30.90
 -18 -10  -3  -16.50   29.60
 -17 -11  -3  -12.10   22.00
 -16 -12  -3   -2.50   29.60
 -15 -13  -3   -9.90   30.10
 -14 -14  -3   16.60   24.50
 -13 -15  -3   52.39   37.00
 -12 -16  -3  -47.30   28.90
 -11 -17  -3  -14.00   31.20
 -10 -18  -3  -51.89   26.70
 -24  -2  -3  -42.90   31.20
 -23  -3  -3  -24.00   31.50
 -22  -4  -3   40.40   29.80
 -21  -5  -3  -12.90   31.90
 -20  -6  -3  -27.40   29.90
 -19  -7  -3   42.80   27.70
 -18  -8  -3  -19.30   27.60
 -17  -9  -3   -8.20   28.40
 -16 -10  -3  -26.20   27.50
 -15 -11  -3   46.30   27.00
 -14 -12  -3   -2.50   28.40
 -13 -13  -3   40.40   30.70
 -12 -14  -3   13.20   30.80
 -11 -15  -3   17.00   32.40
 -10 -16  -3  -61.99   23.30
  -9 -17  -3   -9.40   31.10
  -8 -18  -3    9.90   33.10
  -7 -19  -3    1.60   31.20
   7  19   3   68.99   43.30
 -24   0  -3   14.70   38.00
 -23  -1  -3  -27.30   33.20
 -22  -2  -3   -2.90   23.30
 -21  -3  -3   -4.00   32.70
 -20  -4  -3   -9.80   30.30
 -19  -5  -3   16.20   24.30
 -18  -6  -3   51.49   33.90
 -17  -7  -3    1.90   22.00
 -16  -8  -3   15.50   28.20
 -15  -9  -3   36.10   30.70
 -14 -10  -3  -23.10   25.50
 -13 -11  -3  -15.50   19.00
 -12 -12  -3   15.30   28.70
 -11 -13  -3   52.29   33.00
 -10 -14  -3   41.90   31.10
 -10 -14  -3  -34.00   27.10
  -9 -15  -3    1.10   29.50
  -8 -16  -3  -23.40   26.00
  -7 -17  -3    7.90   31.90
   7  17   3   22.40   34.30
  -6 -18  -3   49.50   33.10
   6  18   3   36.60   48.40
  -5 -19  -3  -54.29   27.00
   5  19   3   25.10   47.10
 -24   2  -3  -73.99   31.50
 -23   1  -3   11.60   36.60
 -22   0  -3  -35.40   28.60
 -21  -1  -3   37.70   28.30
 -20  -2  -3   41.20   32.70
 -19  -3  -3    0.50   30.40
 -18  -4  -3   35.00   31.40
 -17  -5  -3  -10.20   19.30
 -16  -6  -3   68.29   32.60
 -15  -7  -3  139.99   36.50
 -14  -8  -3   99.39   33.80
 -13  -9  -3    2.70   27.10
 -12 -10  -3   58.69   31.60
 -11 -11  -3   11.00   27.40
 -11 -11  -3  -52.09   32.50
 -10 -12  -3  -15.70   26.70
 -10 -12  -3  -55.89   28.50
  -9 -13  -3  -21.90   29.00
  -9 -13  -3   63.79   31.00
  -8 -14  -3   19.10   27.50
  -7 -15  -3   67.39   31.50
   7  15   3   26.90   32.90
  -6 -16  -3  -21.10   26.10
   6  16   3   12.40   42.00
  -5 -17  -3    9.80   28.00
   5  17   3   59.69   36.60
  -4 -18  -3   -3.20   30.60
   4  18   3  -17.20   43.50
  -3 -19  -3   73.49   36.60
   3  19   3  105.29   54.29
  -2 -20  -3  -15.00   33.80
   2  20   3   45.40   50.59
 -23   3  -3   17.20   17.40
 -23   3  -3    1.80   36.20
 -22   2  -3    8.30   34.20
 -21   1  -3   14.90   33.50
 -20   0  -3  -33.00   30.00
 -19  -1  -3   14.20   23.20
 -18  -2  -3   -1.50   29.50
 -17  -3  -3   66.69   32.10
 -16  -4  -3   19.50   23.10
 -15  -5  -3   68.99   26.50
 -14  -6  -3  120.39   28.70
 -13  -7  -3  138.99   34.10
 -12  -8  -3    9.70   25.90
 -11  -9  -3   89.59   26.00
 -11  -9  -3    1.20   32.00
 -10 -10  -3   81.99   30.30
 -10 -10  -3   38.50   33.00
  -9 -11  -3   56.79   29.90
  -9 -11  -3   -3.50   29.70
  -8 -12  -3  241.78   47.00
  -8 -12  -3   87.89   33.60
  -7 -13  -3  106.59   32.30
  -7 -13  -3   51.79   27.60
  -6 -14  -3   14.70   26.30
  -6 -14  -3   -4.30   20.00
   6  14   3   -5.90   37.10
  -5 -15  -3   21.70   23.30
  -5 -15  -3    1.20   27.50
   5  15   3   34.00   42.80
  -4 -16  -3   25.40   29.80
   4  16   3   54.19   35.40
  -3 -17  -3   57.79   31.40
   3  17   3   26.00   43.70
  -2 -18  -3  -22.40   30.40
   2  18   3   14.50   44.90
  -1 -19  -3   63.19   36.10
   1  19   3   72.99   50.09
   0 -20  -3  -51.29   28.70
   0  20   3  -25.10   29.70
 -23   5  -3   23.00   29.10
 -22   4  -3  -10.50   24.20
 -22   4  -3   40.50   22.70
 -21   3  -3   -7.60   22.70
 -20   2  -3   -4.20   21.80
 -19   1  -3   21.30   31.70
 -18   0  -3    8.70   29.70
 -17  -1  -3   51.99   33.90
 -16  -2  -3    1.10   20.70
 -15  -3  -3  221.08   39.10
 -14  -4  -3  241.68   39.00
 -13  -5  -3   16.50   26.10
 -12  -6  -3   33.00   25.30
 -12  -6  -3    2.40   26.90
 -11  -7  -3   33.80   24.90
 -11  -7  -3  -27.30   30.70
 -10  -8  -3   18.20   31.80
 -10  -8  -3   70.39   26.90
  -9  -9  -3  308.27   92.09
  -9  -9  -3  323.67   45.50
  -8 -10  -3  104.49   30.50
  -8 -10  -3   66.29   29.10
  -7 -11  -3  -11.00   20.20
  -7 -11  -3    5.70   18.10
  -6 -12  -3   86.79   29.70
  -6 -12  -3   43.90   24.60
   6  12   3  149.39   38.90
  -5 -13  -3   22.20   20.70
  -5 -13  -3  -16.00   17.00
   5  13   3  -20.50   35.90
  -4 -14  -3  178.78   62.79
  -4 -14  -3  154.58   35.80
  -4 -14  -3  265.17   51.09
   4  14   3  241.18   55.39
  -3 -15  -3   66.39   21.70
  -3 -15  -3  -13.90   25.70
  -3 -15  -3    7.70   21.50
   3  15   3    6.90   26.90
  -2 -16  -3  121.79   34.40
  -2 -16  -3   68.59   33.60
   2  16   3   93.69   46.10
  -1 -17  -3   17.60   29.30
   1  17   3  -50.09   35.90
   0 -18  -3   26.70   31.60
   0  18   3    1.70   40.30
   1 -19  -3   12.80   31.90
  -1  19   3    9.10   33.00
   2 -20  -3   -4.00   32.20
  -2  20   3   28.10   45.20
 -22   6  -3  157.58   50.79
 -21   5  -3  -43.00   29.60
 -21   5  -3    2.50   16.60
 -20   4  -3   22.20   18.90
 -20   4  -3  -21.60   31.60
 -19   3  -3   25.60   32.60
 -18   2  -3  -31.90   26.30
 -17   1  -3   60.89   27.70
 -16   0  -3  -28.30   25.60
 -15  -1  -3   29.90   28.60
 -14  -2  -3   64.89   28.70
 -13  -3  -3   23.00   23.90
 -12  -4  -3   29.60   23.50
 -12  -4  -3  -29.60   30.80
  12   4   3   -3.30   16.80
 -11  -5  -3   63.69   21.10
 -11  -5  -3   62.09   35.50
  11   5   3   57.29   25.60
 -10  -6  -3   75.49   21.00
 -10  -6  -3   23.70   30.40
  10   6   3   45.60   23.60
  -9  -7  -3   12.40   20.30
  -9  -7  -3  -12.10   26.00
   9   7   3   -7.20   19.30
  -8  -8  -3   -2.20   21.00
  -8  -8  -3   -4.20   24.60
   8   8   3   -1.40   19.70
  -7  -9  -3   38.10   23.10
  -7  -9  -3   -8.40   21.60
   7   9   3    5.10   20.20
  -6 -10  -3   18.10   20.90
  -6 -10  -3   57.69   25.00
   6  10   3   77.19   29.50
   6  10   3   78.69   25.40
  -5 -11  -3    3.80   19.20
  -5 -11  -3   23.30   22.60
   5  11   3  -16.70   22.20
  -4 -12  -3  260.57   43.20
  -4 -12  -3  196.38   55.19
  -4 -12  -3  186.18   71.39
   4  12   3  289.27   52.59
  -3 -13  -3  194.18   43.40
  -3 -13  -3  201.78   54.89
  -3 -13  -3  240.28   44.40
   3  13   3  219.78   49.99
  -2 -14  -3    9.60   27.20
  -2 -14  -3   63.99   16.00
  -2 -14  -3   63.59   27.80
   2  14   3   43.90   30.90
  -1 -15  -3  -14.80   25.60
  -1 -15  -3   31.10   24.00
   1  15   3   -2.80   36.90
   0 -16  -3   15.30   28.30
   0 -16  -3   19.90   24.50
   0  16   3   -0.70   37.10
   1 -17  -3  -32.70   25.20
  -1  17   3   11.40   38.30
   2 -18  -3    0.60   29.70
  -2  18   3  -20.50   36.70
   3 -19  -3   -7.90   29.70
  -3  19   3  -27.40   38.50
   4 -20  -3   64.29   35.70
  -4  20   3   72.89   40.40
 -22   8  -3    2.50   27.70
 -21   7  -3   20.90   29.00
 -20   6  -3   -5.60   32.50
 -20   6  -3   13.70   18.50
 -19   5  -3   -0.40   30.40
 -19   5  -3   20.10   18.20
 -18   4  -3   27.30   20.00
 -18   4  -3    0.50   30.20
 -17   3  -3   61.69   28.40
 -16   2  -3   21.00   23.60
 -15   1  -3   71.49   31.60
 -14   0  -3  -28.90   23.00
 -13  -1  -3    6.90   25.70
 -13  -1  -3   66.39   26.20
  13   1   3   -0.30   24.10
 -12  -2  -3  -14.80   29.50
 -12  -2  -3   17.80   17.20
  12   2   3   -6.20   20.90
 -11  -3  -3   17.00   31.00
 -11  -3  -3   29.70   21.50
  11   3   3   46.10   23.50
 -10  -4  -3   -6.90   26.60
 -10  -4  -3   -1.70   18.90
  10   4   3   22.60   21.50
  -9  -5  -3   31.40   19.80
  -9  -5  -3    4.10   19.50
   9   5   3   30.30   15.80
  -8  -6  -3   55.09   27.70
  -8  -6  -3   94.19   20.20
   8   6   3  110.29   24.10
  -7  -7  -3    8.70   18.60
  -7  -7  -3    9.10   22.40
   7   7   3   14.80   17.80
  -6  -8  -3   61.69   21.60
  -6  -8  -3   45.50   24.60
   6   8   3   55.09   21.20
  -5  -9  -3   -0.50   18.80
  -5  -9  -3   26.60   20.00
   5   9   3   54.49   30.70
   5   9   3   -2.00   16.20
  -4 -10  -3  -19.00   18.60
  -4 -10  -3    5.40   16.60
   4  10   3   -3.10   17.70
   4  10   3   53.39   32.80
  -3 -11  -3  103.59   28.20
   3  11   3  129.29   28.10
   3  11   3  163.18   42.50
  -2 -12  -3  221.48   36.10
  -2 -12  -3  216.58   46.50
  -2 -12  -3  268.77   42.60
   2  12   3  203.38   46.30
  -1 -13  -3  421.16   51.79
  -1 -13  -3  459.65   50.69
   1  13   3  456.45   58.79
   0 -14  -3   73.79   28.30
   0 -14  -3   -8.40   24.70
   0  14   3  -17.50   23.70
   1 -15  -3   59.29   27.50
   1 -15  -3   64.19   31.60
  -1  15   3   34.60   30.20
   2 -16  -3   40.20   29.80
   2 -16  -3   55.69   28.50
  -2  16   3   11.10   29.80
   3 -17  -3   10.70   28.90
  -3  17   3   91.39   46.50
   4 -18  -3   29.60   31.60
  -4  18   3    5.00   30.30
   5 -19  -3   16.30   31.40
  -5  19   3   15.00   42.90
 -21   9  -3   20.00   37.20
 -20   8  -3   81.59   33.90
 -19   7  -3    8.50   17.10
 -19   7  -3   20.40   25.40
 -18   6  -3   22.00   33.30
 -18   6  -3   39.10   20.20
 -17   5  -3   50.19   21.90
 -17   5  -3   96.39   36.60
 -16   4  -3    3.10   16.80
 -16   4  -3   25.50   31.40
 -15   3  -3  219.58   41.40
 -14   2  -3   27.00   27.60
 -13   1  -3   29.60   20.10
 -13   1  -3  -15.00   22.30
  13  -1   3   49.90   21.70
 -12   0  -3  -35.50   26.40
 -12   0  -3   30.20   22.10
  12   0   3   -2.00   15.90
 -11  -1  -3   61.69   25.30
 -11  -1  -3   88.79   24.90
  11   1   3  115.59   26.80
 -10  -2  -3   30.50   26.70
 -10  -2  -3   64.89   22.20
  10   2   3   51.29   18.10
  -9  -3  -3  140.39   24.30
  -9  -3  -3   80.69   28.90
   9   3   3  151.88   25.20
  -8  -4  -3    3.10   21.80
  -8  -4  -3    3.00   16.40
   8   4   3   11.20   13.00
  -7  -5  -3   13.50   22.40
  -7  -5  -3   10.50   16.50
   7   5   3   17.80   17.10
  -6  -6  -3   12.40   13.00
  -6  -6  -3   15.20   19.60
   6   6   3   -4.30   14.10
  -5  -7  -3   38.50   19.60
  -5  -7  -3   29.30   17.40
   5   7   3   13.20   16.30
  -4  -8  -3    2.30   16.30
  -4  -8  -3    7.10   16.10
   4   8   3   18.50   19.50
   4   8   3   -8.10   14.20
  -3  -9  -3  177.48   46.40
  -3  -9  -3  184.38   31.20
   3   9   3  117.19   25.00
   3   9   3  102.89   32.00
  -2 -10  -3   25.20   20.50
  -2 -10  -3   18.70   12.50
   2  10   3   30.30   30.20
  -1 -11  -3  181.38   26.80
  -1 -11  -3  141.19   27.90
  -1 -11  -3  143.39   29.00
  -1 -11  -3  218.28   36.90
   1  11   3  216.08   35.60
   0 -12  -3   24.10   24.00
   0 -12  -3   30.30   22.10
   0  12   3    3.10   24.10
   1 -13  -3   84.29   29.60
   1 -13  -3  119.19   30.50
  -1  13   3   97.49   40.00
   2 -14  -3  136.69   32.10
   2 -14  -3  130.59   33.40
  -2  14   3  112.49   44.30
   3 -15  -3  130.39   30.00
   3 -15  -3  266.37   46.30
  -3  15   3  151.28   46.50
   4 -16  -3    3.70   26.10
   4 -16  -3  -17.20   22.70
  -4  16   3   -1.70   26.30
   5 -17  -3   45.20   31.20
  -5  17   3   30.80   40.30
   6 -18  -3   12.40   29.90
  -6  18   3  -12.70   39.10
   7 -19  -3   -6.40   28.00
  -7  19   3  -15.50   40.20
 -20  10  -3   46.00   41.10
 -19   9  -3   17.40   29.20
 -18   8  -3  -30.50   30.80
 -18   8  -3   -2.80   16.60
 -17   7  -3   25.50   32.60
 -17   7  -3   12.90   17.00
 -16   6  -3   48.80   21.40
 -16   6  -3   76.59   35.90
 -15   5  -3   81.89   34.90
 -15   5  -3   65.69   22.60
 -14   4  -3  184.48   40.10
 -14   4  -3  203.78   44.40
 -13   3  -3   -1.70   32.30
 -13   3  -3   29.80   21.50
  13  -3   3   -7.30   17.40
 -12   2  -3  -24.50   20.80
 -12   2  -3    4.20   28.70
  12  -2   3   10.30   16.90
 -11   1  -3   61.29   24.70
 -11   1  -3   36.70   23.20
  11  -1   3   97.99   22.20
 -10   0  -3    1.50   13.40
 -10   0  -3    6.20   24.40
  10   0   3    2.40   17.60
  -9  -1  -3   16.50   17.70
  -9  -1  -3   16.70   18.30
   9   1   3  -10.40   16.70
  -8  -2  -3    8.40   15.80
  -8  -2  -3   19.40   22.00
   8   2   3  -12.60   15.50
  -7  -3  -3   49.50   17.50
  -7  -3  -3    8.20   20.40
   7   3   3   13.40   12.10
  -6  -4  -3  196.48   61.19
  -6  -4  -3  152.68   21.00
   6   4   3  146.49   25.40
  -5  -5  -3   36.70   16.30
  -5  -5  -3   33.80   17.80
   5   5   3   34.40   14.60
  -4  -6  -3  191.68   64.49
  -4  -6  -3  198.78   51.39
  -4  -6  -3  164.08   25.50
   4   6   3  148.39   28.80
   4   6   3  179.08   25.30
  -3  -7  -3   33.30   15.90
  -3  -7  -3   24.40   15.80
   3   7   3   23.20   18.50
   3   7   3   13.80   14.10
  -2  -8  -3   12.40   13.30
  -2  -8  -3   24.20   16.40
   2   8   3   24.10   14.90
   2   8   3   23.10   19.10
  -1  -9  -3  243.78   32.70
  -1  -9  -3  242.48   33.70
  -1  -9  -3  253.17   46.70
   1   9   3  231.88   37.00
   0 -10  -3  360.56   38.80
   0 -10  -3  369.26   29.30
   0 -10  -3  376.86   22.80
   0 -10  -3  363.76   39.50
   0  10   3  425.26   41.90
   1 -11  -3   82.49   25.40
   1 -11  -3  114.19   26.20
  -1  11   3  118.89   31.40
   2 -12  -3  163.18   32.10
   2 -12  -3  142.29   29.60
  -2  12   3  110.59   32.00
   3 -13  -3  -21.40   19.30
   3 -13  -3   -8.00   22.80
  -3  13   3   16.60   32.80
   4 -14  -3   18.80   27.10
   4 -14  -3   -3.70   24.70
  -4  14   3   30.00   27.20
   5 -15  -3  -17.90   23.70
   5 -15  -3   20.90   20.20
   5 -15  -3   44.40   27.70
  -5  15   3   33.50   38.20
   6 -16  -3  -25.80   28.70
   6 -16  -3  -20.50   24.00
  -6  16   3   24.70   28.90
   7 -17  -3   -3.60   27.00
  -7  17   3  -22.10   25.40
   8 -18  -3   44.30   32.40
  -8  18   3   42.90   33.20
   9 -19  -3   24.40   30.60
  -9  19   3   -5.70   40.40
 -19  11  -3   45.20   41.10
 -19  11  -3   31.30   47.10
 -18  10  -3   31.90   29.30
 -18  10  -3    1.50   43.80
 -17   9  -3    3.20   32.90
 -17   9  -3  -18.20   15.60
 -16   8  -3   34.30   26.90
 -16   8  -3   -5.70   16.70
 -15   7  -3  157.08   36.50
 -15   7  -3  112.39   25.90
 -14   6  -3   67.19   22.10
 -14   6  -3   85.19   33.60
 -13   5  -3   26.30   27.70
 -13   5  -3   17.60   33.70
 -13   5  -3   29.60   17.40
 -12   4  -3  -29.40   28.20
 -12   4  -3   10.90   18.60
 -12   4  -3    3.40   15.50
  12  -4   3    1.60   17.60
 -11   3  -3   30.60   23.90
 -11   3  -3   14.80   27.00
  11  -3   3   29.00   18.40
 -10   2  -3   42.30   25.80
 -10   2  -3   89.49   21.50
  10  -2   3   80.79   24.50
  -9   1  -3   17.90   14.30
  -9   1  -3   14.00   22.90
   9  -1   3   17.00   18.80
  -8   0  -3    9.40   12.30
  -8   0  -3   12.20   16.00
   8   0   3    8.00   16.30
  -7  -1  -3   73.59   18.40
  -7  -1  -3   54.79   21.60
   7   1   3   93.19   19.30
  -6  -2  -3   29.80   15.30
  -6  -2  -3   13.50   14.00
   6   2   3   11.30   10.90
  -5  -3  -3  403.36   83.59
  -5  -3  -3  476.75   64.79
  -5  -3  -3  443.86   32.80
   5   3   3  406.76   32.20
  -4  -4  -3  188.98   68.59
  -4  -4  -3  210.58   24.30
  -4  -4  -3  224.98   51.79
   4   4   3  192.68   23.40
  -3  -5  -3  195.88   44.60
  -3  -5  -3  202.78   59.59
  -3  -5  -3  200.08   23.50
   3   5   3  138.69   21.80
   3   5   3  159.08   22.00
  -2  -6  -3   45.80   16.00
  -2  -6  -3  123.99   39.40
   2   6   3   12.60   19.90
   2   6   3   24.00   13.90
  -1  -7  -3    0.30   13.60
  -1  -7  -3   17.60   11.00
   1   7   3   20.30   17.10
   1   7   3   -3.30   11.70
   0  -8  -3   21.40   16.40
   0  -8  -3   21.60    8.50
   0   8   3    2.50   22.40
   1  -9  -3   14.20   16.40
   1  -9  -3   11.60   16.40
  -1   9   3   38.80   20.00
   2 -10  -3   75.69   23.20
   2 -10  -3   97.39   21.90
  -2  10   3   94.99   26.60
   3 -11  -3   17.40   20.10
   3 -11  -3   54.59   23.30
  -3  11   3   30.60   30.60
   4 -12  -3    1.90   22.10
   4 -12  -3    0.00   20.80
  -4  12   3   -2.00   30.10
   5 -13  -3   34.60   25.00
   5 -13  -3   33.10   25.10
  -5  13   3   20.70   27.40
   6 -14  -3   69.29   26.00
   6 -14  -3  114.69   31.90
   6 -14  -3  111.09   31.50
  -6  14   3  138.89   44.70
   7 -15  -3  -15.90   23.10
   7 -15  -3   -3.20   24.70
   7 -15  -3  -40.50   18.10
  -7  15   3   37.90   38.60
   8 -16  -3    2.90   24.80
  -8  16   3   38.90   40.90
   9 -17  -3   -4.20   27.00
  -9  17   3   16.60   40.10
  10 -18  -3   45.30   29.90
 -10  18   3   11.20   32.50
 -18  12  -3  -15.60   33.80
 -18  12  -3   22.20   35.60
 -17  11  -3  -46.80   40.20
 -17  11  -3   40.40   34.30
 -16  10  -3  -23.60   21.40
 -16  10  -3  -12.40   17.10
 -16  10  -3  -27.90   26.80
 -15   9  -3   -8.00   29.50
 -15   9  -3    3.10   17.70
 -14   8  -3  221.48   45.60
 -14   8  -3   83.19   24.00
 -13   7  -3   93.59   23.10
 -13   7  -3   39.00   35.30
 -13   7  -3  160.48   34.90
 -12   6  -3    9.50   31.30
 -12   6  -3    8.10   25.90
 -12   6  -3   20.80   16.40
  12  -6   3   32.10   21.30
 -11   5  -3   50.09   18.00
 -11   5  -3   81.89   31.90
 -11   5  -3   94.79   29.70
  11  -5   3   51.49   26.20
 -10   4  -3   14.00   21.80
 -10   4  -3   -4.50   13.40
 -10   4  -3   21.80   23.50
  10  -4   3   27.70   17.70
  -9   3  -3   71.59   26.10
  -9   3  -3  169.48   31.70
  -9   3  -3  114.19   23.60
   9  -3   3  134.09   25.70
  -8   2  -3   11.10   13.70
  -8   2  -3    2.80   18.80
   8  -2   3   24.00   17.50
  -7   1  -3   95.69   21.10
   7  -1   3  157.58   27.60
  -6   0  -3   11.00   14.70
   6   0   3    0.40   10.20
  -5  -1  -3    9.70   13.70
   5   1   3    4.20   13.00
  -4  -2  -3  229.78   23.20
   4   2   3  245.18   23.60
  -3  -3  -3  131.19   20.90
   3   3   3  140.79   18.70
  -2  -4  -3    8.20   11.70
   2   4   3    1.00   11.20
   2   4   3  -13.80   15.60
  -1  -5  -3   35.90   14.10
   1   5   3   15.60   11.90
   1   5   3   24.80   15.20
   0  -6  -3   55.59   15.40
   0   6   3   44.30   17.40
   1  -7  -3   -1.70   12.00
   1  -7  -3   12.20    6.00
   1  -7  -3    6.80   13.10
  -1   7   3    5.20   19.10
   2  -8  -3    4.30   14.40
   2  -8  -3    4.00   15.20
  -2   8   3   -2.60   15.50
   3  -9  -3   61.79   20.40
   3  -9  -3   74.89   20.50
  -3   9   3   81.89   27.70
   4 -10  -3   57.49   22.30
  -4  10   3   45.60   23.50
   5 -11  -3   33.10   21.80
  -5  11   3   24.80   30.00
   6 -12  -3   39.80   24.60
   6 -12  -3   15.00   18.70
  -6  12   3   26.10   27.30
   7 -13  -3   -3.00   17.30
   7 -13  -3    9.50   25.00
  -7  13   3  -22.10   22.70
   8 -14  -3  222.38   41.40
  -8  14   3  206.58   43.50
   9 -15  -3   11.50   26.30
  -9  15   3    9.70   27.80
 -10  16   3  -18.00   38.40
 -11  17   3   64.49   44.70
 -12  18   3   11.10   34.80
 -17  13  -3   -3.10   25.00
 -17  13  -3   -5.30   33.50
 -16  12  -3  -13.20   41.70
 -16  12  -3   21.00   33.70
 -15  11  -3  -13.00   38.70
 -15  11  -3   35.00   33.90
 -14  10  -3   33.00   26.80
 -14  10  -3  -20.50   16.90
 -14  10  -3   30.60   30.90
 -13   9  -3   -5.80   17.20
 -13   9  -3   25.60   40.10
 -13   9  -3  -75.89   35.00
 -13   9  -3   37.30   32.40
 -12   8  -3   16.70   22.80
 -12   8  -3    5.10   16.70
 -12   8  -3  -55.59   27.20
 -11   7  -3   -2.50   26.60
 -11   7  -3    4.90   26.90
 -11   7  -3   21.10   16.30
  11  -7   3   -9.70   24.40
 -10   6  -3   67.69   22.70
 -10   6  -3   36.70   26.40
 -10   6  -3   35.10   16.20
  10  -6   3   61.49   26.60
  -9   5  -3   24.20   21.70
  -9   5  -3   26.20   14.60
  -9   5  -3   15.40   21.40
   9  -5   3   11.80   20.30
  -8   4  -3  -11.50   18.00
  -8   4  -3    8.00   12.40
  -8   4  -3    7.80   18.80
   8  -4   3    1.60   12.50
  -7   3  -3   11.90   13.20
  -7   3  -3   20.40   12.00
   7  -3   3   17.70   16.80
  -6   2  -3    1.10   15.10
   6  -2   3   19.20   12.50
  -5   1  -3   19.10   15.00
   5  -1   3   -4.30   14.20
  -4   0  -3   -2.40   11.60
   4   0   3    7.60    9.00
  -3  -1  -3    6.30    9.60
   3   1   3    2.20    9.50
  -2  -2  -3  101.49   15.00
   2   2   3   75.29   13.10
  -1  -3  -3  201.68   17.20
   1   3   3  167.88   20.50
   1   3   3  224.08   17.50
   0  -4  -3    3.40    8.60
   0   4   3    1.30   15.40
   1  -5  -3   24.40   12.20
   1  -5  -3    5.60   10.90
  -1   5   3   39.70   15.00
   2  -6  -3   16.10   12.10
  -2   6   3   15.10   18.80
   3  -7  -3  162.28   25.10
  -3   7   3  157.58   29.10
   4  -8  -3   -5.60   14.20
  -4   8   3  -14.40   13.40
  -4   8   3  -10.10   15.50
   5  -9  -3   25.70   17.50
  -5   9   3    5.70   19.20
  -5   9   3    5.60   17.00
   6 -10  -3   49.40   16.60
   6 -10  -3   76.49   24.90
  -6  10   3   68.79   26.00
  -6  10   3   75.89   23.40
   7 -11  -3   -4.80   21.50
   7 -11  -3   18.40   15.00
  -7  11   3   48.20   24.30
  -7  11   3   50.69   34.40
   8 -12  -3   28.60   25.80
   8 -12  -3  -13.00   12.30
  -8  12   3   -5.60   24.60
  -8  12   3    1.40   22.20
   9 -13  -3   10.60   14.00
   9 -13  -3    8.90   25.30
  -9  13   3   -7.00   26.10
  -9  13   3   -2.20   22.40
  10 -14  -3  116.39   34.80
 -10  14   3   56.29   42.00
 -10  14   3  112.29   34.30
 -11  15   3   17.30   40.10
 -11  15   3   50.19   30.40
 -12  16   3   -6.10   39.70
 -12  16   3   25.00   30.20
 -13  17   3   29.80   33.90
 -16  14  -3  -61.79   18.30
 -16  14  -3  -20.70   30.60
 -15  13  -3   33.20   28.10
 -15  13  -3   -5.10   31.60
 -14  12  -3  -15.60   29.90
 -14  12  -3    0.80   29.70
 -13  11  -3  -11.50   37.00
 -13  11  -3   24.40   31.90
 -12  10  -3  -30.50   34.50
 -12  10  -3   61.39   34.70
 -12  10  -3  117.19   44.80
 -12  10  -3   43.10   21.70
 -11   9  -3   97.19   34.90
 -11   9  -3   33.10   37.00
 -11   9  -3   91.99   23.20
 -11   9  -3   19.70   33.60
 -10   8  -3   31.40   29.90
 -10   8  -3   82.29   26.80
 -10   8  -3   49.70   27.50
 -10   8  -3   52.09   19.20
  10  -8   3  112.69   32.30
  -9   7  -3   -1.10   16.70
  -9   7  -3   13.40   24.90
  -9   7  -3   17.20   14.90
   9  -7   3   36.50   24.00
  -8   6  -3  126.49   28.60
  -8   6  -3  211.78   63.89
  -8   6  -3   81.89   19.00
   8  -6   3  128.99   28.10
  -7   5  -3   -5.00   12.80
  -7   5  -3    3.00   11.00
   7  -5   3   14.30   14.30
  -6   4  -3  210.28   31.90
  -6   4  -3  195.98   29.70
   6  -4   3  164.78   24.40
  -5   3  -3  416.06   38.20
  -5   3  -3  373.16   35.50
   5  -3   3  427.96   32.10
  -4   2  -3  236.58   30.70
  -4   2  -3  251.67   28.10
   4  -2   3  230.38   23.00
  -3   1  -3   -7.90   11.40
   3  -1   3   -4.90    8.00
  -2   0  -3   -0.80    7.90
   2   0   3    5.90    7.50
  -1  -1  -3    2.50    4.80
   1   1   3    4.60    5.20
   0  -2  -3   51.29    7.20
   0   2   3   62.19   11.50
   0   2   3   56.59    7.00
   1  -3  -3  116.59   13.30
  -1   3   3  122.19   17.20
   2  -4  -3  127.39   23.90
   2  -4  -3  171.18   30.70
   2  -4  -3  176.18   19.00
  -2   4   3  148.89   18.30
  -2   4   3  132.99   18.10
   3  -5  -3  378.36   28.30
   3  -5  -3  426.56   29.40
   3  -5  -3  335.17   35.30
  -3   5   3  403.76   30.20
  -3   5   3  425.16   33.40
   4  -6  -3  154.28   34.70
   4  -6  -3  186.48   26.50
   4  -6  -3  151.18   22.40
  -4   6   3  122.09   26.90
  -4   6   3  107.29   20.70
  -4   6   3  169.28   23.50
  -4   6   3  168.98   22.70
   5  -7  -3  846.42   64.39
   5  -7  -3  762.92   49.70
   5  -7  -3  792.02   48.50
  -5   7   3  755.12   56.69
  -5   7   3  831.12   50.59
  -5   7   3  752.62   48.30
  -5   7   3  801.62   46.40
   6  -8  -3  356.86   36.50
   6  -8  -3  384.36   33.40
  -6   8   3  332.97   42.30
  -6   8   3  360.36   37.00
  -6   8   3  258.17   32.20
  -6   8   3  370.66   33.30
   7  -9  -3    5.80   18.40
   7  -9  -3    6.50   10.50
  -7   9   3   11.10    8.60
  -7   9   3   20.40   21.20
  -7   9   3   10.00   18.70
   8 -10  -3   11.80   21.10
   8 -10  -3   19.50   11.40
  -8  10   3   14.40    9.40
  -8  10   3   41.90   22.60
  -8  10   3   19.80   23.60
   9 -11  -3   -0.80   10.20
   9 -11  -3  -17.10   21.10
  -9  11   3   19.00   24.00
  -9  11   3    0.60    9.50
  -9  11   3   11.80   34.20
  10 -12  -3  123.79   24.50
  10 -12  -3   61.99   31.70
 -10  12   3   89.69   31.40
 -10  12   3  106.79   35.40
 -10  12   3  113.99   34.90
  11 -13  -3   12.50    8.60
  11 -13  -3  -17.00   26.20
 -11  13   3   17.80   38.00
 -11  13   3   14.70    9.60
 -11  13   3    0.70   24.30
 -12  14   3   -7.80   26.80
 -12  14   3  -12.00   26.40
 -13  15   3  -22.30   25.50
 -13  15   3   12.90   31.40
 -14  16   3   -8.20   43.40
 -14  16   3   -5.20   29.20
 -15  15  -3  115.69   53.79
 -15  15  -3  194.18   51.19
 -14  14  -3   18.90   41.80
 -14  14  -3    5.10   33.80
 -13  13  -3   29.40   41.40
 -13  13  -3   65.79   37.80
 -12  12  -3   80.09   45.10
 -12  12  -3   34.10   32.80
 -11  11  -3   64.09   42.70
 -11  11  -3    5.70   30.40
 -10  10  -3   45.60   28.50
 -10  10  -3  110.59   42.80
 -10  10  -3  111.09   36.40
  -9   9  -3  317.97   49.30
  -9   9  -3  397.46  112.29
  -9   9  -3  305.17   48.90
  -9   9  -3  399.06   53.89
  -9   9  -3  326.17   87.49
   9  -9   3  340.87   43.30
  -8   8  -3    5.10   28.60
  -8   8  -3    0.30   14.40
  -8   8  -3  -18.60   21.60
  -8   8  -3   -5.20   21.10
   8  -8   3    3.00   12.20
   8  -8   3   20.30   17.70
  -7   7  -3    8.30   14.00
  -7   7  -3  -24.40   22.80
  -7   7  -3    9.10   15.40
   7  -7   3   11.00   11.50
   7  -7   3    1.40   14.00
  -6   6  -3   14.80   23.20
  -6   6  -3   17.20   13.90
  -6   6  -3    9.80   14.90
   6  -6   3   18.60   14.70
   6  -6   3   12.30   11.70
  -5   5  -3   23.60   13.30
  -5   5  -3   31.20   21.00
  -5   5  -3   27.80   14.10
   5  -5   3   18.70   10.90
   5  -5   3   34.60   14.60
  -4   4  -3  147.29   28.30
  -4   4  -3  163.68   28.50
   4  -4   3  203.68   28.20
   4  -4   3  190.28   30.90
  -3   3  -3  128.59   26.80
  -3   3  -3  126.49   19.60
   3  -3   3  124.89   23.50
   3  -3   3   64.09   14.90
  -2   2  -3   58.59   12.90
  -2   2  -3   71.49   14.60
   2  -2   3   51.79   12.30
   2  -2   3   73.59   14.00
  -1   1  -3    6.80    7.30
  -1   1  -3   -0.20    5.40
   1  -1   3    5.30    7.00
   1  -1   3   -1.80    6.90
   0   0  -3    1.10    6.00
   0   0  -3    2.10    3.80
   0   0   3   -2.00    3.80
  -1   1   3   -1.10    4.20
   2  -2  -3    1.90    4.80
   2  -2  -3   -2.50    6.90
  -2   2   3  -10.10    6.60
  -2   2   3   -6.30    8.40
  -2   2   3    0.50    0.80
   3  -3  -3   42.10    9.40
   3  -3  -3   86.59   30.50
   3  -3  -3   27.00    9.10
  -3   3   3   41.10   10.20
  -3   3   3   33.10   14.20
  -3   3   3   13.70    8.30
   4  -4  -3   -3.30    9.70
   4  -4  -3    8.40    8.50
  -4   4   3    6.50   10.30
  -4   4   3    3.80   16.50
  -4   4   3   -4.40    7.20
   5  -5  -3  171.48   33.90
   5  -5  -3   71.19   16.00
   5  -5  -3  188.88   46.40
  -5   5   3  114.99   21.70
  -5   5   3  105.89   26.50
  -5   5   3  117.09   34.00
  -5   5   3  110.89   24.00
   6  -6  -3   99.19   19.10
   6  -6  -3  193.38   51.09
   6  -6  -3  194.98   40.20
   6  -6  -3   97.19   15.60
  -6   6   3  102.89   36.40
  -6   6   3   59.29   17.50
  -6   6   3  128.29   28.70
  -6   6   3   89.59   21.50
   7  -7  -3   17.10   13.50
   7  -7  -3   23.20   16.50
   7  -7  -3    8.90    6.60
  -7   7   3    3.60    9.60
  -7   7   3   24.50   16.60
  -7   7   3   26.80   24.10
   8  -8  -3   44.70   20.90
   8  -8  -3   34.80    8.00
  -8   8   3   19.60   11.50
  -8   8   3   80.79   25.90
  -8   8   3   53.99   20.80
   9  -9  -3   40.10    8.50
   9  -9  -3   70.09   25.50
  -9   9   3   65.89   25.10
  -9   9   3   68.59   33.90
  -9   9   3   23.10   13.60
  10 -10  -3   15.70   24.90
 -10  10   3  -12.50   23.10
 -10  10   3  -19.50   21.60
 -10  10   3  -12.70   12.40
  11 -11  -3  -31.30   23.10
 -11  11   3  -11.50   13.00
 -11  11   3   16.10   25.00
 -11  11   3   16.50   27.20
  12 -12  -3  174.98   39.50
 -12  12   3  131.49   37.00
 -12  12   3  157.18   47.90
 -12  12   3  146.69   45.60
  13 -13  -3   36.70   46.00
 -13  13   3   34.60   15.00
 -13  13   3   11.90   38.50
 -13  13   3   46.60   30.70
 -14  14   3    3.20   40.70
 -14  14   3   31.70   31.80
 -15  15   3   27.70   32.00
 -15  15   3  -12.00   37.30
 -16  16   3   79.19   41.80
 -16  16   3   19.70   31.00
 -14  16  -3   16.50   45.40
 -14  16  -3   39.30   40.00
 -13  15  -3   52.79   30.50
 -13  15  -3   41.60   45.20
 -12  14  -3    4.50   29.20
 -12  14  -3   27.20   26.80
 -11  13  -3   38.30   32.20
 -11  13  -3   82.39   35.80
 -10  12  -3   28.00   36.80
 -10  12  -3    5.20   30.40
  10 -12   3   21.50   15.60
  -9  11  -3   -7.70   25.60
  -9  11  -3   60.99   38.00
  -9  11  -3   58.99   32.60
   9 -11   3   57.09   20.20
  -8  10  -3   60.79   26.60
  -8  10  -3   81.79   30.00
  -8  10  -3  107.79   28.80
   8 -10   3   78.69   21.10
   8 -10   3  103.59   28.30
  -7   9  -3   35.00   25.90
  -7   9  -3   -9.50   27.60
   7  -9   3   12.60   14.60
   7  -9   3  -20.20   21.80
  -6   8  -3   66.39   23.60
  -6   8  -3   43.90   19.40
  -6   8  -3   46.40   18.30
   6  -8   3   81.69   25.90
   6  -8   3   40.80   16.80
  -5   7  -3   12.00   15.30
  -5   7  -3   12.20   12.60
  -5   7  -3   20.90   23.10
   5  -7   3   11.50   12.30
   5  -7   3    6.10   18.80
  -4   6  -3  148.69   22.90
  -4   6  -3  136.19   25.60
  -4   6  -3  224.68   33.30
   4  -6   3  147.79   24.90
   4  -6   3  162.78   29.90
  -3   5  -3  164.38   23.80
  -3   5  -3  196.78   31.80
  -3   5  -3  128.19   20.50
   3  -5   3  131.39   28.60
   3  -5   3  147.39   23.40
  -2   4  -3    0.10   11.00
  -2   4  -3    2.90   11.80
  -2   4  -3   -9.30   15.80
   2  -4   3   16.10   12.30
   2  -4   3   -5.70   14.90
  -1   3  -3  195.78   29.20
  -1   3  -3  128.79   19.10
  -1   3  -3  194.78   19.60
   1  -3   3  189.58   27.60
   1  -3   3  189.18   20.30
   0   2  -3   50.59   10.10
   0   2  -3   39.10   11.10
   0   2  -3   37.60    9.30
   0  -2   3   36.60   10.60
   0  -2   3   51.39   10.10
   1   1  -3    5.20    4.10
   1   1  -3    7.40    5.70
   1   1  -3   -4.70    5.70
   1   1  -3    2.50    5.00
  -1  -1   3    9.60    6.30
  -1  -1   3    5.50    5.30
   2   0  -3    0.30    4.20
   2   0  -3    0.30    5.10
   2   0  -3    0.20    5.00
  -2   0   3   -1.10    5.00
  -2   0   3   -1.90    6.10
  -2   0   3    1.40    4.80
   3  -1  -3   28.70    7.30
   3  -1  -3   14.90    5.50
   3  -1  -3   11.00    7.40
  -3   1   3   18.50    6.00
  -3   1   3    0.80    7.80
  -3   1   3   15.00    6.30
   4  -2  -3    6.00    8.90
   4  -2  -3    8.30    4.50
   4  -2  -3   18.40   10.60
  -4   2   3    0.00    8.80
  -4   2   3    0.40    8.30
   5  -3  -3  175.68   32.80
   5  -3  -3  174.88   43.30
   5  -3  -3  136.39   20.60
  -5   3   3  178.18   34.10
  -5   3   3  113.79   19.70
  -5   3   3  139.09   38.00
   6  -4  -3   81.39   17.10
  -6   4   3   70.19   16.30
  -6   4   3  118.89   32.50
  -6   4   3  129.59   37.80
   7  -5  -3  152.88   55.79
   7  -5  -3  229.78   47.20
   7  -5  -3   84.39   19.30
  -7   5   3   98.09   19.50
  -7   5   3   88.69   29.50
   8  -6  -3  768.42   90.99
   8  -6  -3  717.63   67.99
   8  -6  -3  680.53   45.00
  -8   6   3  682.83   51.29
  -8   6   3  643.74   47.70
  -8   6   3  671.63   76.19
  -8   6   3  738.63   59.89
   9  -7  -3  130.69   25.40
   9  -7  -3  225.98   55.99
  -9   7   3  172.88   42.70
  -9   7   3  165.48   34.80
  -9   7   3  100.39   24.80
  10  -8  -3  119.59   28.00
 -10   8   3   75.99   19.90
 -10   8   3  123.39   35.80
 -10   8   3  113.19   24.90
  11  -9  -3   26.40   23.90
 -11   9   3   -9.60   15.70
 -11   9   3   -9.20   22.20
 -11   9   3   10.70   23.40
  12 -10  -3   71.29   31.20
 -12  10   3  151.08   37.80
 -12  10   3  113.19   32.70
 -12  10   3   41.20   21.30
  13 -11  -3  -16.00   18.70
 -13  11   3  -13.70   23.90
 -13  11   3   21.30   28.70
 -13  11   3  -15.20   17.40
 -14  12   3  -10.30   17.60
 -14  12   3    2.60   28.20
 -14  12   3    6.60   26.60
 -15  13   3   59.09   33.30
 -15  13   3   25.30   33.00
 -16  14   3  -12.60   28.20
 -16  14   3   12.50   23.90
 -17  15   3  -29.90   29.20
 -17  15   3  -20.30   28.00
 -12  16  -3    9.70   32.80
 -12  16  -3   16.50   34.50
 -11  15  -3   12.50   34.10
 -11  15  -3   55.59   45.20
 -10  14  -3   86.99   46.40
 -10  14  -3   90.89   32.10
  -9  13  -3  139.59   40.10
  -9  13  -3   69.29   34.80
   9 -13   3   82.29   22.60
  -8  12  -3  127.29   33.00
  -8  12  -3   83.79   28.60
  -8  12  -3  176.18   45.90
   8 -12   3  118.39   27.00
  -7  11  -3  -46.80   28.10
  -7  11  -3   29.00   28.40
  -7  11  -3   -4.00   19.50
   7 -11   3  -13.40   18.90
   7 -11   3   -4.50   14.50
  -6  10  -3   65.79   28.90
  -6  10  -3   56.89   25.80
   6 -10   3   29.70   17.70
   6 -10   3   29.40   26.90
  -5   9  -3   11.10   19.30
  -5   9  -3    4.40   21.80
   5  -9   3   -8.70   13.80
   5  -9   3  -12.60   20.80
  -4   8  -3    3.40   16.80
  -4   8  -3    5.90   19.80
   4  -8   3    2.40   19.60
   4  -8   3    1.10   13.40
  -3   7  -3   -0.30   20.50
  -3   7  -3   24.90   15.50
   3  -7   3   46.60   20.90
   3  -7   3   14.10   13.90
  -2   6  -3   39.80   15.20
  -2   6  -3   30.40   14.30
  -2   6  -3   40.50   20.20
   2  -6   3   31.50   18.80
   2  -6   3   31.50   14.50
  -1   5  -3   15.30   12.60
  -1   5  -3   22.40   13.40
  -1   5  -3   20.30   18.30
   1  -5   3   23.20   13.60
   1  -5   3   19.70   13.60
   0   4  -3   23.70   15.70
   0   4  -3   18.30   13.70
   0  -4   3    8.90   15.50
   0  -4   3   -1.40   15.20
   0  -4   3   28.90   13.60
   1   3  -3  122.39   16.90
   1   3  -3  101.69   16.30
   1   3  -3  104.89   37.10
   1   3  -3  190.78   29.40
  -1  -3   3  135.29   28.10
  -1  -3   3   83.79   16.70
   2   2  -3   -5.40    8.70
   2   2  -3   -9.20    9.20
   2   2  -3   18.10    9.70
   2   2  -3   -3.50    8.30
  -2  -2   3   -3.50    6.20
  -2  -2   3    7.60    9.50
  -2  -2   3   15.90   11.00
   3   1  -3    6.90    7.10
   3   1  -3   30.70    9.20
  -3  -1   3   11.90    6.80
  -3  -1   3   23.90    8.90
  -3  -1   3   14.50    9.30
   4   0  -3    9.60   10.40
   4   0  -3    3.30    9.40
  -4   0   3    5.80    7.60
  -4   0   3    0.80    9.30
  -4   0   3   -2.80    9.20
   5  -1  -3   -1.90   10.60
   5  -1  -3   29.20   12.30
  -5   1   3   13.40    6.70
  -5   1   3    5.90    8.30
  -5   1   3    2.90   11.40
   6  -2  -3  153.08   54.29
   6  -2  -3   50.39   15.70
  -6   2   3   72.89   16.40
  -6   2   3  141.89   35.50
  -6   2   3   92.99   12.70
   7  -3  -3   14.10   14.30
   7  -3  -3  202.68   48.80
  -7   3   3    9.70   14.40
   8  -4  -3  142.29   47.10
   8  -4  -3   26.50   15.90
  -8   4   3   36.20   16.40
  -8   4   3   13.60   13.40
   9  -5  -3  193.08   76.09
   9  -5  -3  268.77   55.59
   9  -5  -3  148.79   29.60
  -9   5   3  107.49   23.40
  -9   5   3  147.19   54.69
  -9   5   3  207.48   45.10
  10  -6  -3   37.60   20.30
  10  -6  -3   40.00   18.70
 -10   6   3   18.40   15.40
 -10   6   3   34.50   20.50
  11  -7  -3   34.90   22.70
  11  -7  -3   33.80   20.40
 -11   7   3   43.60   24.00
 -11   7   3   48.30   21.00
  12  -8  -3   10.10   22.00
 -12   8   3    5.10   17.50
 -12   8   3    8.70   31.90
 -12   8   3   30.10   25.00
  13  -9  -3   24.00   26.70
 -13   9   3   -1.20   21.50
 -13   9   3   28.40   21.60
 -13   9   3   57.29   39.00
  14 -10  -3   19.70   27.90
 -14  10   3  -20.20   21.10
 -14  10   3   17.20   27.90
 -14  10   3   29.10   29.90
 -15  11   3    6.10   36.30
 -15  11   3    1.10   26.00
 -16  12   3   -6.60   39.00
 -16  12   3    7.90   29.30
 -17  13   3   67.59   48.80
 -17  13   3  146.09   42.30
 -18  14   3   55.29   36.40
 -18  14   3  -10.00   42.50
 -11  17  -3    6.00   41.90
 -10  16  -3  -22.80   37.00
  -9  15  -3    0.40   21.80
  -9  15  -3  -29.70   37.00
  -8  14  -3    4.20   28.20
  -8  14  -3  -12.30   24.80
   8 -14   3   -3.90   15.50
  -7  13  -3   52.69   23.80
  -7  13  -3  155.88   35.20
  -7  13  -3  138.39   45.10
   7 -13   3   97.79   26.00
  -6  12  -3  120.59   30.30
  -6  12  -3   63.99   22.00
  -6  12  -3   84.19   39.40
   6 -12   3   88.59   26.70
   6 -12   3  114.99   35.60
  -5  11  -3   17.70   19.20
  -5  11  -3   47.40   34.40
   5 -11   3  -21.90   23.40
   5 -11   3    6.10   16.80
  -4  10  -3  -17.40   21.70
  -4  10  -3    8.70   21.10
   4 -10   3   11.10   24.50
   4 -10   3   20.10   18.90
  -3   9  -3  107.79   30.80
  -3   9  -3  118.09   24.50
   3  -9   3  117.19   28.60
   3  -9   3   92.09   22.30
  -2   8  -3   11.00    9.40
  -2   8  -3   13.10   22.40
   2  -8   3   26.60   20.30
   2  -8   3   17.00   15.80
  -1   7  -3   11.90   15.20
  -1   7  -3    2.40    8.60
   1  -7   3   25.80   15.30
   1  -7   3   -8.80   17.40
   1  -7   3   17.10   14.40
   0   6  -3   27.40   10.90
   0   6  -3   64.79   21.80
   0  -6   3   65.79   20.00
   0  -6   3   55.69   20.20
   0  -6   3   46.30   16.40
   1   5  -3   18.00   10.80
   1   5  -3   23.00   12.90
   1   5  -3    3.40   16.80
  -1  -5   3    7.70   13.60
  -1  -5   3   23.60   18.00
   2   4  -3  131.49   32.80
   2   4  -3  150.28   42.00
   2   4  -3  134.99   21.90
   2   4  -3  140.89   26.00
  -2  -4   3  188.18   33.90
  -2  -4   3  102.59   31.60
  -2  -4   3  133.09   40.20
  -2  -4   3  148.19   21.20
   3   3  -3   42.50   15.90
   3   3  -3   50.39   15.10
   3   3  -3   22.10   12.40
  -3  -3   3   23.80   12.10
  -3  -3   3   25.40   16.10
   4   2  -3   13.70   13.80
   4   2  -3   15.60   11.30
  -4  -2   3   12.10   11.70
  -4  -2   3   -1.60   13.20
   5   1  -3    5.10    9.60
   5   1  -3   21.10   13.50
  -5  -1   3    3.70   11.20
  -5  -1   3    6.10   13.00
   6   0  -3  134.69   43.80
   6   0  -3   -0.60    9.70
  -6   0   3   11.40   13.30
  -6   0   3   20.80   13.80
   7  -1  -3  284.37   68.49
   7  -1  -3  172.18   26.60
   7  -1  -3  288.97   50.99
  -7   1   3  202.78   44.60
  -7   1   3  180.58   55.59
  -7   1   3  160.78   25.50
   8  -2  -3   42.60   14.10
   8  -2  -3  179.48   50.59
  -8   2   3   36.60   15.80
  -8   2   3   30.20   15.30
   9  -3  -3   58.69   16.00
  -9   3   3   32.70   14.30
  -9   3   3   16.90   15.20
  10  -4  -3   31.10   14.90
  10  -4  -3   27.00   18.40
 -10   4   3    1.80   17.70
 -10   4   3    9.50    4.70
 -10   4   3   15.10   16.70
  11  -5  -3   50.39   22.70
  11  -5  -3   68.29   22.90
 -11   5   3   43.90   21.70
 -11   5   3   16.80   18.30
  12  -6  -3    5.70   23.00
  12  -6  -3   10.30   16.80
 -12   6   3    0.60   20.90
 -12   6   3   -4.50   18.40
  13  -7  -3   67.99   27.90
 -13   7   3   47.90   26.10
 -13   7   3  125.99   32.00
  14  -8  -3   83.39   31.70
 -14   8   3   20.00   26.90
 -14   8   3   66.19   29.70
  15  -9  -3   46.70   31.00
 -15   9   3   94.19   35.20
 -15   9   3    9.20   27.70
 -15   9   3   80.29   34.60
 -16  10   3   52.29   31.50
 -16  10   3   25.40   39.30
 -17  11   3   22.80   24.50
 -17  11   3  -37.00   24.70
 -18  12   3    2.30   41.30
 -18  12   3   23.90   33.00
 -19  13   3   21.60   45.40
 -19  13   3   16.60   24.70
 -10  18  -3    9.40   46.10
  10 -18   3  -17.90   29.10
  -9  17  -3   38.00   32.60
   9 -17   3   13.50   32.30
  -8  16  -3   33.70   31.00
   8 -16   3    6.80   30.30
  -7  15  -3   61.09   41.70
  -7  15  -3  125.19   40.30
   7 -15   3   58.79   24.40
   7 -15   3   68.19   33.80
  -6  14  -3  -28.80   30.80
  -6  14  -3   17.20   10.20
   6 -14   3   35.80   23.50
   6 -14   3   12.10   28.20
  -5  13  -3   24.80   34.00
  -5  13  -3    6.80   10.20
   5 -13   3   -8.90   19.10
   5 -13   3   19.80   30.50
  -4  12  -3  248.18   41.60
  -4  12  -3  172.88   37.00
  -4  12  -3  207.48   50.29
   4 -12   3  240.58   43.10
   4 -12   3  271.97   49.20
   4 -12   3  214.18   49.20
  -3  11  -3  111.19   35.30
  -3  11  -3  132.39   36.60
   3 -11   3   49.70   28.40
   3 -11   3   83.79   25.00
   3 -11   3   66.69   25.60
  -2  10  -3   19.30   11.30
  -2  10  -3   50.99   28.60
   2 -10   3   51.49   25.50
   2 -10   3   28.10   19.80
   2 -10   3   33.50   19.90
  -1   9  -3  223.88   35.90
  -1   9  -3  235.68   47.10
  -1   9  -3  263.77   37.90
   1  -9   3  226.98   39.70
   1  -9   3  233.98   43.80
   1  -9   3  217.48   38.90
   0   8  -3   21.20   22.40
   0   8  -3    6.70   10.00
   0  -8   3   -8.80   19.30
   0  -8   3    8.20   16.60
   0  -8   3   52.09   18.70
   1   7  -3    4.40    9.50
   1   7  -3    9.50   15.30
  -1  -7   3  -14.30   16.80
  -1  -7   3    9.60   13.40
  -1  -7   3   17.80   16.30
   2   6  -3   -6.40   12.80
   2   6  -3    4.40    9.60
   2   6  -3  -12.30   11.10
  -2  -6   3   -6.70    8.70
  -2  -6   3    5.60   13.10
   3   5  -3  375.86   33.30
   3   5  -3  459.75   59.19
   3   5  -3  397.76   32.00
   3   5  -3  406.96   46.70
  -3  -5   3  347.57   31.60
  -3  -5   3  395.56   48.60
  -3  -5   3  393.56   61.39
   4   4  -3   17.90   11.20
   4   4  -3    5.90   16.90
   4   4  -3   19.40   16.80
  -4  -4   3    1.40   11.10
  -4  -4   3   13.30   12.90
   5   3  -3  167.28   33.60
   5   3  -3  203.78   54.99
   5   3  -3   84.09   20.10
  -5  -3   3  135.29   48.60
  -5  -3   3  157.48   39.70
  -5  -3   3   91.49   20.30
   6   2  -3  161.88   59.69
   6   2  -3  158.68   45.40
   6   2  -3   71.09   19.30
  -6  -2   3  136.29   52.29
  -6  -2   3   54.79   14.60
  -6  -2   3   41.70   16.10
   7   1  -3  174.48   53.29
   7   1  -3  238.98   52.59
   7   1  -3  118.59   21.80
  -7  -1   3  209.98   60.59
  -7  -1   3  205.78   46.20
  -7  -1   3  140.49   21.80
   8   0  -3   -0.10   11.30
   8   0  -3   24.90   13.80
  -8   0   3    4.10   14.50
  -8   0   3   20.10   15.80
   9  -1  -3    6.50   16.00
   9  -1  -3   39.40   18.50
  -9   1   3   11.30   16.00
  -9   1   3   19.20   12.90
  10  -2  -3   28.80   14.80
 -10   2   3   37.70   15.10
 -10   2   3   37.80   15.70
  11  -3  -3   36.30   20.70
  11  -3  -3   35.50   17.00
 -11   3   3   27.20   20.10
 -11   3   3   35.20   16.10
  12  -4  -3   91.49   21.90
  12  -4  -3  218.68   69.29
 -12   4   3   86.29   25.80
 -12   4   3   48.40   24.00
  13  -5  -3   80.79   27.80
  13  -5  -3   81.09   27.00
 -13   5   3   81.19   15.30
 -13   5   3   37.10   26.80
 -13   5   3  113.29   29.00
  14  -6  -3   20.70   26.20
  14  -6  -3   45.30   21.20
 -14   6   3   44.60   22.10
 -14   6   3   24.50    5.00
 -14   6   3   -3.00   23.90
  15  -7  -3   84.79   32.30
 -15   7   3   64.89   30.80
  16  -8  -3  -27.20   25.70
 -16   8   3  -17.50   26.70
 -17   9   3   22.30   29.50
 -18  10   3  -20.80   38.60
 -18  10   3   35.60   31.00
 -19  11   3   28.90   27.40
 -19  11   3   16.90   33.90
 -20  12   3   11.00   43.30
 -20  12   3   37.10   36.90
  -8  18  -3   -5.50   41.40
   8 -18   3    0.30   32.90
  -7  17  -3    4.80   39.50
   7 -17   3   89.89   33.60
  -6  16  -3   21.10   38.10
   6 -16   3    4.90   22.00
  -5  15  -3   14.50   35.10
  -5  15  -3   -1.50    6.70
   5 -15   3   11.80   23.50
   5 -15   3  -15.00   20.90
  -4  14  -3  220.38   40.90
  -4  14  -3  156.18   43.90
  -4  14  -3  194.48   48.40
  -4  14  -3  213.88   31.50
   4 -14   3  174.98   37.60
   4 -14   3  194.18   42.90
  -3  13  -3  216.08   33.90
  -3  13  -3  170.18   42.30
  -3  13  -3  174.78   39.30
   3 -13   3  174.38   36.20
   3 -13   3  148.29   34.00
   3 -13   3  237.78   42.00
  -2  12  -3  216.38   35.30
  -2  12  -3  318.67   47.60
  -2  12  -3  214.88   45.90
   2 -12   3  286.97   50.29
   2 -12   3  145.49   33.50
   2 -12   3  163.18   37.20
  -1  11  -3  190.78   35.80
  -1  11  -3  146.09   37.30
  -1  11  -3  180.78   45.80
   1 -11   3  146.39   30.00
   1 -11   3  142.99   34.30
   1 -11   3  132.79   30.40
   0  10  -3  327.27   40.00
   0  10  -3  400.56   55.49
   0  10  -3  338.17   38.20
   0 -10   3  319.27   53.29
   0 -10   3  428.86   48.50
   0 -10   3  366.36   41.70
   1   9  -3   13.90   10.40
   1   9  -3    2.50   17.50
  -1  -9   3   10.30   17.90
  -1  -9   3   38.30   22.00
  -1  -9   3   27.80   22.10
   2   8  -3   -1.90    9.20
   2   8  -3  -22.40   12.00
   2   8  -3    5.80   16.70
  -2  -8   3   -7.40   14.00
  -2  -8   3    0.40    8.60
   3   7  -3  185.88   30.30
   3   7  -3  170.08   47.30
   3   7  -3  170.08   37.50
   3   7  -3  143.59   24.80
  -3  -7   3  129.09   25.40
  -3  -7   3  111.09   32.60
   4   6  -3  221.98   55.29
   4   6  -3  133.59   24.70
   4   6  -3  177.58   24.20
   4   6  -3  163.48   40.30
  -4  -6   3  174.38   52.49
  -4  -6   3  159.98   31.40
  -4  -6   3  166.78   41.60
   5   5  -3  158.78   40.80
   5   5  -3  119.49   20.70
   5   5  -3  105.09   22.40
   5   5  -3  150.78   53.19
  -5  -5   3   86.89   18.70
  -5  -5   3  131.59   48.40
  -5  -5   3  127.49   38.00
   6   4  -3  185.78   46.70
   6   4  -3  196.88   60.89
   6   4  -3   95.49   21.90
  -6  -4   3  143.19   23.90
  -6  -4   3  140.99   52.79
   7   3  -3    2.30   12.10
   7   3  -3  177.38   49.60
  -7  -3   3   12.40   13.20
   8   2  -3   35.00   18.70
   8   2  -3  154.78   51.09
  -8  -2   3   45.70   18.40
  -8  -2   3   26.50   16.80
   9   1  -3   29.90   18.60
   9   1  -3  179.68   57.99
  -9  -1   3   11.00   15.80
  -9  -1   3   35.40   14.40
  10   0  -3  -11.40   12.20
  10   0  -3   37.40   20.60
 -10   0   3   17.50   18.40
 -10   0   3  -11.90   16.00
  11  -1  -3  120.59   26.20
 -11   1   3   77.89   19.30
 -11   1   3   47.40   22.90
  12  -2  -3    1.40   14.10
  12  -2  -3   26.20   21.90
 -12   2   3   -0.30   20.20
 -12   2   3    7.90   19.40
  13  -3  -3   -4.80   15.10
  13  -3  -3   14.20   18.70
 -13   3   3   -4.20   22.60
 -13   3   3   23.60   17.70
  14  -4  -3   42.90   26.30
  14  -4  -3    4.30   23.70
 -14   4   3   -1.50   16.60
 -14   4   3    7.40   25.60
  15  -5  -3   54.49   29.60
  15  -5  -3   34.60   28.60
 -15   5   3   19.00   26.80
 -15   5   3  -19.60   24.40
 -15   5   3   16.20    8.80
  16  -6  -3   80.89   32.50
 -16   6   3   82.29   17.10
 -16   6   3   25.50   31.30
 -16   6   3   67.19   32.40
 -17   7   3    0.40   28.30
 -18   8   3  -25.40   28.00
 -19   9   3   -5.60   27.80
 -20  10   3  -34.80   28.50
 -20  10   3   33.90   35.50
 -21  11   3   42.70   48.10
 -21  11   3   20.60   35.50
  -7  19  -3   48.40   47.80
   7 -19   3   -7.90   31.80
  -6  18  -3   72.39   45.10
   6 -18   3  -16.40   32.60
  -5  17  -3   59.29   42.00
   5 -17   3  -14.80   29.60
  -4  16  -3   20.10   27.90
   4 -16   3   -6.80   21.00
  -3  15  -3   16.70   34.50
   3 -15   3   13.60   31.30
  -2  14  -3    1.00    9.00
  -2  14  -3   10.60   25.90
   2 -14   3   34.30   25.30
   2 -14   3    3.10   24.50
  -1  13  -3  384.66   54.59
  -1  13  -3  413.76   54.89
  -1  13  -3  405.26   42.10
   1 -13   3  433.16   72.99
   1 -13   3  394.06   57.09
   1 -13   3  488.25   59.39
   0  12  -3   13.40   24.30
   0  12  -3   26.30   11.90
   0 -12   3   20.00   24.40
   0 -12   3   32.40   21.50
   0 -12   3   -1.10   19.70
   1  11  -3   46.90   13.50
   1  11  -3   86.39   33.90
  -1 -11   3   69.09   29.20
  -1 -11   3  107.19   26.10
  -1 -11   3   60.69   27.00
   2  10  -3   91.79   32.60
   2  10  -3  135.49   50.39
  -2 -10   3   93.59   28.30
  -2 -10   3  112.99   28.90
   3   9  -3   44.10   23.30
   3   9  -3   74.59   23.90
   3   9  -3   34.30   13.60
  -3  -9   3   40.20   24.80
  -3  -9   3   39.80   13.40
   4   8  -3   -0.30   17.20
   4   8  -3   11.50   19.60
   4   8  -3    8.50   13.00
  -4  -8   3   17.10   20.70
  -4  -8   3    3.70   12.10
   5   7  -3  904.91   73.19
   5   7  -3  923.61   96.39
   5   7  -3  923.81   55.69
   5   7  -3  862.31   55.09
  -5  -7   3  987.10   71.99
  -5  -7   3  932.21   96.29
  -5  -7   3  834.02   55.09
   6   6  -3  158.98   60.89
   6   6  -3   56.09   17.80
   6   6  -3  105.09   24.00
  -6  -6   3   53.09   16.20
  -6  -6   3   97.39   25.10
   7   5  -3   75.49   22.30
   7   5  -3  177.18   67.19
  -7  -5   3   50.49   17.10
  -7  -5   3   78.29   18.80
   8   4  -3   40.20   18.30
   8   4  -3   13.30   14.10
  -8  -4   3    9.00   14.20
  -8  -4   3   23.10   19.40
   9   3  -3   39.60   20.70
   9   3  -3  157.28   46.50
  -9  -3   3   41.80   19.30
  -9  -3   3   40.60   16.10
  10   2  -3  201.88   64.79
  10   2  -3   38.00   16.90
 -10  -2   3   53.29   20.90
 -10  -2   3   27.20   16.10
  11   1  -3  106.09   25.40
  11   1  -3  170.38   53.19
 -11  -1   3   36.30   23.10
 -11  -1   3   74.59   22.70
  12   0  -3  -19.20   18.30
  12   0  -3   11.30   21.30
 -12   0   3   -4.40   20.50
 -12   0   3   -6.80   13.50
  13  -1  -3   59.79   27.30
  13  -1  -3  101.29   28.10
 -13   1   3   44.40   22.90
 -13   1   3   21.50   25.40
  14  -2  -3   17.40   20.30
  14  -2  -3   14.30   24.90
 -14   2   3  -27.90   23.50
 -14   2   3    7.70   17.30
  15  -3  -3   33.60   29.30
  15  -3  -3   12.40   26.10
 -15   3   3  -17.10   27.40
 -15   3   3   11.80   19.40
  16  -4  -3   17.30   28.90
  16  -4  -3    4.40   29.50
 -16   4   3    8.70   19.50
 -17   5   3   58.49   13.20
 -17   5   3   69.99   33.60
 -18   6   3   11.50    8.50
 -18   6   3   12.40   21.30
 -19   7   3    9.20   29.40
 -20   8   3   10.40   32.10
 -21   9   3   -5.00   31.60
 -22  10   3    1.20   33.30
  -5  19  -3   12.80   31.10
   5 -19   3    5.60   25.00
  -4  18  -3  -14.60   26.60
   4 -18   3    8.80   34.00
  -3  17  -3   26.90   39.40
   3 -17   3   56.99   37.10
  -2  16  -3   69.39   34.80
   2 -16   3   77.49   31.50
  -1  15  -3   -0.20   35.90
   1 -15   3   61.29   34.00
   0  14  -3   10.30   34.40
   0  14  -3   -1.90   11.80
   0 -14   3   59.89   32.70
   0 -14   3    4.10   31.10
   1  13  -3   46.50   15.30
   1  13  -3  120.29   42.60
  -1 -13   3   95.39   29.30
  -1 -13   3   58.69   32.90
  -1 -13   3   35.50   31.80
   2  12  -3  146.29   46.20
   2  12  -3  151.78   35.00
  -2 -12   3  138.09   34.90
  -2 -12   3  118.39   35.30
   3  11  -3   -2.30   21.60
   3  11  -3   13.70   14.70
  -3 -11   3   23.60   11.70
  -3 -11   3   19.30   28.30
   4  10  -3   49.20   31.70
   4  10  -3   33.70   16.30
   4  10  -3   62.59   21.70
  -4 -10   3   28.40   14.00
  -4 -10   3   44.40   27.30
   5   9  -3   13.30   27.80
   5   9  -3   14.50   14.30
   5   9  -3   15.90   17.10
  -5  -9   3   21.30   23.80
  -5  -9   3    8.30   13.40
   6   8  -3  373.96   82.49
   6   8  -3  356.16   42.30
   6   8  -3  363.56   37.70
   6   8  -3  359.06   60.09
  -6  -8   3  353.16   56.39
  -6  -8   3  367.06   38.50
  -6  -8   3  367.46   69.59
   7   7  -3  180.18   58.99
   7   7  -3   56.19   22.90
  -7  -7   3    8.30   14.10
  -7  -7   3   41.40   18.30
   8   6  -3  723.43   76.09
   8   6  -3  708.03  104.99
   8   6  -3  653.73   51.89
  -8  -6   3  721.53   71.79
  -8  -6   3  629.54   91.49
  -8  -6   3  728.43   54.59
   9   5  -3  137.09   26.80
  -9  -5   3  162.58   43.40
  -9  -5   3  116.29   26.90
  10   4  -3   24.10   16.80
  10   4  -3  239.48   68.29
 -10  -4   3   22.60   20.80
  11   3  -3   26.20   22.20
  11   3  -3  234.28   73.19
 -11  -3   3   24.20   16.00
  12   2  -3   15.50   18.60
  12   2  -3    3.90   15.70
 -12  -2   3   -1.60   19.50
 -12  -2   3   -7.70   20.70
  13   1  -3   58.49   26.50
  13   1  -3   58.99   29.40
 -13  -1   3   55.29   19.70
 -13  -1   3   31.00   21.00
  14   0  -3  -20.40   15.30
  14   0  -3   21.60   21.10
 -14   0   3   14.10   17.80
 -14   0   3  -14.60   24.80
  15  -1  -3  -10.50   25.10
  15  -1  -3   34.20   30.40
 -15   1   3  -31.40   26.80
 -15   1   3  -10.70   23.80
  16  -2  -3   33.00   29.90
  16  -2  -3  -17.20   18.70
 -16   2   3   21.70   27.00
  17  -3  -3   44.40   36.70
  17  -3  -3   49.10   34.10
 -17   3   3   -4.40   27.10
  18  -4  -3    5.40   31.20
 -18   4   3   -6.80   27.50
 -19   5   3   20.50   31.40
 -19   5   3    6.80    9.70
 -20   6   3  -11.00    7.90
 -20   6   3   -1.30   22.10
 -21   7   3   10.70   30.80
 -22   8   3   24.70   35.30
 -23   9   3   -1.20   33.40
  -3  19  -3   85.89   49.10
   3 -19   3  138.39   45.80
  -2  18  -3   40.70   43.10
   2 -18   3   26.60   27.80
  -1  17  -3   -0.70   28.80
   1 -17   3    4.70   31.90
   0  16  -3  -19.50   23.50
   0 -16   3   64.89   35.50
   1  15  -3   69.79   33.40
  -1 -15   3   90.39   38.80
   2  14  -3  112.79   35.90
  -2 -14   3   99.29   34.00
  -2 -14   3  181.08   42.50
   3  13  -3   -4.50   34.70
   3  13  -3   -1.30   16.80
  -3 -13   3   -1.60   24.40
  -3 -13   3  -23.40   28.40
   4  12  -3    9.10   18.00
   4  12  -3    4.20   33.40
  -4 -12   3    8.40   11.10
  -4 -12   3   -6.80   27.60
   5  11  -3   34.90   29.90
   5  11  -3   51.19   34.50
   5  11  -3   15.40   19.00
  -5 -11   3   21.40   15.20
  -5 -11   3   23.30   28.70
   6  10  -3   52.29   20.10
   6  10  -3   86.59   35.10
   6  10  -3   99.99   30.20
  -6 -10   3   32.40   17.80
  -6 -10   3   35.00   27.50
   7   9  -3  -20.20   20.80
   7   9  -3   23.30   28.70
   7   9  -3   22.20   19.00
  -7  -9   3    5.00   14.70
  -7  -9   3   55.39   27.10
   8   8  -3   31.40   20.90
   8   8  -3   28.90   18.20
  -8  -8   3   34.50   18.50
  -8  -8   3  104.09   29.70
   9   7  -3  277.27   66.59
   9   7  -3  229.98   90.89
   9   7  -3  153.48   30.90
  -9  -7   3  141.09   31.20
  10   6  -3    6.10   21.90
  10   6  -3   53.19   24.10
 -10  -6   3   22.70   24.00
 -10  -6   3   11.70   19.00
  11   5  -3   43.50   24.80
  11   5  -3   44.60   19.70
 -11  -5   3   20.50   22.40
 -11  -5   3   38.00   19.20
  12   4  -3   83.79   27.80
  12   4  -3  204.78   63.19
 -12  -4   3   50.89   27.50
 -12  -4   3   63.89   21.50
  13   3  -3   29.10   22.00
  13   3  -3   25.50   25.20
 -13  -3   3    5.40   23.90
 -13  -3   3   31.60   24.70
  14   2  -3   16.80   25.50
  14   2  -3   52.59   29.00
 -14  -2   3    6.00   26.20
 -14  -2   3   -9.30   22.30
  15   1  -3    7.00   19.30
  15   1  -3   54.39   32.00
 -15  -1   3   22.20   20.60
 -15  -1   3    0.30   25.20
  16   0  -3   -3.80   28.00
  16   0  -3   38.60   32.20
 -16   0   3  -48.30   22.70
  17  -1  -3   18.00   25.20
 -17   1   3   10.30   28.80
  18  -2  -3   15.10   33.60
 -18   2   3  -14.50   27.40
  19  -3  -3   20.70   33.90
 -19   3   3    8.90   21.90
 -20   4   3   28.80   33.60
 -21   5   3   18.50   25.70
 -21   5   3   11.70   11.60
 -22   6   3   -0.60   32.20
 -23   7   3    0.50   36.60
  -2  20  -3  -19.30   42.00
   2 -20   3   54.29   38.80
  -1  19  -3   64.59   36.90
   1 -19   3   15.50   36.90
   0  18  -3  -12.30   38.50
   0 -18   3   25.20   34.90
   1  17  -3   15.50   30.10
  -1 -17   3    3.90   24.00
   2  16  -3   68.39   34.00
  -2 -16   3   63.79   30.00
   3  15  -3  154.08   47.60
  -3 -15   3  186.68   44.10
   4  14  -3    7.80   28.00
   4  14  -3   -6.70   20.70
  -4 -14   3   15.60   25.50
  -4 -14   3   38.20   32.90
   5  13  -3   16.00   21.20
   5  13  -3   15.80   38.40
  -5 -13   3   28.10   31.70
  -5 -13   3   31.00   14.50
   6  12  -3   26.10   21.90
   6  12  -3   50.99   38.30
  -6 -12   3   39.30   18.80
  -6 -12   3   37.80   24.90
   7  11  -3   10.00   24.90
   7  11  -3   19.10   23.00
  -7 -11   3  -19.60   26.90
  -7 -11   3   10.00   18.00
   8  10  -3   26.10   23.60
   8  10  -3   22.40   29.40
  -8 -10   3   22.10   28.20
  -8 -10   3    3.60   16.80
   9   9  -3  267.97   74.19
   9   9  -3   84.49   24.10
  -9  -9   3   38.20   21.40
  -9  -9   3   40.30   28.70
  10   8  -3  288.47  104.59
  10   8  -3  103.49   26.30
 -10  -8   3  129.49   32.30
 -10  -8   3   76.49   26.00
  11   7  -3   46.60   22.00
  11   7  -3   55.49   28.30
 -11  -7   3   52.39   23.40
 -11  -7   3   10.90   22.50
  12   6  -3   -8.30   17.20
  12   6  -3   44.70   28.40
 -12  -6   3    4.00   18.00
 -12  -6   3  -19.50   21.00
  13   5  -3  210.48   69.09
  13   5  -3  109.09   32.20
 -13  -5   3   98.39   30.80
 -13  -5   3   53.69   25.10
  14   4  -3   16.10   23.00
  14   4  -3   17.70   20.20
 -14  -4   3  -19.00   25.90
 -14  -4   3   41.30   27.80
  15   3  -3    7.80   23.10
  15   3  -3   -3.10   26.40
 -15  -3   3   32.60   20.90
  16   2  -3  -25.70   31.20
  16   2  -3   13.60   23.60
 -16  -2   3    2.00   26.00
  17   1  -3   27.80   33.90
 -17  -1   3   -4.40   26.80
  18   0  -3   10.30   33.60
 -18   0   3    0.60   28.90
  19  -1  -3   70.39   38.70
 -19   1   3  144.49   40.30
  20  -2  -3    7.80   33.50
 -20   2   3   22.20   31.80
 -21   3   3   66.89   30.50
 -22   4   3   33.00   34.30
 -23   5   3  -20.70   31.30
 -24   6   3   63.99   40.90
   0  20  -3   33.80   36.70
   0 -20   3   23.80   30.00
   1  19  -3  -27.10   39.10
  -1 -19   3  -16.20   35.40
   2  18  -3   43.20   43.90
  -2 -18   3  -12.10   33.10
   3  17  -3   33.10   42.10
  -3 -17   3   95.19   40.70
   4  16  -3   44.90   42.90
  -4 -16   3   -4.00   31.10
   5  15  -3   21.80   30.30
   5  15  -3  -17.90   22.40
  -5 -15   3   22.60   26.10
   6  14  -3  124.29   48.60
  -6 -14   3  266.47   48.50
  -6 -14   3  192.08   59.99
  -6 -14   3   73.09   29.70
   7  13  -3    9.30   25.10
   7  13  -3   34.50   39.20
  -7 -13   3   29.20   18.30
  -7 -13   3   -5.80   23.60
   8  12  -3   -1.30   24.60
   8  12  -3    6.60   35.40
  -8 -12   3  -11.50   17.80
  -8 -12   3  -27.80   28.10
   9  11  -3    9.10   26.90
  -9 -11   3   23.90   24.00
  -9 -11   3   -5.40   19.00
  10  10  -3   24.30   26.10
 -10 -10   3  -15.70   20.70
 -10 -10   3  -13.80   19.20
  11   9  -3   47.50   29.10
 -11  -9   3  -21.20   19.00
 -11  -9   3  -12.20   20.40
  12   8  -3   41.80   28.50
 -12  -8   3  -13.50   21.90
 -12  -8   3   43.10   30.80
  13   7  -3   92.29   35.10
 -13  -7   3  119.09   29.60
  14   6  -3   26.40   30.90
 -14  -6   3   22.30   28.20
  15   5  -3   44.60   27.60
 -15  -5   3   32.00   22.60
  16   4  -3   17.40   32.60
 -16  -4   3   21.20   22.30
  17   3  -3   44.30   36.50
 -17  -3   3   44.30   31.60
  18   2  -3   20.80   35.40
 -18  -2   3   20.60   30.30
  19   1  -3   33.30   36.20
 -19  -1   3   67.89   35.30
  20   0  -3    0.30   26.60
 -20   0   3  -16.10   19.30
  21  -1  -3   38.90   31.20
 -21   1   3   -0.30   24.70
 -22   2   3   35.70   35.70
 -23   3   3  -11.60   32.30
 -24   4   3   50.79   31.70
 -25   5   3   17.70   36.70
   2  20  -3  -19.70   43.70
  -2 -20   3    4.30   39.10
   3  19  -3  -16.60   41.20
  -3 -19   3   -2.10   35.90
   4  18  -3   41.90   45.60
  -4 -18   3    6.60   36.90
   5  17  -3   40.50   44.50
  -5 -17   3   50.49   32.70
   6  16  -3   21.10   41.50
  -6 -16   3   -7.80   32.40
   7  15  -3  -21.70   36.90
  -7 -15   3    8.90   24.50
   8  14  -3  215.88   47.40
  -8 -14   3  181.88   39.30
  -8 -14   3  342.07   65.09
   9  13  -3    8.30   25.50
  -9 -13   3   -2.40   20.40
  -9 -13   3   43.70   27.60
  10  12  -3   48.90   32.40
 -10 -12   3    7.90   24.90
 -10 -12   3   78.29   36.50
  11  11  -3   -3.40   29.00
 -11 -11   3  -13.10   21.80
 -11 -11   3  -19.70   22.00
  12  10  -3   83.79   33.40
 -12 -10   3   50.89   30.00
 -12 -10   3   91.59   31.40
  13   9  -3   42.40   32.00
 -13  -9   3   21.00   24.10
  14   8  -3   46.70   34.50
 -14  -8   3   50.79   26.30
  15   7  -3   53.79   36.30
 -15  -7   3   43.60   31.70
  16   6  -3   50.49   30.20
 -16  -6   3   71.69   34.80
  17   5  -3   61.89   39.60
 -17  -5   3   46.20   32.90
  18   4  -3    8.70   36.00
 -18  -4   3  -15.20   28.40
  19   3  -3   10.70   36.20
 -19  -3   3  -32.50   28.30
  20   2  -3    7.70   35.50
 -20  -2   3   -0.80   30.90
  21   1  -3   14.50   37.70
 -21  -1   3   17.40   24.90
 -22   0   3   -1.50   32.00
 -23   1   3   33.40   28.60
 -24   2   3   27.60   37.50
 -25   3   3  -40.00   31.30
   4  20  -3   56.99   40.30
  -4 -20   3   10.40   41.10
   5  19  -3  -19.40   31.00
  -5 -19   3  -11.40   37.10
   6  18  -3   21.70   35.30
  -6 -18   3   52.79   32.20
   7  17  -3   72.49   47.90
  -7 -17   3   36.90   39.30
   8  16  -3   15.10   31.60
  -8 -16   3   15.20   25.40
  -9 -15   3    6.80   33.10
  10  14  -3   16.50   28.80
 -10 -14   3   52.59   35.00
  11  13  -3  -26.20   30.00
 -11 -13   3  -16.80   22.40
 -11 -13   3   -5.30   21.20
 -12 -12   3  146.89   41.40
  13  11  -3   -1.20   30.60
 -13 -11   3   20.60   25.70
  14  10  -3    7.70   31.80
 -14 -10   3   31.80   33.20
  15   9  -3   58.49   31.40
 -15  -9   3   45.90   35.20
  16   8  -3  -13.90   33.70
 -16  -8   3  -22.50   28.60
  17   7  -3  -11.20   24.10
 -17  -7   3   -7.00   30.10
  18   6  -3    9.80   36.70
 -18  -6   3   16.70   24.10
  19   5  -3    8.30   36.20
 -19  -5   3    9.20   23.90
  20   4  -3    0.50   27.10
 -20  -4   3   26.20   32.10
  21   3  -3   28.80   30.70
 -21  -3   3   77.49   38.40
  22   2  -3  -26.80   35.50
 -22  -2   3    3.30   24.00
 -23  -1   3   59.79   38.80
 -24   0   3  -36.30   21.90
 -25   1   3  -10.80   35.80
   7  19  -3   12.50   35.90
  -7 -19   3  -12.70   25.50
   8  18  -3   43.10   38.50
  -8 -18   3   27.80   39.80
  -9 -17   3  -11.40   34.10
 -10 -16   3  -20.20   34.90
 -11 -15   3    4.60   33.00
  12  14  -3  -55.59   26.40
 -12 -14   3    7.60   33.00
  13  13  -3  -10.40   30.90
 -13 -13   3   16.80   33.10
  14  12  -3  -36.50   27.50
 -14 -12   3   16.80   26.80
  15  11  -3  -35.20   29.10
 -15 -11   3  -25.80   30.00
  16  10  -3  -28.70   32.50
 -16 -10   3   39.30   28.00
  17   9  -3    2.60   36.00
 -17  -9   3   26.00   33.30
  18   8  -3   -3.40   26.50
 -18  -8   3   -7.10   30.30
  19   7  -3  -13.00   36.90
 -19  -7   3   27.80   25.80
  20   6  -3   -3.30   28.60
 -20  -6   3  -33.80   28.40
  21   5  -3  -46.90   35.70
 -21  -5   3    4.20   24.90
  22   4  -3  -37.50   38.70
 -22  -4   3  -38.30   31.30
 -23  -3   3   20.60   35.40
 -24  -2   3    7.00   36.80
 -25  -1   3   22.00   29.70
  -9 -19   3   37.10   33.20
 -10 -18   3    1.10   35.80
 -11 -17   3   40.50   31.70
 -12 -16   3   14.70   35.80
 -13 -15   3  -23.00   34.60
  14  14  -3  -64.99   34.10
 -14 -14   3   28.40   36.30
  15  13  -3  -33.90   32.80
 -15 -13   3   39.20   30.30
  16  12  -3  -38.10   31.90
 -16 -12   3  -24.50   31.60
  17  11  -3  -22.10   34.40
 -17 -11   3   19.80   34.00
  18  10  -3  -19.20   35.10
 -18 -10   3   16.00   27.30
  19   9  -3  -18.30   26.60
 -19  -9   3    0.30   33.50
  20   8  -3  -32.90   37.70
 -20  -8   3   25.90   27.40
  21   7  -3  -34.10   26.70
 -21  -7   3  -42.10   28.60
  22   6  -3  -52.59   38.70
 -22  -6   3    6.90   26.70
 -23  -5   3  -24.80   31.70
 -24  -4   3   36.00   38.20
 -25  -3   3    0.40   27.60
 -12 -18   3    6.10   39.00
 -13 -17   3   29.20   39.20
 -14 -16   3   20.50   30.30
 -15 -15   3  -24.40   23.70
 -16 -14   3    6.60   28.80
  17  13  -3  -22.80   38.00
 -17 -13   3  122.69   39.40
  18  12  -3  -47.00   35.80
 -18 -12   3    6.70   36.50
  19  11  -3  -40.90   35.60
 -19 -11   3  -12.10   36.70
  20  10  -3   -8.10   39.10
 -20 -10   3  -40.80   19.70
  21   9  -3  -76.59   36.40
 -21  -9   3   11.20   27.40
 -22  -8   3  -11.80   34.30
 -23  -7   3  -22.70   33.60
 -24  -6   3  -25.30   24.00
 -25  -5   3  -57.19   31.80
 -16 -16   3   -5.10   29.50
 -17 -15   3   36.40   33.90
 -18 -14   3  -19.70   28.20
 -19 -13   3   -8.70   27.40
 -20 -12   3   27.00   33.10
 -21 -11   3  -27.20   34.30
 -22 -10   3  -10.30   36.60
 -23  -9   3  -14.30   37.60
 -21  -9  -4   32.80   37.40
 -20 -10  -4   25.80   36.10
 -19 -11  -4   31.20   35.60
 -18 -12  -4   15.90   35.10
 -17 -13  -4  -11.20   31.90
 -16 -14  -4   44.60   37.70
 -15 -15  -4  -13.90   30.60
 -22  -6  -4  -17.10   34.30
 -21  -7  -4   63.89   39.40
 -20  -8  -4   10.00   25.50
 -19  -9  -4  -19.00   29.80
 -18 -10  -4  -25.20   28.90
 -17 -11  -4  -19.40   28.40
 -16 -12  -4   28.50   33.80
 -15 -13  -4  -36.70   29.70
 -14 -14  -4  -26.80   28.80
 -13 -15  -4   22.00   32.20
 -12 -16  -4  -31.20   18.70
 -11 -17  -4    2.60   29.80
 -10 -18  -4  -25.30   29.10
 -23  -3  -4  -35.20   32.60
 -22  -4  -4  -31.50   21.10
 -21  -5  -4  -11.90   22.40
 -20  -6  -4  -61.79   25.60
 -19  -7  -4   30.00   33.80
 -18  -8  -4   59.49   34.30
 -17  -9  -4   68.39   35.40
 -16 -10  -4  110.29   32.40
 -15 -11  -4   53.59   34.60
 -14 -12  -4  -14.20   26.80
 -13 -13  -4  -10.60   27.90
 -12 -14  -4  -47.30   23.30
 -11 -15  -4  -12.20   29.10
 -10 -16  -4  -30.40   28.90
  -9 -17  -4   -8.90   29.20
  -8 -18  -4  -21.80   30.00
  -7 -19  -4   -0.50   32.00
 -23  -1  -4  -16.70   31.70
 -22  -2  -4   17.60   26.50
 -21  -3  -4  -60.69   26.20
 -20  -4  -4   12.80   33.30
 -19  -5  -4   28.80   32.20
 -18  -6  -4   29.50   32.20
 -17  -7  -4    5.20   21.30
 -16  -8  -4  110.29   36.10
 -15  -9  -4   22.60   27.50
 -14 -10  -4   41.30   30.10
 -13 -11  -4  -14.30   26.50
 -12 -12  -4   30.30   30.10
 -11 -13  -4    2.20   27.00
 -10 -14  -4    8.80   29.30
  -9 -15  -4  -17.40   25.00
  -8 -16  -4   25.40   28.80
  -7 -17  -4    5.30   31.80
  -6 -18  -4  -10.70   29.50
   6  18   4  -13.20   30.60
  -5 -19  -4    2.60   32.10
   5  19   4   32.00   38.00
 -23   1  -4  -72.49   27.80
 -22   0  -4  -49.90   28.60
 -21  -1  -4   21.10   28.00
 -20  -2  -4   72.49   36.70
 -19  -3  -4   58.19   34.80
 -18  -4  -4   11.60   22.70
 -17  -5  -4  -13.00   26.10
 -16  -6  -4  212.48   42.70
 -15  -7  -4   31.70   23.90
 -14  -8  -4   85.39   27.50
 -13  -9  -4  214.58   39.70
 -12 -10  -4   67.39   25.70
 -11 -11  -4   -2.10   18.70
 -10 -12  -4   18.70   27.00
  -9 -13  -4  -24.10   23.80
  -8 -14  -4   45.10   29.90
  -8 -14  -4  -45.20   25.10
  -7 -15  -4   75.99   31.00
  -6 -16  -4  -13.60   26.80
   6  16   4   30.90   33.10
  -5 -17  -4  -18.40   25.90
   5  17   4   -2.40   41.40
  -4 -18  -4  -12.60   28.50
   4  18   4   28.80   35.60
  -3 -19  -4  -25.30   27.00
   3  19   4   30.40   37.40
   2  20   4   -8.80   33.20
 -23   3  -4  -16.30   36.20
 -23   3  -4   35.30   22.60
 -22   2  -4   -5.30   34.40
 -21   1  -4   49.80   37.60
 -20   0  -4   -8.10   30.30
 -19  -1  -4    8.70   22.30
 -18  -2  -4   34.40   30.80
 -17  -3  -4   -4.70   20.10
 -16  -4  -4    2.40   26.70
 -15  -5  -4   -5.00   25.80
 -14  -6  -4   46.70   30.20
 -13  -7  -4  547.85   58.49
 -12  -8  -4   -8.20   18.60
 -11  -9  -4   67.59   29.60
 -11  -9  -4  -41.70   33.30
 -10 -10  -4   23.30   34.80
 -10 -10  -4  107.49   32.00
  -9 -11  -4   72.79   31.10
  -9 -11  -4   -3.30   33.00
  -8 -12  -4  -47.10   27.20
  -8 -12  -4   22.30   26.40
  -7 -13  -4   91.49   31.60
  -7 -13  -4   16.20   28.10
  -6 -14  -4  -33.90   20.10
  -6 -14  -4   29.00   26.40
   6  14   4   13.10   27.20
  -5 -15  -4  -18.90   24.20
   5  15   4    8.10   39.00
  -4 -16  -4  -15.20   27.90
   4  16   4   66.39   47.70
  -3 -17  -4   54.69   31.30
   3  17   4   22.00   43.30
  -2 -18  -4  -39.20   25.10
   2  18   4   27.20   34.10
  -1 -19  -4    0.90   31.30
   1  19   4   19.90   33.60
   0 -20  -4   -2.60   33.10
   0  20   4   -3.00   44.20
 -22   4  -4   29.10   20.80
 -22   4  -4  -29.40   32.80
 -21   3  -4   -1.20   32.60
 -21   3  -4   39.00   21.70
 -20   2  -4   51.49   35.90
 -19   1  -4   16.70   33.90
 -18   0  -4  -17.10   27.70
 -17  -1  -4    0.40   20.50
 -16  -2  -4   68.69   33.30
 -15  -3  -4   11.70   27.50
 -14  -4  -4  134.89   33.80
 -13  -5  -4  157.58   34.50
 -12  -6  -4   50.89   21.50
 -11  -7  -4  169.88   45.00
 -11  -7  -4  314.37   45.20
 -10  -8  -4   19.40   23.80
 -10  -8  -4  -18.40   31.30
  -9  -9  -4   72.69   34.90
  -9  -9  -4  279.67   42.20
  -8 -10  -4   -3.10   30.10
  -8 -10  -4   28.30   24.70
  -7 -11  -4    4.70   22.80
  -7 -11  -4   -6.50   25.90
  -6 -12  -4   15.60   25.10
  -6 -12  -4   31.80   26.80
   6  12   4   58.79   40.50
  -5 -13  -4   31.90   27.70
  -5 -13  -4    3.30   20.00
   5  13   4   97.79   42.80
  -4 -14  -4   66.09   29.20
  -4 -14  -4   23.10   17.70
   4  14   4   84.19   44.40
  -3 -15  -4   12.20   26.50
  -3 -15  -4   15.90   22.70
  -3 -15  -4   16.10    9.90
   3  15   4   54.69   41.50
  -2 -16  -4   -7.90   25.90
   2  16   4    1.60   37.00
  -1 -17  -4    3.10   27.50
   1  17   4    8.40   30.90
   0 -18  -4   44.00   31.50
   0  18   4   69.09   37.40
   1 -19  -4   -4.30   30.40
  -1  19   4   -6.20   43.00
   2 -20  -4   23.20   37.20
  -2  20   4   32.50   37.30
 -22   6  -4    4.60   28.00
 -21   5  -4   -5.00   32.50
 -21   5  -4   -3.40   15.90
 -20   4  -4   35.50   21.30
 -20   4  -4   50.49   36.80
 -19   3  -4   16.70   31.30
 -18   2  -4  -11.50   20.30
 -17   1  -4   14.60   23.00
 -16   0  -4  462.05   60.09
 -15  -1  -4   13.50   26.40
 -14  -2  -4   75.49   24.40
 -13  -3  -4   57.39   27.50
 -12  -4  -4   18.30   22.80
 -12  -4  -4  -16.60   33.10
 -11  -5  -4    2.10   20.10
 -11  -5  -4  -11.20   31.40
  11   5   4  -25.90   14.50
 -10  -6  -4  -11.60   21.40
 -10  -6  -4   -4.50   14.60
  10   6   4    0.30   20.50
  -9  -7  -4  -18.40   28.20
  -9  -7  -4    5.50   20.40
   9   7   4   15.30   20.60
  -8  -8  -4   85.49   33.30
  -8  -8  -4  128.29   28.50
   8   8   4  193.98   35.90
  -7  -9  -4    4.50   24.10
  -7  -9  -4    6.60   21.30
   7   9   4    3.00   19.90
  -6 -10  -4  309.07  112.79
  -6 -10  -4  341.17   43.70
  -6 -10  -4  322.87   74.49
   6  10   4  435.26   43.20
  -5 -11  -4  157.38   31.00
   5  11   4  193.68   39.80
  -4 -12  -4   63.49   25.80
  -4 -12  -4  -17.80   18.00
   4  12   4   23.60   36.60
  -3 -13  -4   -9.90   13.60
  -3 -13  -4   14.40   24.40
   3  13   4  -42.10   35.00
  -2 -14  -4    2.40    7.40
  -2 -14  -4   28.90   26.30
  -2 -14  -4   10.40   22.90
   2  14   4   18.20   37.00
  -1 -15  -4   23.40   26.20
  -1 -15  -4   83.79   28.70
   1  15   4   65.39   33.50
   0 -16  -4  133.79   35.80
   0 -16  -4  165.78   45.60
   0  16   4   63.89   33.50
   1 -17  -4   12.70   27.70
  -1  17   4  -40.50   22.60
   2 -18  -4   40.30   30.60
  -2  18   4   52.29   43.50
   3 -19  -4  -36.40   25.50
  -3  19   4   12.80   42.40
   4 -20  -4   -1.30   32.00
  -4  20   4  -18.40   42.80
 -21   7  -4  146.09   47.60
 -20   6  -4   -1.80   17.60
 -20   6  -4    6.60   23.90
 -19   5  -4    3.10   17.50
 -19   5  -4   23.90   25.60
 -18   4  -4   28.60   26.20
 -18   4  -4   53.49   23.50
 -17   3  -4    3.40   21.60
 -16   2  -4   47.40   26.50
 -15   1  -4   26.60   28.00
 -14   0  -4  243.38   46.60
 -13  -1  -4  465.75   51.79
 -12  -2  -4   -5.00   21.00
 -12  -2  -4   -7.40   22.70
  12   2   4    9.70   22.30
 -11  -3  -4  244.58   32.60
 -11  -3  -4  122.29   38.10
  11   3   4  234.28   32.50
 -10  -4  -4   -9.80   18.00
 -10  -4  -4   -8.20   26.80
  10   4   4    1.70   20.50
  -9  -5  -4  863.11   93.99
  -9  -5  -4  946.71   57.79
  -9  -5  -4  969.60  144.79
   9   5   4 1009.90   61.79
  -8  -6  -4   25.90   26.40
  -8  -6  -4   49.70   20.90
   8   6   4   42.80   20.80
  -7  -7  -4  176.48   31.90
  -7  -7  -4   95.09   28.70
   7   7   4  160.28   26.70
  -6  -8  -4   31.20   23.40
  -6  -8  -4   69.09   21.90
   6   8   4   49.60   19.90
  -5  -9  -4  326.27  101.49
  -5  -9  -4  260.57   36.20
  -5  -9  -4  322.97   76.89
   5   9   4  298.67   44.80
   5   9   4  310.27   35.90
  -4 -10  -4  -17.60   18.00
  -4 -10  -4   10.20   19.90
   4  10   4   -4.90   18.80
   4  10   4   39.90   32.60
  -3 -11  -4  -17.80   19.20
  -3 -11  -4   -5.80   15.70
   3  11   4   17.10   33.60
   3  11   4   12.10   20.30
  -2 -12  -4  203.48   43.60
  -2 -12  -4  208.48   56.49
  -2 -12  -4  259.87   41.40
   2  12   4  219.08   46.70
  -1 -13  -4  107.99   28.40
  -1 -13  -4   97.59   22.40
  -1 -13  -4  118.39   30.70
  -1 -13  -4  104.09   17.10
   1  13   4  142.09   44.00
   0 -14  -4   73.79   27.80
   0 -14  -4  103.89   30.60
   0  14   4   95.99   35.20
   1 -15  -4   -5.50   25.50
   1 -15  -4   36.50   24.50
  -1  15   4    8.50   36.10
   2 -16  -4   44.40   29.30
   2 -16  -4   52.79   28.70
  -2  16   4   63.89   41.70
   3 -17  -4   23.20   27.90
  -3  17   4   29.50   31.30
   4 -18  -4    1.70   26.80
  -4  18   4  -48.40   35.80
   5 -19  -4   19.50   31.40
  -5  19   4   23.10   41.30
 -21   9  -4   -5.00   35.90
 -20   8  -4   61.79   40.80
 -19   7  -4   36.90   22.00
 -19   7  -4   37.40   29.00
 -18   6  -4   34.40   20.60
 -18   6  -4   39.90   27.00
 -17   5  -4    0.70   17.10
 -17   5  -4  -40.60   15.80
 -16   4  -4    0.30   21.70
 -16   4  -4   11.20   18.90
 -15   3  -4   42.10   24.90
 -14   2  -4   51.79   30.00
 -13   1  -4  468.25   47.70
 -12   0  -4  130.09   34.60
 -12   0  -4  194.78   33.00
  12   0   4  333.37   43.90
 -11  -1  -4  355.96  102.19
 -11  -1  -4  370.56   38.40
  11   1   4  418.16   39.60
 -10  -2  -4  227.28   67.99
 -10  -2  -4  229.88   35.70
  10   2   4  275.87   31.90
  -9  -3  -4  319.97   32.10
  -9  -3  -4  341.07   84.89
  -9  -3  -4  262.17   86.09
   9   3   4  324.47   32.60
  -8  -4  -4   28.30   24.20
  -8  -4  -4   22.50   17.30
   8   4   4   24.30   13.90
  -7  -5  -4   -4.30   19.80
  -7  -5  -4   -5.90   15.00
   7   5   4   20.50   16.80
  -6  -6  -4  157.58   28.00
   6   6   4  132.59   26.30
  -5  -7  -4  307.57   91.39
  -5  -7  -4  307.97   33.50
  -5  -7  -4  336.87   66.09
   5   7   4  312.77   34.90
  -4  -8  -4   32.10   20.10
  -4  -8  -4   43.00   18.00
   4   8   4   13.10   15.60
   4   8   4   22.20   20.00
  -3  -9  -4    2.80   17.00
  -3  -9  -4   -6.80   15.80
   3   9   4   33.70   28.30
   3   9   4   10.40   15.50
  -2 -10  -4    6.40   18.70
  -2 -10  -4    9.50   14.60
   2  10   4    6.60   28.80
  -1 -11  -4  114.09   27.10
  -1 -11  -4  171.18   45.80
   1  11   4   45.30   27.20
   0 -12  -4  314.87   43.20
   0 -12  -4  331.87   45.60
   0  12   4  284.07   41.40
   1 -13  -4  131.39   31.10
   1 -13  -4  156.28   31.20
  -1  13   4  108.69   41.00
   2 -14  -4  279.87   45.80
   2 -14  -4  306.77   49.90
  -2  14   4  191.48   42.90
   3 -15  -4  -16.40   23.00
   3 -15  -4   18.80   23.20
  -3  15   4   -8.90   34.20
   4 -16  -4   28.90   26.30
   4 -16  -4    7.00   39.70
  -4  16   4  -38.40   33.40
   5 -17  -4   22.50   28.00
  -5  17   4   34.60   31.80
   6 -18  -4  -10.00   24.50
  -6  18   4   47.90   34.00
   7 -19  -4   78.29   34.80
  -7  19   4   11.90   32.60
 -20  10  -4   19.00   35.60
 -20  10  -4   27.10   30.60
 -19   9  -4  -55.39   31.00
 -18   8  -4   22.10   21.60
 -18   8  -4   29.90   27.80
 -17   7  -4   15.70   26.10
 -17   7  -4   19.90   19.00
 -16   6  -4  283.77   52.09
 -16   6  -4  297.47   56.49
 -15   5  -4   23.90   20.40
 -15   5  -4   13.90   29.90
 -14   4  -4  149.69   37.90
 -14   4  -4   78.59   25.70
 -13   3  -4   23.60   31.60
 -13   3  -4   56.59   24.00
 -12   2  -4    1.30   23.30
 -12   2  -4  -14.30   28.30
  12  -2   4   11.10   18.20
 -11   1  -4  351.76  124.19
 -11   1  -4  370.86   97.89
 -11   1  -4  404.66   40.70
  11  -1   4  384.26   44.90
 -10   0  -4  185.88   34.40
  10   0   4  213.68   34.50
  -9  -1  -4    3.90   17.80
  -9  -1  -4   15.10   14.40
   9   1   4    1.90   17.30
  -8  -2  -4  169.68   29.30
  -8  -2  -4  244.88   75.29
   8   2   4  168.08   29.20
  -7  -3  -4  298.87   91.99
  -7  -3  -4  353.76   72.59
  -7  -3  -4  296.17   31.70
   7   3   4  342.47   32.70
  -6  -4  -4    9.40   18.00
  -6  -4  -4   25.40   15.30
   6   4   4    2.80   14.10
  -5  -5  -4  154.58   24.90
  -5  -5  -4  214.98   58.89
   5   5   4  187.28   27.90
  -4  -6  -4   46.00   19.00
  -4  -6  -4   30.30   15.30
   4   6   4   46.50   15.30
  -3  -7  -4   -7.00   13.10
  -3  -7  -4   18.00   15.90
   3   7   4  -10.40   13.70
   3   7   4    0.60   16.40
  -2  -8  -4   56.49   17.70
  -2  -8  -4   39.90   16.10
   2   8   4   47.70   15.70
   2   8   4   91.39   24.50
  -1  -9  -4  211.58   30.10
  -1  -9  -4  221.08   45.00
  -1  -9  -4  193.88   58.89
   1   9   4  186.98   35.70
   0 -10  -4   22.40    9.20
   0 -10  -4   31.10   18.60
   0 -10  -4   26.10   17.80
   0  10   4   55.29   24.80
   1 -11  -4    9.60   17.70
   1 -11  -4   10.70   22.30
  -1  11   4   -6.40   21.00
   2 -12  -4  152.08   29.70
   2 -12  -4  144.79   30.40
  -2  12   4  148.79   40.60
   3 -13  -4   14.00   23.40
   3 -13  -4   19.80   22.90
  -3  13   4   17.60   34.20
   4 -14  -4   72.49   29.50
   4 -14  -4   81.29   28.50
  -4  14   4   41.50   38.40
   5 -15  -4   17.40   24.70
   5 -15  -4   14.00   25.80
  -5  15   4   31.00   29.00
   6 -16  -4   33.20   27.00
  -6  16   4   75.59   43.30
   7 -17  -4   29.70   26.50
  -7  17   4   20.10   40.70
   8 -18  -4   18.80   26.50
  -8  18   4   17.20   42.60
   9 -19  -4   10.00   28.40
  -9  19   4   49.99   46.70
 -19  11  -4  -13.20   23.30
 -19  11  -4  -15.70   32.00
 -18  10  -4   41.10   48.10
 -18  10  -4  -15.30   30.00
 -18  10  -4  -16.80   36.20
 -17   9  -4   17.40   19.80
 -17   9  -4   56.89   31.80
 -16   8  -4   97.79   38.90
 -16   8  -4  100.39   26.80
 -15   7  -4   25.60   32.30
 -15   7  -4   23.80   19.80
 -14   6  -4    9.00   18.20
 -14   6  -4   36.60   25.10
 -13   5  -4   73.29   38.20
 -13   5  -4  125.69   30.80
 -13   5  -4   96.49   24.50
 -12   4  -4   -0.20   15.70
 -12   4  -4    6.60   19.40
 -12   4  -4  -16.70   28.30
  12  -4   4    8.10   18.80
 -11   3  -4  286.57   94.09
 -11   3  -4  280.17   37.00
  11  -3   4  218.48   33.90
 -10   2  -4  287.67  109.89
 -10   2  -4  329.17   86.09
 -10   2  -4  273.77   39.80
  10  -2   4  298.57   34.30
  -9   1  -4   20.70   23.30
  -9   1  -4   36.30   20.40
   9  -1   4   12.40   13.90
  -8   0  -4  648.84   73.79
  -8   0  -4  614.24   45.80
   8   0   4  613.14   45.10
  -7  -1  -4   51.79   17.50
   7   1   4   47.00   17.00
  -6  -2  -4  640.04   40.30
   6   2   4  566.44   38.80
  -5  -3  -4  353.76   28.90
   5   3   4  329.07   28.60
  -4  -4  -4   60.89   14.60
   4   4   4   83.89   16.60
  -3  -5  -4   15.10   13.40
   3   5   4   11.20   11.50
   3   5   4  -23.50   15.50
  -2  -6  -4   29.10   12.80
   2   6   4   44.70   17.50
   2   6   4   50.59   13.30
  -1  -7  -4  344.17   31.30
   1   7   4  343.57   32.20
   1   7   4  280.27   25.50
   0  -8  -4   26.90   11.10
   0  -8  -4   42.10   16.00
   0   8   4   45.60   24.80
   1  -9  -4    5.90    6.90
   1  -9  -4   -2.50   15.40
   1  -9  -4   -1.70    4.10
   1  -9  -4   10.20   14.60
  -1   9   4   19.40   19.20
   2 -10  -4  201.38   32.80
   2 -10  -4  200.58   35.10
  -2  10   4  145.79   31.00
   3 -11  -4    0.10   19.10
   3 -11  -4    2.00   17.80
  -3  11   4  -37.70   25.80
   4 -12  -4  115.59   28.70
   4 -12  -4  175.28   32.20
  -4  12   4  190.28   43.10
   5 -13  -4   17.50   24.30
   5 -13  -4   31.20   24.40
  -5  13   4    4.50   25.00
   6 -14  -4   59.79   27.10
   6 -14  -4   66.29   29.10
   6 -14  -4   16.90   22.70
  -6  14   4   79.79   40.80
   7 -15  -4  -35.80   17.70
   7 -15  -4    1.20   24.70
   7 -15  -4   21.10   24.50
  -7  15   4    7.60   27.40
   8 -16  -4  -37.80   21.20
  -8  16   4   56.69   32.60
   9 -17  -4  -21.20   21.60
  -9  17   4  -12.00   27.50
  10 -18  -4   18.30   28.40
 -10  18   4  -27.30   37.50
 -18  12  -4   37.70   32.40
 -18  12  -4  -32.30   28.10
 -17  11  -4   -0.90   33.90
 -17  11  -4   40.50   46.20
 -17  11  -4  -64.89   32.50
 -16  10  -4   39.00   23.50
 -16  10  -4   65.19   39.70
 -16  10  -4   61.19   36.40
 -15   9  -4   50.19   36.40
 -15   9  -4   30.50   21.20
 -14   8  -4   34.70   21.30
 -14   8  -4  109.39   38.20
 -13   7  -4  515.25   58.89
 -13   7  -4  390.66  152.78
 -13   7  -4  476.85   62.09
 -12   6  -4   32.30   36.10
 -12   6  -4   84.19   26.80
 -12   6  -4   79.49   22.40
 -11   5  -4   -6.90   27.80
 -11   5  -4    6.40   14.00
 -11   5  -4  -15.50   22.70
  11  -5   4  -26.60   20.80
 -10   4  -4   27.30   22.80
 -10   4  -4   -1.80   12.40
 -10   4  -4   21.00   25.40
  10  -4   4  -25.30   18.70
  -9   3  -4  325.97   42.40
  -9   3  -4  297.47   62.69
  -9   3  -4  336.67   36.30
   9  -3   4  317.07   38.90
  -8   2  -4  170.28   32.90
   8  -2   4  140.89   24.60
  -7   1  -4   48.80   18.80
   7  -1   4   81.29   17.20
  -6   0  -4  214.98   27.90
   6   0   4  162.08   25.30
  -5  -1  -4   44.70   14.90
   5   1   4   54.69   14.60
  -4  -2  -4 1067.49   49.60
   4   2   4  976.10   48.40
  -3  -3  -4   15.90   12.00
   3   3   4   23.80   12.40
  -2  -4  -4   74.19   14.20
   2   4   4   66.19   13.50
   2   4   4   62.49   18.60
  -1  -5  -4  736.13   38.70
   1   5   4  839.22   44.20
   1   5   4  681.73   37.10
   0  -6  -4   48.50   13.90
   0   6   4   94.59   23.30
   1  -7  -4   43.20   14.70
   1  -7  -4   18.60   13.80
  -1   7   4   42.60   22.00
   2  -8  -4    0.70    4.10
   2  -8  -4    1.20   15.70
   2  -8  -4   -3.30   12.70
  -2   8   4    1.80   15.80
   3  -9  -4  199.48   29.40
   3  -9  -4  237.38   30.50
  -3   9   4  182.98   34.40
   4 -10  -4  260.17   36.00
  -4  10   4  352.06   38.70
   5 -11  -4    7.10   19.60
  -5  11   4   10.50   22.20
   6 -12  -4   38.70   23.70
  -6  12   4   63.99   36.70
   7 -13  -4   36.20   26.10
   7 -13  -4   11.70   18.80
  -7  13   4   79.69   39.40
   8 -14  -4  -24.00   15.90
   8 -14  -4   16.00   24.50
  -8  14   4  -10.00   33.50
   9 -15  -4  -13.10   40.00
  -9  15   4   54.29   42.60
 -10  16   4   39.40   41.30
 -11  17   4  -28.40   26.80
 -12  18   4  -44.10   38.30
 -17  13  -4   -7.70   31.60
 -17  13  -4  -11.50   24.40
 -16  12  -4   16.40   43.30
 -16  12  -4   18.00   28.80
 -15  11  -4   63.99   45.40
 -15  11  -4   69.99   37.00
 -15  11  -4   10.50   23.90
 -14  10  -4  -14.20   18.00
 -14  10  -4  -25.20   24.90
 -14  10  -4   53.09   34.50
 -13   9  -4  113.59   34.20
 -13   9  -4  175.28   49.40
 -13   9  -4  237.88   51.99
 -12   8  -4    7.50   18.10
 -12   8  -4  -47.20   29.30
 -12   8  -4    0.50   28.90
 -11   7  -4  404.26  146.19
 -11   7  -4  418.96   52.59
 -11   7  -4  421.46   49.30
 -10   6  -4   10.70   25.90
 -10   6  -4   -8.10   14.10
 -10   6  -4   22.60   26.20
  10  -6   4   10.50   23.30
  -9   5  -4  989.70   70.39
  -9   5  -4  868.31   61.09
   9  -5   4  922.81   63.79
  -8   4  -4   29.80   20.90
  -8   4  -4   29.60   15.80
   8  -4   4   29.50   19.50
  -7   3  -4  311.47   39.00
  -7   3  -4  306.07   31.70
   7  -3   4  242.28   33.50
  -6   2  -4  656.03   51.49
  -6   2  -4  573.14   42.80
   6  -2   4  609.34   42.20
  -5   1  -4   60.49   17.90
   5  -1   4   30.80   14.90
  -4   0  -4   -5.40   12.50
   4   0   4   10.70   12.20
  -3  -1  -4   99.89   17.20
   3   1   4  112.39   16.80
  -2  -2  -4  656.43   32.70
   2   2   4  722.93   33.20
  -1  -3  -4  644.54   31.00
   1   3   4  635.74   35.10
   1   3   4  694.03   30.40
   0  -4  -4 2010.20   80.89
   0   4   4 2242.18   87.69
   1  -5  -4   57.79   12.50
   1  -5  -4   53.79   12.60
  -1   5   4   46.90   17.90
   2  -6  -4  975.30   62.99
   2  -6  -4  875.91   45.90
   2  -6  -4  792.72   48.30
  -2   6   4  917.91   49.60
   3  -7  -4    4.00   13.80
   3  -7  -4    8.70    5.60
  -3   7   4   23.70   20.90
   4  -8  -4  241.88   24.00
   4  -8  -4  247.48   33.20
   4  -8  -4  181.68   28.10
  -4   8   4  260.57   30.40
   5  -9  -4   10.70   15.90
  -5   9   4   -7.60   14.50
  -5   9   4   18.90   20.00
   6 -10  -4   61.89   21.60
  -6  10   4   60.09   21.60
  -6  10   4   49.20   32.30
   7 -11  -4   22.80   15.90
   7 -11  -4   42.60   22.80
  -7  11   4   78.29   35.90
  -7  11   4   15.70   21.30
   8 -12  -4   -0.90   13.70
   8 -12  -4  -32.00   20.70
  -8  12   4   -7.90   33.50
  -8  12   4  -10.80   21.40
   9 -13  -4   13.90   25.20
   9 -13  -4    2.20   13.90
  -9  13   4   21.50   24.90
  -9  13   4   -6.90   35.20
  10 -14  -4   94.19   32.30
 -10  14   4   73.69   34.50
 -10  14   4  117.89   32.90
 -11  15   4   40.00   31.80
 -11  15   4  -44.20   22.80
 -12  16   4  -37.40   35.30
 -13  17   4  -16.20   27.20
 -16  14  -4   34.50   38.60
 -16  14  -4  109.49   45.90
 -15  13  -4   34.40   34.20
 -15  13  -4   -2.40   33.60
 -14  12  -4   -7.90   23.40
 -14  12  -4   -5.60   27.80
 -13  11  -4  -31.20   34.80
 -13  11  -4  -19.30   20.20
 -13  11  -4    1.20   21.10
 -12  10  -4   80.89   30.00
 -12  10  -4  107.99   43.90
 -12  10  -4   34.40   23.10
 -11   9  -4   27.70   20.60
 -11   9  -4   63.39   38.80
 -11   9  -4  -30.40   32.40
 -11   9  -4   32.10   31.30
 -10   8  -4    4.40   29.70
 -10   8  -4   29.90   18.70
 -10   8  -4    0.40   27.50
 -10   8  -4   36.60   26.50
  10  -8   4   25.00   27.00
  -9   7  -4   -6.70   15.10
  -9   7  -4    3.50   23.40
   9  -7   4    4.50   22.70
  -8   6  -4   43.10   19.90
  -8   6  -4   28.60   16.70
   8  -6   4   49.50   23.60
  -7   5  -4    4.60   12.20
  -7   5  -4   17.30   20.60
   7  -5   4   34.70   16.30
  -6   4  -4   -9.20   11.40
  -6   4  -4   19.20   17.90
   6  -4   4    4.30   12.70
  -5   3  -4  248.88   31.70
  -5   3  -4  341.27   38.00
   5  -3   4  329.57   28.80
  -4   2  -4 1041.00   63.39
  -4   2  -4 1037.40   51.99
   4  -2   4  945.01   51.99
  -3   1  -4   94.19   16.70
  -3   1  -4   71.69   16.20
   3  -1   4  103.29   20.00
  -2   0  -4 4950.80  183.48
   2   0   4 5115.39  183.08
  -1  -1  -4  246.78   16.80
   1   1   4  263.87   16.20
   0  -2  -4 1609.44   57.99
   0   2   4 1577.54   57.19
   0   2   4 1594.14   62.89
   1  -3  -4  237.18   15.10
   1  -3  -4  254.37   15.10
  -1   3   4  262.47   21.20
   2  -4  -4 1272.97   82.29
   2  -4  -4 1269.57   52.89
   2  -4  -4 1326.07   67.29
  -2   4   4 1231.18   58.29
   3  -5  -4 1270.57   56.99
   3  -5  -4 1189.18   77.19
   3  -5  -4 1315.97   64.39
  -3   5   4 1381.96   57.59
  -3   5   4 1188.68   59.99
   4  -6  -4   18.80   11.70
   4  -6  -4   18.10    7.60
  -4   6   4   28.80   13.20
  -4   6   4   14.70   18.50
   5  -7  -4  831.82   66.89
   5  -7  -4  850.41   53.29
   5  -7  -4  901.11   50.79
  -5   7   4  923.91   66.09
  -5   7   4  920.61   52.29
  -5   7   4  880.41   56.09
  -5   7   4 1000.50   52.39
   6  -8  -4   10.30   16.30
   6  -8  -4   16.40   11.20
  -6   8   4   12.70   17.60
  -6   8   4    7.80    7.50
  -6   8   4  -12.70   13.90
   7  -9  -4  417.16   40.60
   7  -9  -4  465.15   36.90
  -7   9   4  325.37   39.10
  -7   9   4  388.26   48.30
  -7   9   4  331.07   44.40
  -7   9   4  371.16   37.40
   8 -10  -4   29.10   12.40
   8 -10  -4   41.30   23.10
  -8  10   4   49.99   23.30
  -8  10   4   25.00   10.30
  -8  10   4   63.49   27.50
   9 -11  -4  193.78   28.90
   9 -11  -4  246.38   42.80
  -9  11   4  212.98   41.60
  -9  11   4  205.28   38.30
  -9  11   4  292.37   37.00
  -9  11   4  253.57   44.90
  10 -12  -4   11.10   18.90
  10 -12  -4   14.50    9.50
 -10  12   4   -7.90   35.00
 -10  12   4   77.69   28.40
 -10  12   4   30.10   10.70
  11 -13  -4  -45.40   20.80
  11 -13  -4   15.90    7.30
 -11  13   4   -2.90   25.80
 -11  13   4    7.70   25.00
 -12  14   4   55.09   41.80
 -12  14   4  -21.80   24.10
 -13  15   4  -17.90   37.00
 -13  15   4   -9.80   23.60
 -14  16   4   43.40   38.10
 -14  16   4   75.39   35.20
 -15  15  -4   12.90   38.10
 -15  15  -4   54.99   49.20
 -14  14  -4  -12.40   32.00
 -14  14  -4    9.10   42.40
 -13  13  -4   52.29   37.40
 -13  13  -4   14.10   40.20
 -12  12  -4   -6.00   37.50
 -12  12  -4   31.80   34.60
 -11  11  -4   51.29   34.10
 -11  11  -4   16.10   37.80
 -10  10  -4  165.48   39.80
 -10  10  -4  110.89   43.40
 -10  10  -4   88.59   26.00
 -10  10  -4   26.60   31.60
  -9   9  -4  269.47   42.00
  -9   9  -4  288.97   92.29
  -9   9  -4  221.48   47.50
  -9   9  -4  197.98   44.00
   9  -9   4  267.37   40.50
  -8   8  -4  153.78   38.60
  -8   8  -4  224.88   44.30
  -8   8  -4  115.89   27.50
   8  -8   4  175.28   36.30
   8  -8   4  109.59   26.40
  -7   7  -4  140.19   27.30
  -7   7  -4  123.39   32.60
  -7   7  -4  176.78   36.40
   7  -7   4  179.88   31.50
   7  -7   4  145.69   31.80
  -6   6  -4  129.49   29.80
  -6   6  -4   79.59   19.80
  -6   6  -4  116.19   26.30
   6  -6   4   80.89   18.30
   6  -6   4  126.49   26.50
  -5   5  -4  167.18   35.60
  -5   5  -4  188.88   32.20
  -5   5  -4  195.68   24.60
   5  -5   4  155.48   30.50
   5  -5   4  165.28   32.80
  -4   4  -4   61.09   15.70
  -4   4  -4   29.80   15.10
   4  -4   4   35.40   16.70
   4  -4   4   35.90   13.60
  -3   3  -4   23.40   13.00
  -3   3  -4   18.80   16.00
   3  -3   4   13.10   12.20
   3  -3   4   18.10   15.10
  -2   2  -4  706.43   48.70
  -2   2  -4  671.53   39.20
   2  -2   4  696.53   48.10
   2  -2   4  687.63   38.40
  -1   1  -4  233.08   29.80
  -1   1  -4  194.58   18.80
   1  -1   4  247.58   26.10
   1  -1   4  218.58   18.90
   0   0  -4 2890.71  105.59
   0   0  -4 2882.71  119.09
   0   0   4 2901.21  105.19
   1  -1  -4   27.60    5.00
   1  -1  -4   12.20    8.40
  -1   1   4   20.80    5.90
   2  -2  -4  533.45   56.49
   2  -2  -4  574.34   23.50
   2  -2  -4  562.44   44.80
  -2   2   4  578.74   27.70
  -2   2   4  559.04   22.70
   3  -3  -4   -1.10    9.60
   3  -3  -4   10.90    8.20
  -3   3   4    0.00    4.40
  -3   3   4    1.10    8.20
  -3   3   4   20.70   13.70
   4  -4  -4    2.90    8.80
   4  -4  -4   -6.60    9.90
  -4   4   4    9.60   16.20
  -4   4   4    2.60    8.70
  -4   4   4  -10.10    7.90
   5  -5  -4  239.68   44.90
   5  -5  -4  218.28   32.10
   5  -5  -4  157.88   23.20
  -5   5   4  201.08   32.10
  -5   5   4  196.18   39.50
  -5   5   4  175.18   22.10
  -5   5   4  175.48   21.80
   6  -6  -4  405.16   44.50
   6  -6  -4  365.86   58.29
   6  -6  -4  354.46   31.20
  -6   6   4  368.96   40.30
  -6   6   4  395.76   33.30
  -6   6   4  304.57   48.20
  -6   6   4  377.86   32.00
   7  -7  -4 3622.14  142.49
   7  -7  -4 3598.24  129.09
   7  -7  -4 3101.09  147.89
   7  -7  -4 3104.29  174.08
  -7   7   4 3467.55  145.49
  -7   7   4 3208.78  170.28
  -7   7   4 3843.02  151.08
  -7   7   4 3459.05  141.79
   8  -8  -4   37.70   16.10
   8  -8  -4   18.90    6.40
   8  -8  -4   -2.30   17.00
  -8   8   4   18.00   26.20
  -8   8   4    2.70   16.30
  -8   8   4   11.30   10.60
   9  -9  -4  620.74   50.49
   9  -9  -4  501.05   27.00
  -9   9   4  502.55   66.59
  -9   9   4  508.25   47.80
  -9   9   4  502.25   51.79
  -9   9   4  567.24   49.10
  10 -10  -4   82.09   24.10
 -10  10   4   41.00   14.90
 -10  10   4  117.39   33.80
 -10  10   4   66.59   26.20
  11 -11  -4  -12.30   22.40
 -11  11   4   -1.20   12.40
 -11  11   4    2.80   23.30
 -11  11   4   15.50   35.30
  12 -12  -4   40.70   27.90
 -12  12   4   28.70   29.10
 -12  12   4   23.10   25.50
 -12  12   4   20.50   13.10
  13 -13  -4    9.90   27.20
 -13  13   4    1.90   25.00
 -13  13   4   49.90   32.80
 -14  14   4  -22.30   36.60
 -14  14   4   12.50   23.90
 -15  15   4  -21.10   23.90
 -15  15   4   27.40   43.40
 -16  16   4   12.80   48.50
 -16  16   4   61.09   50.09
 -13  15  -4  -12.90   22.60
 -13  15  -4   43.00   46.60
 -12  14  -4    8.90   30.90
 -12  14  -4   -5.30   24.00
 -11  13  -4   40.70   35.10
 -11  13  -4    4.80   27.40
 -10  12  -4   54.79   39.10
 -10  12  -4    1.00   29.70
  10 -12   4   58.59   19.30
  -9  11  -4   86.59   40.70
  -9  11  -4   59.59   27.30
  -9  11  -4   47.10   29.80
   9 -11   4   60.29   20.80
  -8  10  -4   30.90   26.00
  -8  10  -4   18.90   27.40
   8 -10   4   32.70   17.30
   8 -10   4   64.89   25.60
  -7   9  -4    3.70   24.10
  -7   9  -4    6.00   17.60
  -7   9  -4   26.10   29.50
   7  -9   4   -0.80   17.80
   7  -9   4    8.70   15.30
  -6   8  -4   29.00   19.20
  -6   8  -4   83.19   26.60
  -6   8  -4   40.20   27.90
   6  -8   4   38.00   17.60
   6  -8   4   45.80   24.20
  -5   7  -4  298.57   44.20
  -5   7  -4  262.57   30.70
  -5   7  -4  290.17   34.20
   5  -7   4  285.77   34.00
   5  -7   4  299.47   39.90
  -4   6  -4   35.90   16.20
  -4   6  -4   37.30   16.10
  -4   6  -4   22.80   16.20
   4  -6   4   19.60   13.90
   4  -6   4   47.90   20.80
  -3   5  -4   18.50   13.90
  -3   5  -4   28.60   17.80
  -3   5  -4    6.20   11.80
   3  -5   4    7.60   16.30
   3  -5   4   16.40   13.10
  -2   4  -4   51.89   14.90
  -2   4  -4   59.89   17.60
  -2   4  -4   58.09   16.20
   2  -4   4   39.60   15.10
   2  -4   4   63.89   18.40
  -1   3  -4  603.64   33.50
  -1   3  -4  581.94   38.80
  -1   3  -4  662.03   48.50
   1  -3   4  591.94   38.60
   1  -3   4  648.24   44.90
   0   2  -4 1712.73   82.89
   0   2  -4 1718.63   71.09
   0   2  -4 1734.63   66.79
   0  -2   4 1641.94   80.59
   0  -2   4 1745.83   71.89
   1   1  -4   18.20   10.00
   1   1  -4   14.40    8.00
   1   1  -4   20.50    5.60
  -1  -1   4   11.00    9.00
  -1  -1   4   27.40    8.80
  -1  -1   4    9.10    7.90
   2   0  -4  408.96   30.60
   2   0  -4  388.36   36.90
   2   0  -4  374.66   52.59
   2   0  -4  405.56   21.00
  -2   0   4  414.46   30.50
  -2   0   4  409.66   36.80
  -2   0   4  446.46   20.60
  -2   0   4  412.96   53.19
   3  -1  -4  573.94   48.70
   3  -1  -4  609.34   35.30
   3  -1  -4  669.23   27.90
   3  -1  -4  541.15   61.49
  -3   1   4  520.55   46.90
  -3   1   4  609.14   35.30
  -3   1   4  632.24   63.19
   4  -2  -4  124.29   17.20
   4  -2  -4  149.39   41.80
   4  -2  -4  137.29   32.60
   4  -2  -4  173.38   15.80
  -4   2   4  120.29   32.60
  -4   2   4  125.69   14.90
  -4   2   4  154.38   45.60
   5  -3  -4  360.56   26.50
   5  -3  -4  386.06   22.30
   5  -3  -4  450.05   56.29
   5  -3  -4  438.46   45.00
  -5   3   4  369.56   52.79
  -5   3   4  416.76   27.00
  -5   3   4  363.76   40.70
   6  -4  -4  186.48   38.70
   6  -4  -4  166.88   48.80
   6  -4  -4  158.98   22.00
  -6   4   4  161.78   22.20
  -6   4   4  131.99   34.10
  -6   4   4  185.48   46.10
   7  -5  -4 1559.74  114.09
   7  -5  -4 1699.43   75.09
   7  -5  -4 1392.56   86.89
  -7   5   4 1732.63   75.59
  -7   5   4 1591.04   76.59
  -7   5   4 1635.34   88.69
  -7   5   4 1609.74  110.09
   8  -6  -4  202.38   50.59
   8  -6  -4  101.99   20.40
  -8   6   4   65.79   19.50
  -8   6   4   51.89   14.90
  -8   6   4   59.49   26.30
   9  -7  -4  273.17   58.89
   9  -7  -4  276.67   80.19
   9  -7  -4  239.38   28.80
  -9   7   4  223.88   34.00
  -9   7   4  178.58   42.20
  -9   7   4  199.98   37.00
  -9   7   4  213.38   57.99
  10  -8  -4  630.04   75.79
  10  -8  -4  713.63   50.19
  10  -8  -4  639.44  101.79
 -10   8   4  597.74   56.29
 -10   8   4  691.83   86.39
 -10   8   4  655.93   50.09
 -10   8   4  645.34   63.89
  11  -9  -4    9.00   23.00
 -11   9   4   -8.30   14.50
 -11   9   4   -2.80   22.00
 -11   9   4  -13.10   30.10
  12 -10  -4   84.39   29.70
 -12  10   4  107.49   40.70
 -12  10   4   88.09   26.30
  13 -11  -4   12.00   26.30
 -13  11   4   69.19   40.20
 -13  11   4    6.00   17.90
 -13  11   4   -2.90   24.70
  14 -12  -4  181.68   40.30
 -14  12   4  181.28   52.79
 -14  12   4   81.49   41.80
 -14  12   4  139.69   37.40
 -15  13   4   21.50   39.30
 -15  13   4   -7.60   25.60
 -16  14   4   39.10   42.60
 -16  14   4  -26.10   24.90
 -17  15   4  -10.90   29.70
 -17  15   4   30.20   32.80
 -12  16  -4   -0.80   35.40
 -12  16  -4  -25.40   27.90
 -11  15  -4    8.60   32.50
 -11  15  -4   32.80   43.50
 -10  14  -4    1.50   38.60
 -10  14  -4   16.30   23.90
  -9  13  -4   10.90   27.50
  -9  13  -4  -26.70   27.50
   9 -13   4   17.70   15.80
  -8  12  -4   45.80   25.40
  -8  12  -4    7.30   35.40
  -8  12  -4   -9.40   24.70
   8 -12   4   21.20   18.20
  -7  11  -4   56.09   29.20
  -7  11  -4   22.70   28.40
   7 -11   4   -3.40   14.30
  -6  10  -4  323.17   51.09
  -6  10  -4  355.56   41.70
   6 -10   4  379.66   49.50
   6 -10   4  269.37   40.90
  -5   9  -4  253.47   43.70
  -5   9  -4  259.87   39.90
   5  -9   4  263.57   43.70
   5  -9   4  304.47   38.70
  -4   8  -4   20.40   18.30
  -4   8  -4   39.10   22.10
  -4   8  -4   30.30   19.90
   4  -8   4   50.49   19.80
   4  -8   4   24.40   15.10
  -3   7  -4    7.00   14.00
  -3   7  -4   16.10   15.10
  -3   7  -4  -16.60   18.40
   3  -7   4  -10.70   11.80
   3  -7   4    8.30   14.20
  -2   6  -4   38.70   16.20
  -2   6  -4   42.30   16.00
  -2   6  -4   50.09   16.40
   2  -6   4   73.49   21.10
   2  -6   4   33.70   16.70
  -1   5  -4  664.63   52.69
  -1   5  -4  647.84   46.00
  -1   5  -4  720.93   42.40
   1  -5   4  626.94   52.39
   1  -5   4  724.33   47.30
   0   4  -4 2090.79  102.19
   0   4  -4 2100.99   87.39
   0  -4   4 2190.08   93.49
   0  -4   4 2221.58  103.49
   0  -4   4 2041.60   90.69
   1   3  -4  248.18   35.60
   1   3  -4  248.78   21.80
   1   3  -4  181.68   38.00
   1   3  -4  226.98   19.60
   1   3  -4  205.48   48.70
  -1  -3   4  276.97   30.20
  -1  -3   4  242.98   25.60
  -1  -3   4  182.08   25.80
   2   2  -4  615.44   33.20
   2   2  -4  554.64   66.19
   2   2  -4  526.95   50.29
   2   2  -4  573.84   27.60
  -2  -2   4  558.54   65.19
  -2  -2   4  569.94   42.40
  -2  -2   4  563.74   33.20
  -2  -2   4  536.75   49.70
   3   1  -4  627.54   42.00
   3   1  -4  632.74   54.39
   3   1  -4  639.14   32.80
   3   1  -4  678.43   70.89
  -3  -1   4  641.24   41.30
  -3  -1   4  616.54   33.00
  -3  -1   4  639.04   68.89
  -3  -1   4  658.73   49.60
   4   0  -4   17.40   10.20
   4   0  -4   17.40    9.80
   4   0  -4   10.10   11.40
  -4   0   4    8.30   12.30
  -4   0   4   13.80    9.60
  -4   0   4   17.70    9.30
   5  -1  -4 1356.06   99.79
   5  -1  -4 1393.26   79.49
   5  -1  -4 1205.88   56.69
  -5   1   4 1267.67   59.09
  -5   1   4 1335.87   57.79
  -5   1   4 1369.46  100.09
  -5   1   4 1400.76   79.59
   6  -2  -4  151.48   37.30
   6  -2  -4   63.49   14.60
  -6   2   4   74.09   14.20
  -6   2   4   67.39   14.30
  -6   2   4   37.10   13.10
   7  -3  -4  904.01   67.09
   7  -3  -4  855.91   86.69
   7  -3  -4  911.81   49.10
  -7   3   4  901.41   84.39
  -7   3   4  978.70   68.99
  -7   3   4  915.71   49.00
   8  -4  -4  933.31   70.39
   8  -4  -4  916.81   49.50
   8  -4  -4  690.63   87.39
  -8   4   4  902.51   86.99
  -8   4   4  904.71   51.19
  -8   4   4  948.31   67.69
   9  -5  -4  580.84   69.49
   9  -5  -4  515.05   41.80
   9  -5  -4  501.65   91.99
  -9   5   4  519.35   42.20
  -9   5   4  587.84   75.99
  -9   5   4  533.05   58.99
  10  -6  -4   47.80   20.40
  10  -6  -4  221.38   64.49
 -10   6   4    8.70   13.40
 -10   6   4   15.80   17.30
  11  -7  -4   31.90   17.80
  11  -7  -4   41.80   23.30
 -11   7   4   40.10   17.40
 -11   7   4   76.69   24.90
  12  -8  -4   64.39   26.90
  12  -8  -4  110.99   25.10
 -12   8   4   30.00   20.10
 -12   8   4   94.99   28.30
 -12   8   4   94.79   30.60
  13  -9  -4   16.60   19.30
 -13   9   4    4.40   20.00
 -13   9   4   31.10   28.60
 -13   9   4   32.10   25.70
  14 -10  -4   60.59   31.10
 -14  10   4   40.30   39.50
 -14  10   4   72.69   31.80
  15 -11  -4  -34.10   25.30
 -15  11   4  -28.10   19.30
 -15  11   4  -48.70   20.80
 -15  11   4   14.30   37.80
 -16  12   4  -22.60   35.80
 -16  12   4   -1.50   25.90
 -17  13   4    9.70   31.90
 -17  13   4   -3.80   27.00
 -18  14   4   31.60   32.60
 -18  14   4   28.40   36.00
 -11  17  -4   24.60   45.00
 -10  16  -4  -10.90   39.00
  -9  15  -4   -5.60   36.90
  -9  15  -4    3.50   30.50
  -8  14  -4   11.40   30.80
  -8  14  -4   18.60   29.50
   8 -14   4   57.39   22.50
  -7  13  -4   83.19   30.10
  -7  13  -4   79.19   41.80
  -7  13  -4   20.00   24.00
   7 -13   4   73.49   24.90
  -6  12  -4   75.29   27.50
  -6  12  -4   66.69   39.30
   6 -12   4   51.79   24.00
  -5  11  -4  225.88   44.70
  -5  11  -4  214.08   38.70
   5 -11   4  172.78   34.20
   5 -11   4  235.98   51.19
  -4  10  -4    4.50   27.80
  -4  10  -4   -8.10   15.90
   4 -10   4    6.90   16.30
   4 -10   4    5.90   18.10
  -3   9  -4   35.70   21.20
  -3   9  -4   14.40   22.30
   3  -9   4   -1.40   14.10
   3  -9   4   15.80   17.50
  -2   8  -4   34.00   18.50
   2  -8   4   38.30   18.50
   2  -8   4   27.00   16.50
  -1   7  -4  325.07   55.59
  -1   7  -4  290.37   33.60
  -1   7  -4  253.67   39.30
   1  -7   4  310.37   32.60
   1  -7   4  368.86   45.80
   1  -7   4  309.27   33.70
   0   6  -4   25.60   11.90
   0   6  -4   55.19   19.60
   0  -6   4   53.89   20.50
   0  -6   4   49.10   20.60
   0  -6   4   50.59   18.90
   1   5  -4   56.49   19.00
   1   5  -4   15.70   12.70
  -1  -5   4   54.49   15.80
  -1  -5   4   42.60   16.70
  -1  -5   4   26.90   14.30
   2   4  -4 1340.47   61.99
   2   4  -4 1364.76   80.49
   2   4  -4 1314.37  101.79
   2   4  -4 1317.17   59.99
  -2  -4   4 1269.07   61.29
  -2  -4   4 1252.27   78.09
  -2  -4   4 1256.67   73.69
  -2  -4   4 1357.56  101.59
   3   3  -4   -0.20   11.40
   3   3  -4    7.60   14.80
   3   3  -4   31.40   13.40
  -3  -3   4    0.30   11.10
  -3  -3   4   13.40   13.30
  -3  -3   4   16.80   15.50
   4   2  -4  164.88   23.60
   4   2  -4  144.79   32.00
   4   2  -4  130.89   40.40
  -4  -2   4  172.78   29.70
  -4  -2   4  122.69   40.10
  -4  -2   4  168.78   19.80
  -4  -2   4  167.18   50.29
   5   1  -4 1309.97   78.09
   5   1  -4 1288.07   98.59
   5   1  -4 1387.86   60.59
  -5  -1   4 1302.07   81.99
  -5  -1   4 1414.36  101.99
  -5  -1   4 1301.87   58.49
  -5  -1   4 1269.57   65.59
   6   0  -4 1475.55   65.99
   6   0  -4 1535.15  113.89
   6   0  -4 1485.55   88.39
  -6   0   4 1461.95  110.79
  -6   0   4 1519.75   65.79
  -6   0   4 1347.07   67.79
  -6   0   4 1441.96   87.69
   7  -1  -4 2123.39  114.99
   7  -1  -4 2337.47   92.49
   7  -1  -4 2055.19  140.69
  -7   1   4 2043.70  112.49
  -7   1   4 2331.67  144.49
  -7   1   4 2123.29   90.89
   8  -2  -4  367.56   32.40
   8  -2  -4  455.75   75.29
   8  -2  -4  444.26   56.09
  -8   2   4  406.96   26.60
  -8   2   4  374.36   51.49
  -8   2   4  358.86   29.30
  -8   2   4  377.96   66.59
   9  -3  -4  943.61  104.99
   9  -3  -4  814.92   74.59
   9  -3  -4  847.82   51.99
  -9   3   4  871.71   98.49
  -9   3   4  904.51   39.70
  -9   3   4  978.10   75.19
  -9   3   4  844.92   49.90
  10  -4  -4   35.00   19.00
  10  -4  -4    5.40   17.00
 -10   4   4   17.60   16.30
 -10   4   4   18.30   14.10
  11  -5  -4  343.77   68.09
  11  -5  -4  254.77   84.49
  11  -5  -4  284.47   32.40
 -11   5   4  217.58   53.29
 -11   5   4  203.08   34.90
  12  -6  -4  357.56  100.19
  12  -6  -4  351.56   38.00
  12  -6  -4  447.76   77.89
 -12   6   4  364.86   64.19
 -12   6   4  314.27   37.30
 -12   6   4  336.67   90.99
  13  -7  -4   31.40   24.50
  13  -7  -4   47.40   28.10
 -13   7   4    2.60   21.00
 -13   7   4   37.80   25.00
  14  -8  -4  100.89   31.10
 -14   8   4   46.50   25.30
 -14   8   4   85.99   31.10
  15  -9  -4   32.40   28.00
 -15   9   4   21.70   37.70
 -15   9   4   18.70   29.70
  16 -10  -4  -44.20   29.10
 -16  10   4   27.40   29.80
 -16  10   4  -40.30   23.20
 -17  11   4    6.40   40.00
 -17  11   4    4.70   22.10
 -17  11   4  -25.60   37.70
 -18  12   4    8.10   30.30
 -18  12   4   11.60   41.60
 -19  13   4   -5.10   29.40
 -19  13   4    5.20   31.50
 -10  18  -4   38.40   47.80
  -9  17  -4   21.90   32.40
   9 -17   4   17.70   24.60
  -8  16  -4   39.80   40.70
   8 -16   4   40.80   33.70
  -7  15  -4  -35.60   34.20
   7 -15   4  -12.70   18.00
   7 -15   4    2.00   31.00
  -6  14  -4   11.10   34.00
  -6  14  -4  -38.20   19.90
  -6  14  -4  116.09   36.40
   6 -14   4  -11.50   19.00
   6 -14   4   27.20   30.90
  -5  13  -4   38.60   36.00
  -5  13  -4   24.80   13.30
   5 -13   4   65.99   33.30
   5 -13   4   12.10   20.80
  -4  12  -4    1.50   30.90
  -4  12  -4   15.90   12.80
   4 -12   4  -13.50   27.60
   4 -12   4   13.30   22.10
   4 -12   4   37.90   29.90
  -3  11  -4   -6.90   10.20
  -3  11  -4    7.20   22.30
   3 -11   4   -7.60   26.10
   3 -11   4   12.10   18.70
   3 -11   4   22.70   26.70
  -2  10  -4   14.60   20.40
  -2  10  -4    6.00   11.30
   2 -10   4   10.90   18.40
   2 -10   4    6.10   18.20
   2 -10   4   22.20   19.00
  -1   9  -4  199.98   41.60
  -1   9  -4  190.78   29.30
  -1   9  -4  248.98   54.79
   1  -9   4  229.28   45.90
   1  -9   4  216.68   33.40
   1  -9   4  213.98   39.60
   0   8  -4   39.50   18.10
   0   8  -4   13.70   11.90
   0  -8   4   26.80   18.30
   0  -8   4   30.50   22.10
   0  -8   4   42.50   18.50
   1   7  -4   45.00   22.00
  -1  -7   4   19.70   14.10
  -1  -7   4   64.29   18.60
  -1  -7   4   49.20   17.80
   2   6  -4  903.41   54.19
   2   6  -4  934.01   52.59
   2   6  -4  894.51   85.99
   2   6  -4  891.61   66.49
  -2  -6   4  868.91   61.59
  -2  -6   4  885.41   85.89
  -2  -6   4  942.31   65.09
  -2  -6   4  824.32   53.69
   3   5  -4 1489.75  108.19
   3   5  -4 1339.87   65.59
   3   5  -4 1349.36   82.09
   3   5  -4 1444.96   69.79
  -3  -5   4 1360.46   77.89
  -3  -5   4 1321.57   66.39
  -3  -5   4 1316.07  108.49
  -3  -5   4 1340.87   83.29
   4   4  -4   -7.40   14.70
   4   4  -4    2.20   15.80
   4   4  -4   14.00   13.40
  -4  -4   4   -0.50   17.10
  -4  -4   4   -7.30   11.90
   5   3  -4  368.36   29.40
   5   3  -4  365.56   50.59
   5   3  -4  370.86   65.69
  -5  -3   4  345.27   63.09
  -5  -3   4  334.27   49.30
  -5  -3   4  365.46   29.80
   6   2  -4   44.20   16.30
   6   2  -4   83.29   16.20
  -6  -2   4   31.50   12.60
  -6  -2   4   63.69   15.00
   7   1  -4 2405.26   96.19
   7   1  -4 2107.59  142.79
   7   1  -4 2231.58  120.69
  -7  -1   4 2164.98  118.19
  -7  -1   4 2151.98   93.79
  -7  -1   4 2153.78  146.59
   8   0  -4 1765.92  104.29
   8   0  -4 1473.45  127.69
   8   0  -4 1648.44   76.69
  -8   0   4 1660.93  129.09
  -8   0   4 1709.03   76.59
  -8   0   4 1600.24  100.19
   9  -1  -4   12.70   13.00
   9  -1  -4    4.00   15.70
  -9   1   4    1.00   14.20
  -9   1   4    0.80   13.20
  10  -2  -4  456.25   92.09
  10  -2  -4  411.16   66.99
  10  -2  -4  313.57   35.80
 -10   2   4  362.76   58.69
 -10   2   4  335.17   76.19
 -10   2   4  309.27   31.20
  11  -3  -4  517.65   40.20
  11  -3  -4  473.85  100.89
  11  -3  -4  455.85   62.09
 -11   3   4  510.65   67.59
 -11   3   4  449.95   42.50
 -11   3   4  482.45   88.29
  12  -4  -4   87.69   21.40
  12  -4  -4  262.67   71.49
 -12   4   4   39.70   22.00
 -12   4   4   89.49   22.00
  13  -5  -4   34.20   24.50
  13  -5  -4   19.30   22.50
 -13   5   4   11.10   16.50
 -13   5   4   -4.70   20.00
  14  -6  -4   64.79   23.30
  14  -6  -4   56.99   30.40
 -14   6   4   20.00   26.00
 -14   6   4   50.19   27.00
  15  -7  -4  544.55   60.09
  15  -7  -4  772.12  105.49
  15  -7  -4  661.53  139.19
 -15   7   4  632.24   93.39
 -15   7   4  655.33   57.49
 -15   7   4  578.94  120.09
  16  -8  -4    8.80   21.20
 -16   8   4  -14.80   25.20
 -17   9   4   59.49   31.40
 -18  10   4   11.30   29.10
 -18  10   4   58.39   34.90
 -19  11   4    5.70   42.10
 -19  11   4   18.20   24.30
 -20  12   4   -2.70   31.00
 -20  12   4  -21.00   39.10
  -8  18  -4  -48.20   38.30
   8 -18   4   -1.00   33.30
  -7  17  -4   -1.00   38.60
   7 -17   4  -24.70   21.00
  -6  16  -4   45.80   32.20
   6 -16   4    1.40   23.10
  -5  15  -4   21.10   28.60
  -5  15  -4   10.60    9.80
   5 -15   4   -9.30   20.80
  -4  14  -4   29.40   13.40
  -4  14  -4   56.69   38.70
   4 -14   4   58.69   33.30
   4 -14   4   28.80   23.90
  -3  13  -4   -3.10   33.00
  -3  13  -4    3.00   12.90
   3 -13   4  -18.50   21.10
   3 -13   4   23.80   24.70
  -2  12  -4  189.58   44.60
  -2  12  -4  163.28   41.80
  -2  12  -4  185.98   53.59
   2 -12   4  226.98   40.60
   2 -12   4  128.79   33.00
   2 -12   4  266.97   50.99
  -1  11  -4  109.59   34.50
  -1  11  -4   54.99   16.00
   1 -11   4  145.59   34.40
   1 -11   4   72.69   31.40
   1 -11   4   70.59   27.30
   0  10  -4   23.60   12.90
   0  10  -4   36.00   22.60
   0 -10   4   44.10   22.50
   0 -10   4    9.00   18.50
   0 -10   4   43.00   26.60
   1   9  -4   -0.70   22.60
   1   9  -4    2.00   10.90
  -1  -9   4  -20.30   14.40
  -1  -9   4  -11.20   19.10
  -1  -9   4    3.90   17.60
   2   8  -4   23.00   23.00
   2   8  -4    1.00   10.90
  -2  -8   4   -7.90   11.90
  -2  -8   4   18.80   21.30
   3   7  -4   16.80   15.00
   3   7  -4    9.60   12.50
   3   7  -4   10.90   15.90
  -3  -7   4    2.20   11.00
  -3  -7   4  -10.30   13.70
   4   6  -4   49.10   20.90
   4   6  -4   46.20   16.70
   4   6  -4   18.10   13.50
  -4  -6   4   34.90   15.80
  -4  -6   4   19.00   13.20
   5   5  -4  223.48   57.99
   5   5  -4  182.18   25.20
   5   5  -4  168.28   26.10
   5   5  -4  202.68   42.70
  -5  -5   4  173.78   53.89
  -5  -5   4  220.88   44.10
  -5  -5   4  108.69   24.10
   6   4  -4  193.18   60.79
   6   4  -4  173.18   30.00
   6   4  -4  202.78   47.10
  -6  -4   4  126.79   24.20
  -6  -4   4  146.59   54.59
  -6  -4   4  135.99   42.20
   7   3  -4  883.81   98.19
   7   3  -4  957.00   77.09
   7   3  -4  886.21   50.49
  -7  -3   4  925.71   54.09
  -7  -3   4  900.31   95.49
  -7  -3   4  902.11   74.19
   8   2  -4  416.66   33.10
   8   2  -4  346.77   49.80
   8   2  -4  437.46   72.29
  -8  -2   4  383.16   73.09
  -8  -2   4  363.66   31.30
  -8  -2   4  401.36   55.99
   9   1  -4  -14.10   15.40
   9   1  -4   12.60   13.70
  -9  -1   4    2.50   14.50
  -9  -1   4    8.10   16.40
  10   0  -4   67.09   21.00
 -10   0   4   56.79   20.30
 -10   0   4   87.79   18.30
  11  -1  -4   28.90   16.20
  11  -1  -4   43.40   22.80
 -11   1   4    1.20   12.80
 -11   1   4   13.80   18.30
  12  -2  -4  218.28   31.10
  12  -2  -4  351.56   75.69
  12  -2  -4  311.07  102.69
 -12   2   4  215.28   36.00
 -12   2   4  268.87   81.99
 -12   2   4  217.18   62.79
  13  -3  -4  250.77   79.09
  13  -3  -4    4.00   16.00
 -13   3   4   26.40   18.80
 -13   3   4   19.10   17.00
  14  -4  -4  339.17   46.50
  14  -4  -4  413.86   90.99
  14  -4  -4  406.86  117.59
 -14   4   4  233.68   60.89
 -14   4   4  309.57   46.00
  15  -5  -4   -3.70   24.90
  15  -5  -4   26.60   28.20
 -15   5   4  -25.20   22.30
 -15   5   4   15.30    6.60
 -15   5   4   -4.20   24.40
  16  -6  -4   92.49   33.30
  16  -6  -4   48.80   32.10
 -16   6   4    9.70   28.20
 -16   6   4   58.59   25.00
  17  -7  -4   -9.80   26.50
 -17   7   4   13.00   27.60
 -18   8   4   27.70   30.50
 -19   9   4   88.19   36.20
 -20  10   4    9.10   32.50
 -20  10   4  -12.30   30.60
 -21  11   4   15.80   45.10
 -21  11   4   58.39   37.10
  -7  19  -4  -73.89   35.60
   7 -19   4  -26.20   31.30
  -6  18  -4    7.10   42.40
   6 -18   4   18.50   35.00
  -5  17  -4   23.30   39.50
   5 -17   4  -44.30   28.80
  -4  16  -4   11.20   36.20
   4 -16   4    0.10   32.00
  -3  15  -4    0.80    9.60
  -3  15  -4   56.69   30.00
   3 -15   4   15.90   24.40
  -2  14  -4   -8.00    9.90
  -2  14  -4   53.59   37.20
   2 -14   4   13.00   32.00
  -1  13  -4   54.19   14.90
  -1  13  -4  102.99   38.70
   1 -13   4  107.49   36.70
   1 -13   4  141.29   38.00
   1 -13   4  100.09   32.70
   0  12  -4  267.17   58.59
   0  12  -4  292.77   46.70
   0  12  -4  263.97   47.10
   0 -12   4  275.97   60.29
   0 -12   4  434.36   56.19
   0 -12   4  348.47   53.79
   1  11  -4    0.50   21.10
   1  11  -4    4.80   11.80
  -1 -11   4  -14.90   17.60
  -1 -11   4   22.20   26.80
  -1 -11   4  -31.10   17.80
   2  10  -4  217.58   33.30
   2  10  -4  230.38   57.89
   2  10  -4  196.78   44.20
  -2 -10   4  264.07   55.39
  -2 -10   4  209.18   34.80
  -2 -10   4  219.78   42.50
   3   9  -4  275.17   38.90
   3   9  -4  222.48   57.49
   3   9  -4  280.97   44.80
   3   9  -4  272.37   34.00
  -3  -9   4  249.88   41.70
  -3  -9   4  251.97   58.59
  -3  -9   4  266.27   44.00
   4   8  -4  224.28   36.80
   4   8  -4  223.98   60.19
   4   8  -4  227.98   34.90
   4   8  -4  251.27   46.90
  -4  -8   4  248.68   46.80
  -4  -8   4  254.17   33.50
  -4  -8   4  217.08   60.19
   5   7  -4  956.50   59.89
   5   7  -4 1004.10   58.69
   5   7  -4 1000.90  101.39
   5   7  -4  981.80   73.79
  -5  -7   4 1027.40   63.59
  -5  -7   4  924.21   97.99
  -5  -7   4  905.71   74.99
   6   6  -4  409.26   36.20
   6   6  -4  367.56   76.89
   6   6  -4  437.36   56.69
  -6  -6   4  391.86   53.19
  -6  -6   4  389.16   41.70
  -6  -6   4  392.36   71.29
   7   5  -4 1730.53   84.19
   7   5  -4 1702.23  106.39
   7   5  -4 1760.22  137.89
  -7  -5   4 1591.04   83.79
  -7  -5   4 1690.43  134.49
  -7  -5   4 1694.13  102.19
   8   4  -4  874.41   73.59
   8   4  -4  893.41  107.89
   8   4  -4  940.91   57.09
  -8  -4   4  888.31   53.79
  -8  -4   4  956.00   79.39
  -8  -4   4  865.51  100.89
   9   3  -4  823.42  109.39
   9   3  -4  820.32   73.49
   9   3  -4  902.81   56.29
  -9  -3   4  847.42   78.79
  -9  -3   4  832.52   54.49
  -9  -3   4  888.41  105.19
  10   2  -4  279.57   37.70
  10   2  -4  453.45   98.19
  10   2  -4  416.86   72.39
 -10  -2   4  335.37   81.69
 -10  -2   4  294.47   50.99
 -10  -2   4  318.47   37.10
  11   1  -4   -0.90   19.00
  11   1  -4  210.18   68.59
 -11  -1   4   17.70   14.90
 -11  -1   4   17.80   19.40
  12   0  -4   32.50   21.80
  12   0  -4   49.00   24.30
 -12   0   4   43.50   17.30
 -12   0   4   17.20   21.40
  13  -1  -4   -1.60   21.00
  13  -1  -4   25.70   19.70
 -13   1   4   -1.20   16.30
 -13   1   4   30.40   22.00
  14  -2  -4  371.76   48.90
  14  -2  -4  482.65   92.79
  14  -2  -4  466.45  122.89
 -14   2   4  355.46   40.50
 -14   2   4  385.96  109.39
 -14   2   4  355.16   83.49
  15  -3  -4   42.80   30.20
  15  -3  -4  -24.60   23.50
 -15   3   4   -9.00   26.00
 -15   3   4    7.30   24.80
  16  -4  -4   28.30   31.80
  16  -4  -4   48.00   29.70
 -16   4   4  -19.60   30.30
 -16   4   4    6.10   26.20
  17  -5  -4  275.97   51.69
 -17   5   4  202.58   40.60
 -17   5   4  256.17   26.10
 -18   6   4  -19.50   27.60
 -19   7   4   44.20   26.40
 -20   8   4  -13.60   20.70
 -21   9   4   12.50   31.20
 -22  10   4   63.69   32.20
  -5  19  -4   -7.80   29.50
   5 -19   4  -39.70   20.00
  -4  18  -4   40.70   33.20
   4 -18   4   -0.50   24.30
  -3  17  -4    8.40   29.40
   3 -17   4   -5.90   33.00
  -2  16  -4  -14.50   36.20
   2 -16   4   -9.20   23.10
  -1  15  -4   -8.60   11.70
  -1  15  -4   37.70   37.50
   1 -15   4    0.80   30.60
   0  14  -4   66.19   32.70
   0 -14   4  113.39   39.50
   1  13  -4  140.69   43.60
   1  13  -4  155.28   57.99
   1  13  -4  142.89   44.10
  -1 -13   4  112.59   37.20
  -1 -13   4  130.69   32.30
   2  12  -4  151.28   41.50
   2  12  -4  151.88   46.00
   2  12  -4  186.18   60.09
  -2 -12   4  138.99   31.90
  -2 -12   4  123.29   35.60
  -2 -12   4  200.18   36.20
   3  11  -4   31.10   30.40
   3  11  -4   10.50   14.30
  -3 -11   4  -15.20   22.70
  -3 -11   4   27.10   21.80
  -3 -11   4    0.80   18.40
   4  10  -4  342.07   40.10
   4  10  -4  299.37   69.09
   4  10  -4  413.46   42.10
   4  10  -4  335.07   54.89
  -4 -10   4  365.96   52.49
  -4 -10   4  371.06   70.09
  -4 -10   4  346.97   49.10
   5   9  -4   -2.90   17.70
   5   9  -4   11.30   15.20
   5   9  -4  -35.00   12.00
  -5  -9   4    4.50   12.30
  -5  -9   4   16.70   24.40
   6   8  -4   14.60   15.20
   6   8  -4   -8.90   20.20
   6   8  -4   12.10   24.60
  -6  -8   4    2.00   16.90
  -6  -8   4    3.10   13.40
   7   7  -4 3916.11  158.28
   7   7  -4 3545.25  178.18
   7   7  -4 3540.25  217.08
  -7  -7   4 3889.61  185.38
  -7  -7   4 3693.33  158.28
  -7  -7   4 3769.52  223.78
   8   6  -4  154.18   43.10
   8   6  -4   77.59   20.70
  -8  -6   4   44.90   18.80
  -8  -6   4   68.19   25.20
   9   5  -4  563.84   74.19
   9   5  -4  492.35   41.20
   9   5  -4  500.25   86.19
  -9  -5   4  518.75   42.80
  -9  -5   4  531.95   90.09
  -9  -5   4  466.65   58.59
  10   4  -4    0.50   20.50
  10   4  -4   40.70   22.80
 -10  -4   4   11.70   17.60
 -10  -4   4   29.50   16.60
  11   3  -4  518.15   69.29
  11   3  -4  463.15   41.40
  11   3  -4  543.75  113.89
 -11  -3   4  424.16   39.70
 -11  -3   4  467.95   95.99
 -11  -3   4  501.65   64.79
  12   2  -4  207.78   38.50
  12   2  -4  346.97   79.99
 -12  -2   4  259.77   39.00
 -12  -2   4  216.78   54.59
 -12  -2   4  223.48   72.29
  13   1  -4   18.00   19.60
  13   1  -4   -0.60   16.30
 -13  -1   4   19.40   23.30
 -13  -1   4   56.89   19.60
  14   0  -4  404.06   43.40
  14   0  -4  600.14   99.39
  14   0  -4  553.64  127.79
 -14   0   4  387.96   42.10
 -14   0   4  467.65   89.09
 -14   0   4  361.66  112.79
  15  -1  -4   61.39   31.30
  15  -1  -4   19.70   26.30
 -15   1   4   -3.20   27.10
 -15   1   4   24.10   25.20
  16  -2  -4   16.70   28.40
  16  -2  -4   29.10   30.50
 -16   2   4    2.90   19.20
  17  -3  -4   24.80   32.90
  17  -3  -4    6.20   29.90
 -17   3   4   -0.40   20.10
  18  -4  -4   43.60   32.80
 -18   4   4   46.60   32.20
  19  -5  -4   32.30   35.50
 -19   5   4  156.88   24.80
 -19   5   4   99.99   36.80
 -20   6   4   -1.00    6.30
 -20   6   4   -4.60   29.90
 -21   7   4   20.00   26.10
 -22   8   4   -5.70   24.20
 -23   9   4   19.00   26.30
  -3  19  -4   16.80   31.80
   3 -19   4  -18.00   33.00
  -2  18  -4   -9.50   40.30
   2 -18   4   10.80   26.40
  -1  17  -4   11.90   29.00
   1 -17   4   37.10   37.20
   0  16  -4   80.29   44.20
   0 -16   4  138.29   37.60
   1  15  -4  -46.30   32.30
  -1 -15   4   16.80   24.30
   2  14  -4  185.38   73.29
   2  14  -4  211.08   49.60
  -2 -14   4  224.38   47.20
   3  13  -4  -11.60   33.30
   3  13  -4    0.90   16.60
  -3 -13   4  -41.70   17.90
  -3 -13   4  -27.90   16.00
   4  12  -4  179.28   71.09
   4  12  -4  154.18   36.40
   4  12  -4  195.18   57.19
  -4 -12   4  158.78   55.79
  -4 -12   4  139.29   38.50
  -4 -12   4  208.98   43.70
   5  11  -4   25.20   32.20
   5  11  -4   16.70   17.20
   5  11  -4    7.80   22.10
  -5 -11   4    6.40   20.80
  -5 -11   4    1.30   13.40
   6  10  -4   58.69   26.60
   6  10  -4   49.30   20.90
   6  10  -4   95.49   30.20
  -6 -10   4   38.20   27.50
  -6 -10   4   38.90   18.90
   7   9  -4  387.26   47.40
   7   9  -4  437.86   66.59
   7   9  -4  388.86   48.10
   7   9  -4  431.36   95.09
  -7  -9   4  506.45   86.89
  -7  -9   4  447.26   64.19
  -7  -9   4  497.85   46.90
   8   8  -4   28.00   19.70
   8   8  -4   38.30   24.20
  -8  -8   4   14.10   24.00
  -8  -8   4    7.10   16.20
   9   7  -4  370.66   69.89
   9   7  -4  224.58   33.20
   9   7  -4  265.77   89.89
  -9  -7   4  247.98   75.49
  -9  -7   4  166.48   53.99
  -9  -7   4  182.38   34.60
  10   6  -4   34.70   23.80
  10   6  -4   34.90   24.10
 -10  -6   4   27.00   24.80
  11   5  -4  279.87  103.89
  11   5  -4  322.07   78.89
  11   5  -4  301.07   43.40
 -11  -5   4  194.28   63.49
 -11  -5   4  240.68   41.20
 -11  -5   4  247.48   71.89
  12   4  -4   77.79   27.80
  12   4  -4  282.47  109.59
  12   4  -4  274.57   82.19
 -12  -4   4   30.00   19.20
 -12  -4   4   64.49   21.30
  13   3  -4   61.89   29.30
  13   3  -4   44.60   20.70
 -13  -3   4   26.20   18.80
 -13  -3   4    8.60   19.30
  14   2  -4  562.34  140.39
  14   2  -4  386.76   79.09
  14   2  -4  407.56   51.19
 -14  -2   4  391.86   88.29
 -14  -2   4  407.76  115.59
 -14  -2   4  374.16   47.90
  15   1  -4   10.50   20.10
  15   1  -4   40.30   31.10
 -15  -1   4    3.10   23.70
 -15  -1   4   17.90   20.00
  16   0  -4   19.70   29.00
  16   0  -4   52.89   33.50
 -16   0   4   37.50   27.80
  17  -1  -4   48.30   33.70
  17  -1  -4  -19.60   27.60
 -17   1   4   32.30   29.10
  18  -2  -4   74.89   38.30
 -18   2   4  177.58   39.40
  19  -3  -4    8.10   30.70
 -19   3   4    6.40   30.80
  20  -4  -4  -15.20   32.90
 -20   4   4   -0.40   28.80
 -21   5   4   20.50   10.60
 -21   5   4   20.20   32.00
 -22   6   4  -23.40   22.30
 -23   7   4   -0.50   24.10
  -2  20  -4    8.40   43.10
  -1  19  -4  -28.80   38.90
   1 -19   4   21.40   36.90
   0  18  -4   22.00   41.30
   0 -18   4  117.79   45.00
   1  17  -4    1.70   28.30
  -1 -17   4   -1.20   33.60
   2  16  -4   46.10   32.40
  -2 -16   4   54.59   39.40
   3  15  -4  -25.30   24.10
   3  15  -4  -34.70   17.50
  -3 -15   4   -6.30   30.90
   4  14  -4   15.20   20.60
   4  14  -4   29.40   38.70
  -4 -14   4   33.30   34.70
   5  13  -4    6.20   37.00
   5  13  -4    4.40   20.70
  -5 -13   4  113.79   38.20
  -5 -13   4   26.40   25.10
   6  12  -4   40.10   38.00
   6  12  -4   27.90   22.60
  -6 -12   4   37.20   17.50
  -6 -12   4   73.19   34.00
   7  11  -4   26.10   23.60
   7  11  -4   27.90   26.40
  -7 -11   4   62.99   32.20
  -7 -11   4   17.50   17.20
   8  10  -4   50.79   23.30
   8  10  -4   40.20   27.70
  -8 -10   4    0.90   27.70
  -8 -10   4   20.80   20.10
   9   9  -4  589.24   84.89
   9   9  -4  607.34  126.39
   9   9  -4  583.84   56.99
  -9  -9   4  496.15   74.59
  -9  -9   4  594.94   59.89
  -9  -9   4  625.94  103.99
  10   8  -4  639.74  123.19
  10   8  -4  688.03   53.89
  10   8  -4  701.43   92.29
 -10  -8   4  580.44  104.79
 -10  -8   4  576.44   52.89
 -10  -8   4  585.64   79.99
  11   7  -4   30.50   20.60
  11   7  -4   71.49   24.50
 -11  -7   4   24.20   18.50
 -11  -7   4   66.59   24.70
  12   6  -4  531.45  126.99
  12   6  -4  332.27   72.49
  12   6  -4  366.36   42.60
 -12  -6   4  433.06   51.69
 -12  -6   4  318.87   77.89
 -12  -6   4  377.86  101.49
  13   5  -4   34.60   28.00
  13   5  -4   29.50   22.70
 -13  -5   4  -24.50   21.30
 -13  -5   4   32.50   26.80
  14   4  -4  346.87   79.19
  14   4  -4  341.07  134.39
  14   4  -4  306.17   41.60
 -14  -4   4  318.57   48.20
  15   3  -4   16.10   24.10
  15   3  -4   18.40   22.50
 -15  -3   4  -16.20   17.30
  16   2  -4   28.80   25.80
  16   2  -4  -26.80   26.60
 -16  -2   4   -7.80   25.40
  17   1  -4   18.10   34.20
 -17  -1   4   12.70   21.90
  18   0  -4    7.10   35.00
 -18   0   4    3.90   20.80
  19  -1  -4   45.00   30.00
 -19   1   4  109.79   32.00
  20  -2  -4   15.70   34.90
 -20   2   4   69.69   34.30
  21  -3  -4  -38.50   33.30
 -21   3   4   -0.60   29.00
 -22   4   4   45.90   35.00
 -23   5   4    5.40   25.10
 -24   6   4   -0.40   35.90
   0  20  -4  -38.20   38.60
   0 -20   4   45.60   43.30
   1  19  -4   33.70   45.80
  -1 -19   4   14.60   36.80
   2  18  -4    0.80   29.10
  -2 -18   4   -3.10   25.30
   3  17  -4   23.80   31.90
  -3 -17   4    8.80   26.80
   4  16  -4   11.40   30.70
  -4 -16   4   52.19   30.30
   5  15  -4   39.30   43.30
   5  15  -4  -27.50   22.20
  -5 -15   4   18.90   32.80
   6  14  -4   17.10   26.00
   6  14  -4   72.29   42.90
  -6 -14   4   39.10   36.10
  -6 -14   4  157.38   59.19
   7  13  -4    8.70   25.60
   7  13  -4   56.79   33.50
  -7 -13   4  172.78   54.19
  -7 -13   4   99.69   37.00
   8  12  -4    2.80   22.50
   8  12  -4   11.90   36.10
  -8 -12   4   18.30   32.50
  -8 -12   4    3.50   19.90
   9  11  -4  249.88   79.59
  -9 -11   4  226.68   42.80
  -9 -11   4  276.27   73.99
  10  10  -4   62.49   29.30
 -10 -10   4   69.99   28.00
 -10 -10   4   45.90   24.20
  11   9  -4   14.00   26.10
 -11  -9   4   10.20   21.80
 -11  -9   4    2.90   20.10
  12   8  -4   61.89   32.10
 -12  -8   4   91.19   34.60
 -12  -8   4   46.10   27.50
  13   7  -4   41.60   32.40
 -13  -7   4   38.00   23.50
 -13  -7   4   10.80   26.00
  14   6  -4   53.49   33.40
 -14  -6   4   75.39   31.30
  15   5  -4   26.10   27.10
 -15  -5   4   19.50   21.90
  16   4  -4   27.70   27.70
 -16  -4   4   16.50   21.10
  17   3  -4   17.10   27.20
 -17  -3   4   30.80   31.10
  18   2  -4   73.49   33.50
 -18  -2   4  138.99   39.40
  19   1  -4   72.39   35.00
 -19  -1   4   91.79   36.80
  20   0  -4  -15.50   33.90
 -20   0   4   22.80   31.60
  21  -1  -4   28.10   38.60
 -21   1   4   45.90   27.10
  22  -2  -4   84.39   45.10
 -22   2   4  203.18   46.90
 -23   3   4  -24.10   30.60
 -24   4   4   -5.60   34.80
 -25   5   4   17.10   38.90
   2  20  -4   10.10   43.80
  -2 -20   4   -1.00   37.70
   3  19  -4   47.50   36.90
  -3 -19   4    4.90   36.90
   4  18  -4  -24.10   28.10
  -4 -18   4   34.60   36.30
   5  17  -4   44.10   34.80
  -5 -17   4   25.80   37.60
   6  16  -4  -23.20   25.80
   6  16  -4   65.39   45.10
  -6 -16   4   26.50   35.20
   7  15  -4   22.50   31.40
  -7 -15   4  132.89   48.30
  -7 -15   4   42.70   35.20
   8  14  -4  -15.70   25.90
  -8 -14   4   58.29   35.80
   9  13  -4   -3.30   29.20
  -9 -13   4   30.40   21.80
  -9 -13   4   18.60   33.80
  10  12  -4   -0.50   27.20
 -10 -12   4   34.40   32.70
 -10 -12   4   34.90   24.80
  11  11  -4   -5.00   27.90
 -11 -11   4  -13.70   20.90
 -11 -11   4    0.40   31.50
  12  10  -4   25.80   30.10
 -12 -10   4   15.20   26.00
 -12 -10   4   92.09   30.90
  13   9  -4   26.80   32.10
 -13  -9   4   30.10   24.90
  14   8  -4   70.59   36.90
 -14  -8   4  151.68   34.70
  15   7  -4  670.13  159.18
  15   7  -4  671.83  122.89
 -15  -7   4  587.54   66.09
  16   6  -4   42.40   29.10
 -16  -6   4   69.09   34.60
 -17  -5   4  291.57   55.39
  18   4  -4   62.39   40.20
 -18  -4   4   64.69   33.60
  19   3  -4   20.50   37.80
 -19  -3   4    4.70   30.80
  20   2  -4    5.00   36.90
 -20  -2   4   39.90   32.90
  21   1  -4   15.20   38.40
 -21  -1   4   52.19   35.60
  22   0  -4   -5.60   28.90
 -22   0   4  -10.20   22.30
  23  -1  -4  -21.10   28.30
 -23   1   4    8.80   34.00
 -24   2   4  -18.60   21.90
 -25   3   4   13.60   38.40
   4  20  -4    3.90   34.00
  -4 -20   4   27.60   42.00
   5  19  -4   14.40   35.30
  -5 -19   4  -18.40   37.20
   6  18  -4    8.70   31.10
  -6 -18   4   -5.90   36.10
   7  17  -4   29.40   43.30
  -7 -17   4  -20.40   35.70
   8  16  -4  -17.80   38.50
  -8 -16   4    2.80   34.20
 -10 -14   4   65.39   29.60
  11  13  -4  -24.40   26.90
 -11 -13   4    9.30   21.10
 -11 -13   4   11.50   24.10
  12  12  -4   -6.30   29.20
 -12 -12   4   -9.60   31.50
  13  11  -4   21.00   32.00
 -13 -11   4   28.00   27.50
  14  10  -4   17.70   33.10
 -14 -10   4   36.90   27.40
  15   9  -4   16.40   33.00
 -15  -9   4   48.80   33.90
  16   8  -4    0.50   35.10
 -16  -8   4   20.60   32.30
  17   7  -4   -4.40   35.90
 -17  -7   4    8.80   30.70
  18   6  -4    1.20   27.50
 -18  -6   4   -7.70   29.80
  19   5  -4   66.69   43.30
 -19  -5   4   76.79   28.50
  20   4  -4   -8.20   37.90
 -20  -4   4    1.90   23.50
  21   3  -4  -10.40   36.70
 -21  -3   4  -14.30   30.60
 -22  -2   4  190.88   47.50
  23   1  -4  -42.80   37.10
 -23  -1   4   30.10   28.00
 -24   0   4   46.50   39.00
 -25   1   4  -59.99   28.80
   7  19  -4   75.69   50.79
  -7 -19   4    1.80   39.30
   8  18  -4   26.70   35.70
  -8 -18   4  -16.40   37.00
  -9 -17   4    8.70   29.00
 -10 -16   4   22.20   38.10
 -11 -15   4  -40.10   31.70
  12  14  -4  -40.00   28.50
 -12 -14   4    3.20   33.30
  13  13  -4  -39.00   30.60
 -13 -13   4   -0.40   33.70
  14  12  -4   11.50   34.50
 -14 -12   4   98.09   34.10
  15  11  -4  -47.20   31.20
 -15 -11   4   36.30   34.80
  16  10  -4  -33.70   32.80
 -16 -10   4  -18.00   22.60
  17   9  -4   -4.40   33.90
 -17  -9   4   73.79   31.60
  18   8  -4  -12.60   37.20
 -18  -8   4    1.00   32.20
  19   7  -4   11.30   30.30
 -19  -7   4   27.50   26.10
  20   6  -4  -60.19   33.70
 -20  -6   4  -26.50   19.00
  21   5  -4  -36.00   36.00
 -21  -5   4   -2.60   32.70
  22   4  -4   15.50   32.30
 -22  -4   4   15.30   26.80
  23   3  -4  -12.50   29.80
 -23  -3   4   -7.60   33.00
  24   2  -4  -39.00   40.60
 -24  -2   4   27.00   28.60
 -25  -1   4  -26.90   32.70
 -26   0   4  107.29   47.10
  -9 -19   4   53.59   46.10
 -10 -18   4  -11.80   35.80
 -11 -17   4  -21.20   35.00
 -12 -16   4  -18.20   24.60
 -13 -15   4  -29.40   22.60
  14  14  -4  -69.69   37.00
 -14 -14   4   23.20   28.80
 -15 -13   4  -30.30   23.40
  16  12  -4  -45.60   34.20
 -16 -12   4   17.10   35.30
  17  11  -4  -18.00   35.30
 -17 -11   4   -9.30   33.40
  18  10  -4  -45.00   33.80
 -18 -10   4   35.40   35.40
  19   9  -4   -3.40   40.00
 -19  -9   4  -10.50   32.40
  20   8  -4  -22.00   27.40
 -20  -8   4    5.40   33.80
  21   7  -4  -34.20   39.80
 -21  -7   4   49.20   36.40
  22   6  -4  -57.09   35.60
 -22  -6   4  -29.60   30.10
  23   5  -4  -59.89   38.00
 -23  -5   4   11.10   34.90
  24   4  -4  -72.19   41.00
 -24  -4   4   56.09   31.10
 -25  -3   4   47.20   41.10
 -12 -18   4  -25.60   27.60
 -13 -17   4   -6.10   39.80
 -14 -16   4   25.10   41.00
 -15 -15   4   -5.80   37.00
 -16 -14   4   57.19   33.50
 -17 -13   4  -34.00   35.30
  18  12  -4  -69.99   35.10
 -18 -12   4   11.40   38.40
  19  11  -4  -53.49   38.00
 -19 -11   4   19.40   37.60
  20  10  -4  -76.99   37.10
 -20 -10   4   -7.60   26.10
  21   9  -4  -23.30   31.00
 -21  -9   4   52.39   40.00
  22   8  -4  -80.19   39.40
 -22  -8   4  -36.70   32.00
  23   7  -4  -59.69   28.20
 -23  -7   4  -13.20   25.30
  24   6  -4  -88.99   44.90
 -24  -6   4    0.80   36.10
 -25  -5   4   73.49   44.80
 -16 -16   4   13.80   42.90
 -17 -15   4   12.20   40.60
 -18 -14   4  -17.10   27.80
 -19 -13   4  -13.30   36.80
 -20 -12   4  -19.80   37.20
 -21 -11   4  -11.10   40.00
  22  10  -4  -70.89   40.10
 -22 -10   4   10.80   39.40
 -23  -9   4   -6.70   28.20
 -20 -10  -5   36.40   29.50
 -19 -11  -5  -42.30   28.70
 -18 -12  -5    7.10   33.60
 -17 -13  -5  -49.70   29.20
 -16 -14  -5   -7.70   35.40
 -22  -6  -5   33.90   38.50
 -21  -7  -5  -36.10   29.60
 -20  -8  -5   11.90   32.30
 -19  -9  -5   24.70   25.80
 -18 -10  -5    2.70   30.30
 -17 -11  -5   -1.10   31.80
 -16 -12  -5    1.20   30.60
 -15 -13  -5  -31.00   27.20
 -14 -14  -5   28.60   35.80
 -13 -15  -5  -17.00   30.00
 -12 -16  -5  -51.29   26.50
 -11 -17  -5   -4.00   31.60
 -23  -3  -5   -1.40   34.40
 -22  -4  -5   24.20   37.10
 -21  -5  -5  -14.20   22.10
 -20  -6  -5   24.40   33.40
 -19  -7  -5  -15.30   30.40
 -18  -8  -5    0.40   27.60
 -17  -9  -5  -15.30   27.20
 -16 -10  -5   30.70   31.20
 -15 -11  -5   16.70   29.30
 -14 -12  -5  -26.30   25.90
 -13 -13  -5    5.10   28.50
 -12 -14  -5    6.20   30.00
 -11 -15  -5   49.10   32.60
 -10 -16  -5   -3.20   27.50
  -9 -17  -5   -5.20   31.70
  -8 -18  -5   19.70   30.30
 -23  -1  -5   -9.40   25.10
 -22  -2  -5   63.99   30.80
 -21  -3  -5    6.00   25.40
 -20  -4  -5  -26.40   29.40
 -19  -5  -5   -9.90   29.30
 -18  -6  -5   -4.00   20.90
 -17  -7  -5   13.10   29.60
 -16  -8  -5    7.40   20.80
 -15  -9  -5  -19.00   24.40
 -14 -10  -5  -25.30   26.60
 -13 -11  -5    6.00   27.50
 -12 -12  -5   -2.40   25.50
 -11 -13  -5    2.70   27.10
 -10 -14  -5   15.40   29.20
  -9 -15  -5   28.70   29.50
  -8 -16  -5    8.50   28.70
  -7 -17  -5    0.40   29.00
  -6 -18  -5   21.80   30.30
   6  18   5   -0.70   42.00
  -5 -19  -5   39.40   34.00
   5  19   5  108.29   54.99
 -23   1  -5   17.00   27.20
 -22   0  -5    6.20   27.20
 -21  -1  -5    6.10   25.40
 -20  -2  -5    3.20   31.10
 -19  -3  -5  -10.70   27.70
 -18  -4  -5   -5.70   20.90
 -17  -5  -5   22.10   30.20
 -16  -6  -5   18.70   22.00
 -15  -7  -5  140.09   37.50
 -14  -8  -5   -0.20   26.50
 -13  -9  -5  -26.30   24.60
 -12 -10  -5  104.09   33.10
 -11 -11  -5   10.60   26.30
 -10 -12  -5   28.60   27.40
  -9 -13  -5    7.70   25.30
  -8 -14  -5   16.00   26.40
  -7 -15  -5  144.59   36.30
  -6 -16  -5   14.20   28.60
   6  16   5   13.50   41.10
  -5 -17  -5   14.00   28.10
   5  17   5   65.99   38.60
  -4 -18  -5  -23.60   26.50
   4  18   5   30.50   47.00
  -3 -19  -5   64.69   35.20
   3  19   5   80.09   52.79
 -22   2  -5   19.30   35.30
 -21   1  -5   30.30   35.20
 -20   0  -5    3.60   31.30
 -19  -1  -5    7.00   23.40
 -18  -2  -5   21.50   29.40
 -17  -3  -5   26.90   28.20
 -16  -4  -5  -24.30   24.10
 -15  -5  -5   26.30   27.90
 -14  -6  -5  283.37   48.90
 -13  -7  -5    8.10   20.00
 -12  -8  -5  348.07   50.19
 -11  -9  -5  116.09   32.90
 -10 -10  -5   -7.50   35.30
 -10 -10  -5   78.59   29.50
  -9 -11  -5   -6.50   23.30
  -8 -12  -5  437.76   54.19
  -7 -13  -5  -20.40   23.30
  -6 -14  -5  -41.60   22.70
  -6 -14  -5   11.80   24.30
   6  14   5   60.09   33.70
  -5 -15  -5    4.80   25.50
   5  15   5  -20.40   26.20
  -4 -16  -5   23.70   28.50
   4  16   5  -33.90   36.20
  -3 -17  -5   48.30   31.70
   3  17   5   41.40   36.60
  -2 -18  -5  -37.10   25.00
   2  18   5  -41.80   38.50
  -1 -19  -5  -15.50   28.90
   1  19   5  -29.50   42.20
 -22   4  -5   64.89   41.40
 -22   4  -5   85.59   27.60
 -21   3  -5   13.00   20.30
 -21   3  -5  -31.20   31.30
 -20   2  -5   22.60   34.30
 -19   1  -5   26.30   33.90
 -18   0  -5  -36.00   26.00
 -17  -1  -5   64.19   27.70
 -16  -2  -5  -18.70   25.60
 -15  -3  -5  106.59   33.40
 -14  -4  -5   14.00   19.60
 -13  -5  -5   23.20   25.00
 -12  -6  -5   24.50   24.90
 -11  -7  -5  249.38   43.30
 -10  -8  -5  101.89   28.80
 -10  -8  -5    3.20   33.90
  -9  -9  -5   20.00   22.60
  -9  -9  -5  -44.30   29.10
  -8 -10  -5  267.87   42.00
  -8 -10  -5   58.29   36.60
  -7 -11  -5   86.59   32.30
  -7 -11  -5  156.68   32.50
  -6 -12  -5   19.60   23.90
  -6 -12  -5  -16.20   24.40
  -5 -13  -5  446.16   51.49
  -5 -13  -5  403.96   83.69
  -5 -13  -5  474.05  113.09
   5  13   5  495.35   56.99
  -4 -14  -5   61.79   28.70
  -4 -14  -5   29.10   21.10
   4  14   5   82.89   36.70
  -3 -15  -5   15.40   21.60
  -3 -15  -5   -8.20   22.60
   3  15   5   17.30   40.50
  -2 -16  -5   15.70   29.30
   2  16   5  -21.50   26.60
  -1 -17  -5    2.90   27.80
   1  17   5    1.10   39.00
   0 -18  -5   -1.20   30.50
   0  18   5  -21.00   38.80
   1 -19  -5   17.00   28.90
  -1  19   5   53.29   39.20
   2 -20  -5  -34.50   32.10
  -2  20   5    8.20   44.80
 -22   6  -5   78.09   43.40
 -21   5  -5   29.10   22.10
 -21   5  -5   15.50   26.70
 -20   4  -5   44.60   24.20
 -20   4  -5    3.40   26.20
 -19   3  -5   31.90   33.10
 -19   3  -5   10.50   21.20
 -18   2  -5   19.50   24.00
 -17   1  -5   34.50   24.60
 -16   0  -5   -9.10   28.00
 -15  -1  -5  125.59   29.90
 -14  -2  -5    9.10   25.40
 -13  -3  -5  -26.40   21.80
 -12  -4  -5   64.29   22.30
 -11  -5  -5   29.30   22.70
 -11  -5  -5   11.80   26.10
 -10  -6  -5  -23.80   29.70
 -10  -6  -5   -2.60   19.80
  10   6   5   20.80   22.70
  -9  -7  -5   24.70   31.10
  -9  -7  -5  109.89   26.30
   9   7   5   93.99   26.60
  -8  -8  -5   72.39   32.30
  -8  -8  -5   87.49   25.60
   8   8   5  105.69   26.20
  -7  -9  -5  246.28   40.10
   7   9   5  331.77   39.70
  -6 -10  -5  -21.60   26.70
  -6 -10  -5   16.50   21.70
   6  10   5   43.70   21.80
  -5 -11  -5  135.69   28.60
  -5 -11  -5   74.29   28.90
   5  11   5  188.98   40.20
  -4 -12  -5   93.39   26.60
  -4 -12  -5  141.99   30.40
   4  12   5  206.38   49.40
  -3 -13  -5  392.26   64.89
  -3 -13  -5  392.86   47.30
  -3 -13  -5  370.16   83.79
   3  13   5  300.67   55.59
  -2 -14  -5  180.58   49.99
  -2 -14  -5  214.88   38.00
  -2 -14  -5  264.67   44.60
  -2 -14  -5  206.28   39.70
   2  14   5  157.18   48.40
  -1 -15  -5   60.09   29.20
  -1 -15  -5   51.29   25.80
   1  15   5   38.80   32.40
   0 -16  -5   48.60   29.70
   0  16   5   22.00   39.30
   1 -17  -5    4.60   26.70
  -1  17   5   -7.20   37.00
   2 -18  -5   36.10   31.70
  -2  18   5   43.30   33.10
   3 -19  -5   61.69   33.60
  -3  19   5   43.00   45.80
 -21   7  -5   -0.20   35.20
 -20   6  -5   10.30   21.00
 -20   6  -5   59.09   37.80
 -19   5  -5   56.79   24.30
 -19   5  -5  -13.70   21.50
 -18   4  -5  -34.20   17.00
 -18   4  -5   27.80   22.50
 -17   3  -5   18.30   23.80
 -17   3  -5    8.30   17.40
 -16   2  -5   17.80   23.50
 -15   1  -5  144.29   38.00
 -14   0  -5   14.10   18.70
 -13  -1  -5  -10.00   22.90
 -12  -2  -5   12.30   22.00
 -11  -3  -5   -8.60   29.30
 -11  -3  -5   29.50   21.40
  11   3   5   -2.10   21.70
 -10  -4  -5   22.10   19.70
 -10  -4  -5    3.90   21.60
  10   4   5   -7.40   19.10
  -9  -5  -5   61.39   21.00
  -9  -5  -5   12.10   26.70
   9   5   5   10.40   19.50
  -8  -6  -5  173.28   32.60
   8   6   5  207.88   33.20
  -7  -7  -5    0.60   17.30
  -7  -7  -5   19.70   23.50
   7   7   5  -10.00   16.00
  -6  -8  -5  -13.90   19.40
  -6  -8  -5   -4.50   21.90
   6   8   5    9.20   17.20
  -5  -9  -5   93.79   23.20
  -5  -9  -5   52.09   25.80
   5   9   5   56.19   20.50
  -4 -10  -5   -6.50   21.10
  -4 -10  -5   -9.30   17.90
   4  10   5  -17.00   28.70
   4  10   5   33.30   20.70
  -3 -11  -5   33.70   21.20
  -3 -11  -5   25.70   21.20
   3  11   5   15.40   20.40
   3  11   5  143.39   41.10
  -2 -12  -5  324.87   77.39
  -2 -12  -5  352.56   56.69
  -2 -12  -5  388.26   44.30
   2  12   5  289.87   44.00
  -1 -13  -5    7.70    9.50
  -1 -13  -5   62.19   24.10
  -1 -13  -5   30.80   25.10
   1  13   5   21.70   36.00
   0 -14  -5   -0.50   20.30
   0 -14  -5   -9.20   22.90
   0  14   5  -11.80   34.40
   1 -15  -5   77.69   27.00
   1 -15  -5   16.80   25.90
  -1  15   5   27.00   38.60
   2 -16  -5   52.89   29.60
  -2  16   5  115.89   46.20
   3 -17  -5    7.60   25.70
  -3  17   5  -44.90   35.00
   4 -18  -5   -1.20   25.50
  -4  18   5  -18.00   27.60
   5 -19  -5   74.99   32.60
  -5  19   5   67.99   48.00
 -20   8  -5   17.40   27.70
 -19   7  -5    9.80   20.00
 -19   7  -5   12.60   32.50
 -18   6  -5    7.00   31.00
 -18   6  -5   16.10   19.70
 -17   5  -5   24.70   24.60
 -17   5  -5    1.80   17.80
 -16   4  -5    0.60   16.30
 -16   4  -5  -13.20   19.70
 -15   3  -5  119.39   32.40
 -14   2  -5   31.90   28.00
 -13   1  -5   25.90   26.60
 -12   0  -5  -28.60   30.90
 -12   0  -5   35.70   24.00
  12   0   5    1.90   16.30
 -11  -1  -5    4.10   22.00
 -11  -1  -5   22.50   22.00
  11   1   5   48.40   23.60
 -10  -2  -5   19.90   28.10
 -10  -2  -5   38.30   17.20
  10   2   5   53.69   23.30
  -9  -3  -5   13.60   19.20
  -9  -3  -5   -4.20   16.00
   9   3   5   30.30   19.70
  -8  -4  -5  260.17   32.80
   8   4   5  306.67   35.20
  -7  -5  -5   62.79   25.80
  -7  -5  -5   77.19   19.60
   7   5   5   63.89   19.10
  -6  -6  -5  326.57   72.29
  -6  -6  -5  356.36   34.30
  -6  -6  -5  323.27  104.79
   6   6   5  345.07   33.10
  -5  -7  -5   21.00   16.20
  -5  -7  -5    9.60   19.10
   5   7   5   -5.90   13.40
  -4  -8  -5   47.60   22.10
  -4  -8  -5   76.89   21.00
   4   8   5   54.99   17.60
   4   8   5   92.39   25.20
  -3  -9  -5   14.90   18.40
  -3  -9  -5    7.40   16.30
   3   9   5   25.40   15.70
   3   9   5  -37.90   24.20
  -2 -10  -5    6.10   17.30
  -2 -10  -5   13.80   17.80
   2  10   5   49.60   32.30
  -1 -11  -5    2.40   19.00
  -1 -11  -5   11.40   14.50
   1  11   5    2.10   22.40
   0 -12  -5  348.67   39.90
   0 -12  -5  400.46   30.90
   0 -12  -5  417.86   44.80
   0 -12  -5  406.26   46.60
   0  12   5  365.86   45.40
   1 -13  -5   53.69   23.40
   1 -13  -5   54.39   28.30
  -1  13   5   51.09   29.70
   2 -14  -5   -8.40   20.00
   2 -14  -5    5.60   22.80
  -2  14   5   16.40   27.10
   3 -15  -5    4.10   21.00
   3 -15  -5    9.20   24.80
  -3  15   5  -15.00   24.90
   4 -16  -5   35.60   28.00
  -4  16   5   19.30   37.80
   5 -17  -5  -17.00   24.00
  -5  17   5  -23.10   35.10
   6 -18  -5  -30.20   23.50
  -6  18   5   58.09   46.10
   7 -19  -5    0.10   26.30
  -7  19   5   -5.70   41.20
 -19   9  -5  -22.60   23.60
 -19   9  -5  -36.50   20.80
 -18   8  -5   22.80   35.00
 -18   8  -5   -9.50   18.90
 -17   7  -5   78.69   37.30
 -17   7  -5   26.80   22.60
 -16   6  -5   13.90   22.50
 -16   6  -5    6.60   18.10
 -15   5  -5   25.30   19.00
 -15   5  -5   60.39   32.70
 -14   4  -5    2.40   18.70
 -14   4  -5   28.80   29.70
 -13   3  -5   18.40   25.80
 -13   3  -5    7.20   17.20
 -12   2  -5  -13.20   30.70
 -12   2  -5   -4.90   16.30
  12  -2   5   15.50   28.00
 -11   1  -5    0.60   21.20
 -11   1  -5  -43.70   18.50
  11  -1   5  -12.10   14.10
 -10   0  -5   15.60   19.60
 -10   0  -5    6.60   19.80
  10   0   5  -19.40   17.00
  -9  -1  -5   11.30   14.00
  -9  -1  -5   16.00   24.30
   9   1   5   27.40   18.00
  -8  -2  -5   19.50   13.60
   8   2   5   10.30   12.30
  -7  -3  -5   20.90   15.70
   7   3   5    3.50   14.10
  -6  -4  -5    4.50   13.50
   6   4   5    3.20   13.70
  -5  -5  -5   16.70   14.20
   5   5   5   24.60   15.50
  -4  -6  -5   -7.50   12.20
   4   6   5    0.40   12.10
  -3  -7  -5    2.30   13.10
   3   7   5  -24.50   19.90
   3   7   5   12.30   12.50
  -2  -8  -5   35.20   15.50
  -2  -8  -5   23.20   16.10
   2   8   5    6.20   13.90
   2   8   5   39.60   25.60
  -1  -9  -5   11.00   14.60
  -1  -9  -5   27.50   18.20
   1   9   5   47.30   21.70
   0 -10  -5   26.10   13.50
   0 -10  -5   51.89   18.80
   0 -10  -5   59.09   20.10
   0  10   5   36.60   22.40
   1 -11  -5   -1.40   18.70
   1 -11  -5  -22.30   18.10
   1 -11  -5   -1.20    5.70
   1 -11  -5   -0.70    4.10
  -1  11   5  -14.90   18.80
   2 -12  -5   64.59   24.70
   2 -12  -5   73.79   24.90
  -2  12   5  121.19   39.20
   3 -13  -5   92.19   28.60
   3 -13  -5  137.49   29.10
  -3  13   5  124.69   41.50
   4 -14  -5  157.68   32.50
   4 -14  -5   64.49   28.00
  -4  14   5  110.89   41.90
   5 -15  -5    6.80   23.60
   5 -15  -5    8.10   24.20
  -5  15   5   31.20   37.60
   6 -16  -5   28.60   26.00
  -6  16   5  -23.60   35.30
   7 -17  -5   28.50   27.20
  -7  17   5   24.40   31.70
   8 -18  -5    0.70   27.40
  -8  18   5   28.40   34.30
   9 -19  -5    4.40   28.70
  -9  19   5   -1.20   30.50
 -19  11  -5  -26.80   30.00
 -19  11  -5   12.60   38.90
 -18  10  -5   -1.90   26.90
 -18  10  -5   -0.40   45.10
 -18  10  -5   -0.30   39.40
 -17   9  -5  -21.50   17.00
 -17   9  -5   20.60   37.00
 -16   8  -5    0.40   25.40
 -16   8  -5    8.20   19.10
 -15   7  -5  140.79   40.20
 -15   7  -5  244.28   51.69
 -14   6  -5  417.26   60.79
 -14   6  -5  411.76   59.99
 -13   5  -5   57.09   25.20
 -13   5  -5   31.40   20.20
 -12   4  -5   44.20   22.60
 -12   4  -5   43.50   20.60
 -12   4  -5   30.10   34.80
 -11   3  -5    4.60   16.70
 -11   3  -5    0.70   29.20
 -11   3  -5    2.00   16.00
  11  -3   5   -9.60   21.40
 -10   2  -5   23.40   22.10
 -10   2  -5   36.60   22.80
  10  -2   5   45.00   18.60
  -9   1  -5   22.40   15.30
   9  -1   5   -6.10   16.90
  -8   0  -5    9.50   16.70
   8   0   5   -9.20   15.10
  -7  -1  -5   76.59   19.10
   7   1   5   80.69   19.70
  -6  -2  -5   42.60   15.10
   6   2   5   59.19   16.00
  -5  -3  -5   13.80   12.30
   5   3   5   -2.90   11.80
  -4  -4  -5  107.09   19.20
   4   4   5  125.19   19.40
  -3  -5  -5   -4.70   11.70
   3   5   5    3.90   12.10
  -2  -6  -5   -0.10   12.70
   2   6   5    1.30   11.20
   2   6   5    8.90   19.50
  -1  -7  -5   34.70   15.10
   1   7   5   56.49   24.30
   1   7   5   28.20   12.70
   0  -8  -5   10.40   14.70
   0   8   5    5.10   16.20
   1  -9  -5   50.89   16.50
   1  -9  -5   43.20   16.90
  -1   9   5   83.59   24.10
   2 -10  -5    1.70    3.60
   2 -10  -5    2.80   17.30
   2 -10  -5   -7.10   18.60
   2 -10  -5    4.50    5.60
  -2  10   5   -9.50   17.80
   3 -11  -5  -16.00   17.50
   3 -11  -5    1.00   17.50
  -3  11   5   11.50   29.50
   4 -12  -5   84.99   25.30
   4 -12  -5   76.39   25.30
  -4  12   5   91.69   37.10
   5 -13  -5    2.20   22.00
   5 -13  -5    5.10   21.90
  -5  13   5  -18.30   33.40
   6 -14  -5  112.19   30.50
   6 -14  -5  138.19   31.90
  -6  14   5   91.99   35.30
   7 -15  -5   -0.30   23.10
   7 -15  -5   54.99   26.80
   7 -15  -5   31.50   25.20
  -7  15   5   14.60   36.40
   8 -16  -5   38.90   26.30
  -8  16   5  -23.90   36.80
   9 -17  -5   63.19   29.60
  -9  17   5   88.09   45.50
  10 -18  -5   -6.50   24.20
 -10  18   5   14.30   31.30
 -18  12  -5   27.50   36.70
 -18  12  -5   83.49   44.10
 -17  11  -5  -29.60   25.00
 -17  11  -5   28.20   27.50
 -17  11  -5  -26.30   40.90
 -16  10  -5  -28.50   19.10
 -16  10  -5  -18.40   30.40
 -16  10  -5  -42.50   37.60
 -15   9  -5  -34.30   30.30
 -15   9  -5   -7.80   18.80
 -14   8  -5   -5.50   20.90
 -14   8  -5    4.20   18.90
 -13   7  -5   15.60   31.20
 -13   7  -5    8.80   18.70
 -12   6  -5    9.20   21.30
 -12   6  -5  -18.40   32.80
 -12   6  -5   22.70   19.90
 -11   5  -5   10.60   28.20
 -11   5  -5   16.70   18.90
 -11   5  -5    5.90   16.10
  11  -5   5  -24.30   17.40
 -10   4  -5    8.70   17.50
 -10   4  -5   35.50   23.10
  10  -4   5   -3.90   20.90
  -9   3  -5    5.00   14.90
  -9   3  -5  -16.10   12.10
   9  -3   5  -17.30   18.00
  -8   2  -5   19.30   15.10
   8  -2   5   19.20   18.40
  -7   1  -5   59.09   16.90
   7  -1   5   57.49   19.30
  -6   0  -5   13.20   14.80
   6   0   5    7.20   14.10
  -5  -1  -5    0.60   12.00
   5   1   5   11.00   11.80
  -4  -2  -5   32.40   12.40
   4   2   5   35.90   12.30
  -3  -3  -5   21.90   11.50
   3   3   5   12.60   11.00
  -2  -4  -5   67.59   13.00
   2   4   5   64.29   12.30
  -1  -5  -5   16.50   10.60
   1   5   5    1.00   12.00
   1   5   5   -2.00    9.00
   0  -6  -5   29.20   11.30
   0   6   5   39.70   19.70
   1  -7  -5    7.20   12.90
   1  -7  -5    5.70   12.00
  -1   7   5    8.10   19.80
   2  -8  -5    8.20   13.10
   2  -8  -5    2.60    6.70
   2  -8  -5    7.40   12.90
  -2   8   5   11.40   21.90
   3  -9  -5  165.78   29.40
   3  -9  -5  170.08   25.40
   3  -9  -5  152.68   26.60
   3  -9  -5  148.19   19.00
  -3   9   5  104.99   31.40
   4 -10  -5   15.70   17.40
   4 -10  -5   38.50   19.10
  -4  10   5   32.50   21.80
   5 -11  -5   12.60   21.00
  -5  11   5   42.80   25.70
   6 -12  -5   56.79   24.90
  -6  12   5   99.59   38.30
   7 -13  -5   72.99   28.10
  -7  13   5   91.89   33.70
   8 -14  -5   13.20   23.90
   8 -14  -5    2.90   17.40
  -8  14   5   -3.20   25.00
  -9  15   5   61.99   33.00
 -10  16   5    2.20   38.70
 -11  17   5   37.10   46.50
  12 -18  -5   34.20   28.60
 -12  18   5   45.40   39.10
 -17  13  -5   12.00   33.50
 -17  13  -5    0.00   37.10
 -16  12  -5  -12.50   30.70
 -16  12  -5  -26.60   30.70
 -15  11  -5  -40.10   20.10
 -15  11  -5   15.20   25.40
 -15  11  -5  -11.90   39.80
 -14  10  -5   55.59   41.60
 -14  10  -5  -16.20   28.70
 -14  10  -5   -0.30   21.30
 -13   9  -5   -8.40   30.30
 -13   9  -5    2.70   19.50
 -13   9  -5   26.60   29.30
 -12   8  -5  264.77   53.39
 -12   8  -5  270.27   47.00
 -11   7  -5  123.29   38.80
 -11   7  -5  204.28   40.40
 -11   7  -5  190.58   42.70
 -10   6  -5  -21.50   23.80
 -10   6  -5   12.20   17.80
  10  -6   5   30.70   25.20
  -9   5  -5   18.60   17.10
  -9   5  -5   29.30   18.80
   9  -5   5   49.30   24.10
  -8   4  -5  256.07   33.00
  -8   4  -5  194.68   38.20
   8  -4   5  235.88   35.90
  -7   3  -5   -4.60   18.10
  -7   3  -5   -0.70   12.90
   7  -3   5   14.40   17.20
  -6   2  -5   41.20   17.20
  -6   2  -5   29.00   15.20
   6  -2   5   43.90   17.50
  -5   1  -5   -2.10   13.20
   5  -1   5   -2.40   13.30
  -4   0  -5    0.50   11.90
   4   0   5    0.00   11.60
  -3  -1  -5    1.40   11.30
   3   1   5   13.10   11.30
  -2  -2  -5  519.95   28.10
   2   2   5  522.95   27.60
  -1  -3  -5    8.80    7.60
   1   3   5   -4.00    7.20
   1   3   5   -2.10   12.80
   0  -4  -5   -4.80    7.40
   0   4   5   -4.90   13.80
   1  -5  -5    5.30    8.10
   1  -5  -5   -8.40    8.40
  -1   5   5   14.30   12.30
   2  -6  -5   16.70   10.80
   2  -6  -5    0.90    7.50
   2  -6  -5   10.30   10.20
  -2   6   5   16.30   17.50
   3  -7  -5   19.10   12.00
   3  -7  -5    5.60    7.90
  -3   7   5    4.40   13.90
   4  -8  -5    9.00    7.10
   4  -8  -5   24.60   16.10
  -4   8   5    4.40   21.50
   5  -9  -5  258.37   43.70
   5  -9  -5  292.87   31.90
   5  -9  -5  234.98   31.20
  -5   9   5  211.98   31.30
   6 -10  -5   33.40   19.30
  -6  10   5   -3.50   28.50
   7 -11  -5    0.60   19.80
  -7  11   5  -21.40   20.00
  -7  11   5   -7.20   18.80
   8 -12  -5   27.30   23.70
   8 -12  -5   -6.00   13.80
  -8  12   5    1.50   25.80
  -8  12   5  -11.60   20.00
   9 -13  -5    7.70   24.20
   9 -13  -5   -1.40   13.50
  -9  13   5   -6.80   25.60
  -9  13   5   18.40   23.00
  10 -14  -5   19.60   25.80
 -10  14   5   31.30   41.00
 -10  14   5   49.80   26.50
 -11  15   5   11.50   38.90
 -12  16   5   17.20   30.50
 -13  17   5    8.30   41.50
 -16  14  -5   38.80   42.30
 -16  14  -5   32.60   46.00
 -15  13  -5   62.59   40.70
 -15  13  -5   10.80   33.00
 -14  12  -5   31.90   35.50
 -14  12  -5  -17.70   26.80
 -13  11  -5   24.60   31.30
 -13  11  -5   -9.60   21.50
 -13  11  -5   -6.20   31.00
 -12  10  -5  179.78   47.30
 -12  10  -5   73.79   31.20
 -12  10  -5   66.39   26.40
 -11   9  -5  115.09   33.10
 -11   9  -5  183.88   46.50
 -11   9  -5   59.19   35.50
 -11   9  -5   79.29   26.60
 -10   8  -5   81.09   33.70
 -10   8  -5   91.49   26.10
 -10   8  -5   97.09   32.40
 -10   8  -5  130.89   31.60
  -9   7  -5   73.89   25.20
  -9   7  -5   52.69   22.70
   9  -7   5   97.79   26.10
  -8   6  -5  225.98   42.00
  -8   6  -5  235.28   44.20
   8  -6   5  200.18   38.90
  -7   5  -5   44.90   17.50
  -7   5  -5   94.39   25.40
   7  -5   5   70.09   19.80
  -6   4  -5   -8.80   12.30
  -6   4  -5  -24.50   15.60
   6  -4   5    2.20   12.40
  -5   3  -5    8.20   13.10
  -5   3  -5    4.30   11.10
   5  -3   5   13.70   11.30
  -4   2  -5   30.90   15.80
  -4   2  -5   19.00   13.40
   4  -2   5   55.89   16.80
  -3   1  -5   19.20   12.90
  -3   1  -5    3.90   13.30
   3  -1   5   -1.40   11.70
  -2   0  -5   -2.10   10.50
   2   0   5   -0.20    9.10
  -1  -1  -5   30.70    8.80
   1   1   5   27.30    8.20
   0  -2  -5   61.99    8.40
   0   2   5   63.49   11.60
   0   2   5   61.09    6.50
   1  -3  -5    3.50    4.80
  -1   3   5    8.70   12.90
   2  -4  -5  343.17   20.20
   2  -4  -5  292.87   39.10
   2  -4  -5  288.27   49.20
  -2   4   5  362.96   26.90
   3  -5  -5   57.09   11.20
  -3   5   5   63.99   17.80
   4  -6  -5  327.57   46.60
   4  -6  -5  377.86   28.60
   4  -6  -5  344.87   35.70
  -4   6   5  354.16   28.10
  -4   6   5  389.36   34.20
   5  -7  -5   24.80   10.10
   5  -7  -5   42.80   16.20
  -5   7   5   50.89   23.70
  -5   7   5   35.10   14.10
   6  -8  -5  272.67   53.79
   6  -8  -5  240.98   39.00
   6  -8  -5  221.88   29.00
  -6   8   5  211.28   29.80
  -6   8   5  239.38   29.70
  -6   8   5  241.88   40.30
   7  -9  -5    8.60   16.90
   7  -9  -5   19.20   13.40
  -7   9   5    4.50    7.30
  -7   9   5   13.10   26.90
  -7   9   5   -5.90   15.70
   8 -10  -5  -23.00   17.50
   8 -10  -5    2.40   10.50
  -8  10   5    9.20   30.70
  -8  10   5    1.90   18.30
  -8  10   5    8.00    8.00
   9 -11  -5   -6.00    9.50
   9 -11  -5    3.20   21.50
  -9  11   5  -15.40   22.80
  -9  11   5   10.90   23.00
  -9  11   5   13.00    8.30
  10 -12  -5   38.10   10.80
  10 -12  -5   56.29   28.30
 -10  12   5   89.09   33.20
 -10  12   5   49.60   30.20
 -10  12   5   35.90   25.30
  11 -13  -5    8.70    5.00
  11 -13  -5    8.20   24.80
 -11  13   5    1.70   36.90
 -11  13   5  -15.90   20.50
 -12  14   5   99.69   38.70
 -12  14   5  149.69   37.10
 -13  15   5   26.40   42.00
 -13  15   5   22.40   27.50
 -14  16   5    8.90   43.80
 -14  16   5   -4.50   27.70
 -14  14  -5   97.19   50.59
 -14  14  -5   47.10   39.30
 -13  13  -5   -5.70   40.80
 -13  13  -5  -15.40   21.20
 -12  12  -5  -34.10   17.60
 -12  12  -5  -19.80   36.70
 -11  11  -5   21.10   38.70
 -11  11  -5   46.10   27.10
 -11  11  -5    8.70   22.80
 -10  10  -5   51.39   39.10
 -10  10  -5   51.39   31.50
 -10  10  -5   70.09   25.60
 -10  10  -5  101.89   31.80
  -9   9  -5   15.10   32.80
  -9   9  -5    4.20   18.50
  -9   9  -5   33.60   22.90
  -8   8  -5   81.09   23.10
  -8   8  -5  114.39   36.30
  -8   8  -5  134.99   33.20
   8  -8   5  109.89   31.70
   8  -8   5   62.99   19.40
  -7   7  -5   18.40   27.30
  -7   7  -5   13.90   23.20
  -7   7  -5    1.40   16.70
   7  -7   5   12.70   14.30
   7  -7   5   14.00   21.60
  -6   6  -5  320.77   37.70
  -6   6  -5  313.67   35.90
  -6   6  -5  373.16   46.20
   6  -6   5  342.87   42.10
   6  -6   5  358.46   41.00
  -5   5  -5   15.70   18.10
  -5   5  -5   32.20   17.30
  -5   5  -5   15.20   14.90
   5  -5   5    9.60   17.80
   5  -5   5   15.10   13.00
  -4   4  -5  139.19   31.30
  -4   4  -5   96.89   20.60
   4  -4   5   78.69   17.50
   4  -4   5  112.99   21.10
  -3   3  -5   -8.40   14.20
  -3   3  -5    4.10   12.80
   3  -3   5   -1.00   11.40
   3  -3   5    7.30   10.80
  -2   2  -5  514.55   35.00
  -2   2  -5  512.45   45.90
   2  -2   5  539.65   45.50
   2  -2   5  500.35   33.70
  -1   1  -5    1.90   10.10
  -1   1  -5   15.30   13.80
   1  -1   5   17.10   11.10
   1  -1   5    4.10   12.10
   0   0  -5   -1.30   11.10
   0   0  -5   -0.50    7.30
   0   0   5    3.20    7.10
   1  -1  -5   -6.20    9.00
  -1   1   5    6.80    4.40
  -1   1   5   -3.30    5.10
  -1   1   5    0.30    3.60
   2  -2  -5   13.70    4.00
   2  -2  -5  -15.40    9.50
  -2   2   5    7.30    9.70
   3  -3  -5   -5.40    9.60
   3  -3  -5   -1.40    6.30
  -3   3   5    5.10    5.80
  -3   3   5   10.90   12.00
   4  -4  -5  222.58   48.30
   4  -4  -5  252.87   37.10
   4  -4  -5  210.78   19.20
  -4   4   5  176.68   23.10
  -4   4   5  154.28   32.80
  -4   4   5  169.18   42.40
  -4   4   5  186.18   17.80
   5  -5  -5  490.65   57.29
   5  -5  -5  496.25   31.60
   5  -5  -5  444.26   42.90
  -5   5   5  517.75   59.89
  -5   5   5  460.75   35.70
  -5   5   5  466.05   45.00
  -5   5   5  451.15   29.60
   6  -6  -5    1.50   11.60
   6  -6  -5   10.40   10.90
  -6   6   5    3.90    9.30
  -6   6   5   -0.50   13.80
  -6   6   5   -3.90   13.10
   7  -7  -5  648.04   78.19
   7  -7  -5  727.23   46.50
   7  -7  -5  746.83   60.69
  -7   7   5  655.43   71.69
  -7   7   5  713.73   45.80
  -7   7   5  750.22   52.59
  -7   7   5  862.51   59.19
   8  -8  -5   31.70   16.40
   8  -8  -5   13.40   17.00
   8  -8  -5    6.40    6.40
  -8   8   5    4.60   10.80
  -8   8   5   26.10   27.00
  -8   8   5   -3.60   15.60
   9  -9  -5   24.20    5.70
   9  -9  -5   41.70   20.50
   9  -9  -5   46.00   19.60
  -9   9   5   24.00   23.60
  -9   9   5   27.40   20.30
  -9   9   5   22.70   13.50
  10 -10  -5   -3.20   20.90
 -10  10   5   20.30   13.50
 -10  10   5   -5.60   30.90
 -10  10   5   29.80   21.80
  11 -11  -5   -7.10   22.20
 -11  11   5  -11.80   23.10
 -11  11   5    7.90   12.60
 -11  11   5    3.90   26.00
  12 -12  -5  -25.30   22.40
 -12  12   5   25.70   25.70
 -12  12   5  140.59   38.10
 -12  12   5   42.30   38.10
  13 -13  -5   30.40   28.50
 -13  13   5   61.79   41.00
 -13  13   5   46.10   28.40
 -14  14   5   -7.90   28.10
 -14  14   5    1.30   31.10
 -15  15   5  -15.00   31.20
 -15  15   5   15.20   26.20
 -16  16   5   15.70   45.90
 -13  15  -5   26.10   44.50
 -13  15  -5   18.00   28.00
 -12  14  -5   42.20   35.50
 -12  14  -5   33.80   34.20
 -11  13  -5   32.70   30.00
 -11  13  -5   22.80   35.00
 -10  12  -5  -24.00   34.20
 -10  12  -5   26.20   32.30
  -9  11  -5  -24.30   25.90
  -9  11  -5    7.40   21.90
  -9  11  -5  -14.30   34.30
   9 -11   5   17.60   16.20
  -8  10  -5  148.29   36.20
  -8  10  -5  236.28   49.60
  -8  10  -5  176.28   40.00
   8 -10   5  231.28   46.10
  -7   9  -5  270.37   43.60
  -7   9  -5  264.87   40.70
  -7   9  -5  370.06   56.29
   7  -9   5  319.07   49.70
   7  -9   5  299.87   41.30
  -6   8  -5    5.50   22.80
  -6   8  -5   -8.80   25.20
  -6   8  -5  -17.80   16.20
   6  -8   5   -0.60   13.00
   6  -8   5    9.60   16.40
  -5   7  -5    4.20   19.40
  -5   7  -5   -8.40   14.20
  -5   7  -5   -5.70   16.00
   5  -7   5   27.70   21.00
   5  -7   5   15.60   14.90
  -4   6  -5    8.40   14.20
  -4   6  -5   13.90   19.90
  -4   6  -5   14.60   14.90
   4  -6   5   -6.30   12.60
   4  -6   5    0.90   12.40
  -3   5  -5   13.70   17.00
  -3   5  -5   13.50   14.30
  -3   5  -5  -22.70   14.40
   3  -5   5    0.40   12.10
   3  -5   5   -0.90   11.50
  -2   4  -5   78.19   18.50
  -2   4  -5   32.00   15.80
  -2   4  -5   59.69   15.90
   2  -4   5   58.99   18.00
   2  -4   5   56.09   15.50
  -1   3  -5   20.20   14.20
  -1   3  -5   -4.90   11.30
  -1   3  -5    8.30   14.20
   1  -3   5   -7.20   13.00
   1  -3   5   -5.30   11.50
   0   2  -5   70.89   12.10
   0   2  -5   51.59   14.10
   0   2  -5   48.90   15.90
   0  -2   5   40.10   15.00
   0  -2   5   51.29   13.80
   1   1  -5    0.60    9.00
   1   1  -5   -1.60    5.40
  -1  -1   5   -5.80   10.80
  -1  -1   5   -5.80   10.20
  -1  -1   5   12.50    9.30
   2   0  -5    8.20    8.10
   2   0  -5    2.20   10.20
   2   0  -5  -16.40   10.90
  -2   0   5   -5.30    9.40
  -2   0   5    3.60    5.50
   3  -1  -5    7.60    9.00
   3  -1  -5   -2.20   11.40
   3  -1  -5   17.10    7.60
  -3   1   5   13.10    9.40
  -3   1   5   -2.50    8.20
   4  -2  -5    1.70    7.70
   4  -2  -5   -2.40   10.90
   4  -2  -5   11.10    8.50
  -4   2   5   -4.60    9.60
  -4   2   5   -0.80    6.10
   5  -3  -5   -1.10   10.30
   5  -3  -5    0.10    6.60
   5  -3  -5    4.60   10.10
  -5   3   5   -6.70    9.80
  -5   3   5   13.90   10.50
   6  -4  -5    2.50    5.10
   6  -4  -5    7.70   10.40
   6  -4  -5    3.60   10.40
  -6   4   5  -10.80   15.80
  -6   4   5   -1.60   10.70
  -6   4   5    7.20   10.10
   7  -5  -5   10.30   12.70
   7  -5  -5   -7.40   11.60
   7  -5  -5    0.20    3.10
  -7   5   5  -15.50   10.80
  -7   5   5    1.30   11.00
  -7   5   5    3.40   19.40
   8  -6  -5   17.00   14.50
   8  -6  -5  -12.00   13.10
  -8   6   5   -3.90   13.50
  -8   6   5    7.30   21.70
  -8   6   5   -5.70    9.00
   9  -7  -5  182.88   30.40
   9  -7  -5  267.27   78.89
   9  -7  -5  295.07   59.29
  -9   7   5  192.88   41.90
  -9   7   5  124.79   25.00
  -9   7   5  216.98   30.30
  -9   7   5  209.98   55.19
  10  -8  -5   39.00   20.80
  10  -8  -5   34.50   19.60
 -10   8   5   -4.30   18.80
 -10   8   5   -6.40   20.30
 -10   8   5    0.90   12.70
  11  -9  -5   -6.80   19.50
  11  -9  -5   22.00   21.90
 -11   9   5  -28.80   19.40
 -11   9   5   26.80   24.20
 -11   9   5  -16.00   12.30
  12 -10  -5  -20.60   20.50
 -12  10   5    0.70   24.60
 -12  10   5   22.50   24.40
 -12  10   5    1.00   15.20
  13 -11  -5    6.90   24.50
 -13  11   5  -16.30   26.00
 -13  11   5   -6.80   25.50
 -13  11   5  -11.70   13.80
  14 -12  -5   25.30   28.90
 -14  12   5   58.09   40.90
 -14  12   5   56.89   28.40
 -15  13   5   11.20   40.60
 -15  13   5    1.80   25.30
 -16  14   5   23.60   42.70
 -16  14   5   50.59   31.70
 -17  15   5   64.99   49.00
 -17  15   5   -7.10   28.40
 -12  16  -5    2.10   36.40
 -12  16  -5   17.40   32.90
 -11  15  -5   40.30   28.70
 -11  15  -5   40.60   44.00
 -10  14  -5   27.20   41.30
 -10  14  -5   74.59   32.20
  -9  13  -5    1.20   29.80
  -9  13  -5  -28.90   23.40
   9 -13   5   33.90   18.40
  -8  12  -5  255.87   52.59
  -8  12  -5  355.56   50.79
   8 -12   5  403.26   58.29
  -7  11  -5  210.88   38.60
  -7  11  -5  183.08   41.70
   7 -11   5  210.18   48.70
  -6  10  -5    0.60   21.90
  -6  10  -5  -10.10   25.30
   6 -10   5    3.30   18.30
   6 -10   5   24.20   22.20
  -5   9  -5   54.49   21.10
  -5   9  -5   93.29   32.00
  -5   9  -5   98.29   29.70
   5  -9   5   72.89   22.50
   5  -9   5   90.89   29.90
  -4   8  -5   51.59   19.60
  -4   8  -5    0.20   21.10
  -4   8  -5   45.80   25.40
   4  -8   5   46.70   18.80
   4  -8   5   64.79   25.60
  -3   7  -5   -8.30   15.20
  -3   7  -5   -4.90   13.90
  -3   7  -5   -2.70   13.70
   3  -7   5   -8.50   18.60
   3  -7   5    7.40   14.20
  -2   6  -5   13.10   17.30
  -2   6  -5   -6.70   17.20
  -2   6  -5   10.80   14.70
   2  -6   5    1.70   17.40
   2  -6   5   -9.90   11.00
  -1   5  -5   25.10   16.50
  -1   5  -5   -3.80   11.70
  -1   5  -5    4.50   14.60
   1  -5   5    9.60   15.80
   1  -5   5    4.90   12.90
   0   4  -5   -0.90   10.60
   0   4  -5    2.40   13.00
   0  -4   5    4.60   11.90
   0  -4   5    6.20   10.60
   0  -4   5    1.60   15.60
   1   3  -5   -2.50    8.90
   1   3  -5   13.60   14.20
   1   3  -5   21.20   12.60
  -1  -3   5   -1.70   13.50
  -1  -3   5   -0.60   12.70
  -1  -3   5    8.00   10.70
   2   2  -5  -11.10   11.20
   2   2  -5    9.10   12.30
   2   2  -5   20.10   14.10
   2   2  -5   22.20    9.40
  -2  -2   5    3.80   12.20
  -2  -2   5    1.80   12.20
   3   1  -5   15.20   10.60
   3   1  -5   23.80   13.70
   3   1  -5    2.30   10.60
  -3  -1   5   14.30   12.20
  -3  -1   5   -1.00   11.70
  -3  -1   5   19.10   11.70
   4   0  -5    4.70   10.10
   4   0  -5    4.20   12.90
   4   0  -5   -2.40   10.50
  -4   0   5   -0.20   10.50
  -4   0   5    0.40    9.50
  -4   0   5    3.70    8.90
   5  -1  -5    6.10   10.00
   5  -1  -5    5.40   10.00
   5  -1  -5   22.00   10.20
  -5   1   5    6.60    8.00
  -5   1   5    9.40    9.60
  -5   1   5    4.90   13.10
   6  -2  -5    7.60   12.60
   6  -2  -5   16.50   11.30
   6  -2  -5   13.30    7.70
  -6   2   5    8.60   10.60
  -6   2   5    2.50    6.80
  -6   2   5   -4.50   11.40
   7  -3  -5   34.10   13.50
   7  -3  -5   23.90   14.40
  -7   3   5   17.10   12.30
  -7   3   5   13.70   11.90
   8  -4  -5  175.98   48.20
   8  -4  -5  180.68   57.69
   8  -4  -5  111.49   19.30
  -8   4   5   53.49   16.80
  -8   4   5   98.79   18.40
   9  -5  -5   38.60   18.60
   9  -5  -5   24.90   15.60
  -9   5   5   21.40   15.80
  -9   5   5   12.40   13.90
  10  -6  -5   35.50   18.60
  10  -6  -5    6.20   16.50
 -10   6   5   11.60   14.10
 -10   6   5   38.50   16.20
  11  -7  -5   33.80   20.70
  11  -7  -5  215.38   72.09
 -11   7   5    7.60   16.00
 -11   7   5   44.40   24.10
 -11   7   5   13.30   19.90
  12  -8  -5   84.49   28.90
  12  -8  -5  138.29   29.50
 -12   8   5   86.29   24.30
 -12   8   5   91.09   28.20
 -12   8   5  218.28   43.60
  13  -9  -5   11.30   25.00
  13  -9  -5   24.90   24.30
 -13   9   5   29.00   25.10
 -13   9   5   30.60   35.90
 -13   9   5   -8.30   17.60
  14 -10  -5   33.60   21.90
 -14  10   5   33.80   25.70
 -14  10   5    3.20   25.80
 -14  10   5  -21.10   18.60
  15 -11  -5   -4.50   26.00
 -15  11   5   58.79   30.00
 -15  11   5   -7.20   16.00
 -15  11   5    4.40   27.30
 -16  12   5  135.19   42.20
 -16  12   5  123.89   33.50
 -17  13   5  -13.00   28.00
 -17  13   5    5.60   41.10
 -18  14   5   75.49   36.80
 -18  14   5  -59.49   37.40
 -11  17  -5   43.80   46.40
 -10  16  -5  -12.20   39.20
  -9  15  -5   -3.80   31.90
  -9  15  -5   42.90   42.50
  -8  14  -5    1.40   30.00
  -8  14  -5   -1.60   26.30
   8 -14   5   22.80   19.30
  -7  13  -5  -15.70   33.70
  -7  13  -5    1.80   19.70
   7 -13   5   11.90   20.20
  -6  12  -5   13.70   23.10
  -6  12  -5   66.99   38.10
   6 -12   5   63.39   25.40
  -5  11  -5  122.29   39.30
  -5  11  -5   94.19   28.50
   5 -11   5  218.28   47.80
   5 -11   5  108.09   29.40
  -4  10  -5  -12.10   16.40
  -4  10  -5   -7.00   28.50
   4 -10   5   -6.50   18.20
   4 -10   5  -18.90   23.70
  -3   9  -5   20.20   23.20
  -3   9  -5    0.50   17.90
   3  -9   5   19.70   23.20
   3  -9   5    2.40   17.30
  -2   8  -5   44.10   23.10
   2  -8   5   29.80   17.60
   2  -8   5   17.20   16.60
  -1   7  -5   48.50   19.70
  -1   7  -5   64.09   18.90
   1  -7   5   24.60   16.90
   1  -7   5   20.80   15.80
   1  -7   5   25.40   16.40
   0   6  -5   16.70   17.80
   0   6  -5   25.90   16.70
   0   6  -5   15.40   12.30
   0  -6   5   26.70   13.30
   0  -6   5   28.80   15.50
   0  -6   5   49.30   20.30
   1   5  -5   14.60   16.00
   1   5  -5    3.00   14.10
   1   5  -5   -6.50   11.00
  -1  -5   5   -9.80   11.40
  -1  -5   5   -1.70   16.70
  -1  -5   5   -2.70   14.60
   2   4  -5  389.46   29.70
   2   4  -5  433.46   41.00
   2   4  -5  347.17   64.09
   2   4  -5  395.66   30.30
   2   4  -5  357.66   50.59
  -2  -4   5  336.97   43.30
  -2  -4   5  388.26   34.00
   3   3  -5   -1.50   11.20
   3   3  -5   -1.70   12.50
   3   3  -5   12.70   14.90
   3   3  -5    8.90   11.10
  -3  -3   5    0.60   11.00
  -3  -3   5   -7.40    8.00
  -3  -3   5   -8.60   13.70
   4   2  -5   34.30   14.80
   4   2  -5   12.80   10.50
   4   2  -5  -10.90   13.40
  -4  -2   5    3.90   12.30
  -4  -2   5   13.30   11.10
  -4  -2   5  -17.10   11.60
   5   1  -5   14.50   11.40
   5   1  -5    9.20   12.90
  -5  -1   5   10.90   11.50
  -5  -1   5    7.20   11.50
  -5  -1   5   11.40   13.40
   6   0  -5    9.70   12.90
   6   0  -5    7.70   10.60
  -6   0   5    6.30   12.00
  -6   0   5   -0.50    9.80
  -6   0   5   13.90   10.50
   7  -1  -5    8.90   12.80
   7  -1  -5   11.20   14.90
  -7   1   5    3.40   12.80
  -7   1   5   17.90   12.60
  -7   1   5    1.30    8.20
   8  -2  -5   15.00   11.40
   8  -2  -5    4.10   13.30
  -8   2   5   10.70    7.50
  -8   2   5   15.60   13.30
  -8   2   5   11.40   12.70
   9  -3  -5  155.58   26.70
   9  -3  -5  256.87   52.39
   9  -3  -5  186.38   65.89
  -9   3   5  146.29   26.20
  -9   3   5  119.19   15.40
  10  -4  -5   41.00   15.50
  10  -4  -5  180.38   55.59
 -10   4   5   33.70   18.20
 -10   4   5   31.10   16.30
  11  -5  -5   74.29   22.90
  11  -5  -5  215.78   62.59
 -11   5   5   72.29   21.30
 -11   5   5   56.69   20.60
  12  -6  -5  223.08   69.89
  12  -6  -5  120.59   24.20
 -12   6   5   81.39   25.50
 -12   6   5   75.49   24.10
  13  -7  -5    6.50   21.90
  13  -7  -5   28.90   26.90
 -13   7   5   -8.80   19.00
 -13   7   5   -7.60   20.60
  14  -8  -5  355.76  128.29
  14  -8  -5  291.27   40.10
  14  -8  -5  387.26   97.69
 -14   8   5  390.16   50.19
 -14   8   5  284.97   93.09
 -14   8   5  239.18   73.29
  15  -9  -5  -11.30   23.40
 -15   9   5  -19.50   24.60
 -15   9   5  -34.40   20.80
 -15   9   5    9.10   26.10
  16 -10  -5   -9.50   19.50
 -16  10   5   30.30   28.10
 -16  10   5  -19.00   21.20
 -16  10   5   26.20   38.50
 -17  11   5   -7.30   39.40
 -17  11   5   16.80   22.40
 -17  11   5   10.50   26.30
 -18  12   5   73.59   35.60
 -18  12   5   19.30   31.10
 -19  13   5   54.59   32.50
 -19  13   5    5.30   32.80
  -9  17  -5  -21.90   27.90
   9 -17   5   13.20   24.70
  -8  16  -5   26.70   39.70
   8 -16   5   -3.70   30.60
  -7  15  -5  296.57   45.10
  -7  15  -5  192.08   57.69
  -7  15  -5  127.29   45.80
   7 -15   5   80.19   38.60
  -6  14  -5   23.50   13.20
  -6  14  -5   12.00   36.20
   6 -14   5   27.90   21.90
   6 -14   5    0.30   29.80
  -5  13  -5  577.44   62.89
  -5  13  -5  532.05   81.59
  -5  13  -5  359.46   56.69
   5 -13   5  503.75   67.09
   5 -13   5  445.46   62.69
  -4  12  -5  151.48   41.70
  -4  12  -5  221.88   62.39
  -4  12  -5  223.08   47.50
   4 -12   5  133.59   32.20
   4 -12   5  172.58   39.30
  -3  11  -5   13.60   13.50
  -3  11  -5   32.70   23.90
   3 -11   5   38.10   29.30
   3 -11   5   43.80   23.70
   3 -11   5   32.30   21.90
  -2  10  -5   27.80   27.40
  -2  10  -5    3.20   12.40
   2 -10   5    8.90   24.40
   2 -10   5   23.80   20.20
   2 -10   5   15.10   19.00
  -1   9  -5   37.60   20.10
  -1   9  -5   10.50   12.10
   1  -9   5    3.40   17.00
   1  -9   5   16.50   17.20
   1  -9   5   31.20   24.20
   0   8  -5    5.30   12.30
   0   8  -5   41.40   23.40
   0  -8   5   18.50   17.20
   0  -8   5   10.60   15.80
   0  -8   5    3.40   16.30
   1   7  -5    4.70   18.70
   1   7  -5    1.00   12.40
  -1  -7   5   -9.80   18.70
  -1  -7   5   12.00   19.90
  -1  -7   5   19.50   18.00
   2   6  -5   -3.50   16.80
   2   6  -5   11.60   13.50
   2   6  -5    6.20   13.00
  -2  -6   5    2.20   11.20
  -2  -6   5   10.30   13.50
   3   5  -5   71.39   19.10
   3   5  -5   33.50   14.90
   3   5  -5   49.50   15.70
  -3  -5   5   23.10   13.10
  -3  -5   5   54.79   19.60
  -3  -5   5   51.49   18.90
   4   4  -5  194.28   24.10
   4   4  -5  149.59   22.40
   4   4  -5  184.88   44.90
   4   4  -5  200.48   59.59
  -4  -4   5  182.48   56.39
  -4  -4   5  199.88   25.40
  -4  -4   5  174.08   31.00
  -4  -4   5  204.28   37.70
   5   3  -5    7.50   16.00
   5   3  -5   -1.10    9.60
  -5  -3   5    5.50   13.60
  -5  -3   5  -19.20   11.30
  -5  -3   5   -3.40   13.10
   6   2  -5    4.20   11.20
   6   2  -5   13.20   12.00
  -6  -2   5    2.60   12.50
  -6  -2   5   -1.40    9.80
  -6  -2   5   -2.30   15.00
   7   1  -5    1.00   15.00
   7   1  -5   11.40   12.10
  -7  -1   5   -0.20   13.40
  -7  -1   5    7.70   14.50
  -7  -1   5   10.80   12.10
   8   0  -5    5.60   11.40
   8   0  -5   -2.10   13.80
  -8   0   5   -3.10   12.80
  -8   0   5   17.60   10.80
  -8   0   5   -0.10   10.20
   9  -1  -5   55.19   17.80
   9  -1  -5   38.70   18.80
  -9   1   5   22.10   10.70
  -9   1   5   20.90   15.40
  -9   1   5   33.00   16.40
  10  -2  -5  182.28   57.09
  10  -2  -5  109.49   22.80
  10  -2  -5  219.98   77.19
 -10   2   5  102.29   21.40
 -10   2   5   45.90   18.50
 -10   2   5   69.89   17.20
  11  -3  -5   27.20   19.70
  11  -3  -5  179.88   59.99
 -11   3   5   29.60   18.60
 -11   3   5   10.00    7.60
 -11   3   5    3.30   12.00
  12  -4  -5   40.70   23.10
  12  -4  -5    2.60   18.40
 -12   4   5    2.50   18.60
 -12   4   5  -12.00   16.10
 -12   4   5   -1.40    4.60
  13  -5  -5   -4.40   15.20
  13  -5  -5   25.80   24.30
 -13   5   5    3.20   19.10
 -13   5   5    9.80   21.80
  14  -6  -5   37.50   27.80
  14  -6  -5   41.50   25.40
 -14   6   5   44.90   26.20
 -14   6   5    5.90   21.70
  15  -7  -5   19.80   30.60
  15  -7  -5   15.80   26.70
 -15   7   5   45.70   28.00
 -15   7   5  -20.20   23.60
  16  -8  -5   -6.70   25.60
  16  -8  -5    4.00   27.20
 -16   8   5  -34.60   20.10
 -16   8   5  -16.90   17.60
  17  -9  -5  -27.50   26.20
 -17   9   5  -15.00   25.00
 -17   9   5  -35.50   27.70
 -18  10   5   -4.30   39.20
 -18  10   5  -16.20   24.70
 -19  11   5    7.70   28.60
 -19  11   5   55.89   44.40
 -20  12   5    0.70   31.30
 -20  12   5   22.90   32.70
  -8  18  -5    8.40   43.80
   8 -18   5   44.20   38.90
  -7  17  -5   26.40   31.00
   7 -17   5   43.20   29.40
  -6  16  -5    0.10   27.80
   6 -16   5    6.60   24.10
  -5  15  -5   10.50   13.70
  -5  15  -5    9.30   25.60
   5 -15   5   29.40   26.80
  -4  14  -5  124.89   42.20
  -4  14  -5   55.99   18.20
   4 -14   5   66.09   34.30
  -3  13  -5  371.16   73.19
  -3  13  -5  396.56   57.19
  -3  13  -5  312.17   51.19
   3 -13   5  338.07   63.29
   3 -13   5  220.08   44.50
  -2  12  -5  407.06   73.69
  -2  12  -5  312.17   49.30
  -2  12  -5  396.86   57.39
   2 -12   5  395.26   62.99
   2 -12   5  455.15   58.39
   2 -12   5  299.97   54.89
  -1  11  -5   28.50   30.50
  -1  11  -5   19.40   14.80
   1 -11   5    0.10   24.10
   1 -11   5   30.90   29.30
   1 -11   5   17.10   20.80
   0  10  -5   47.60   17.10
   0  10  -5   37.60   27.80
   0 -10   5   54.09   22.90
   0 -10   5   43.50   27.50
   0 -10   5   44.50   22.80
   1   9  -5   59.49   27.60
   1   9  -5   28.30   14.80
  -1  -9   5   69.19   23.70
  -1  -9   5  102.09   28.70
  -1  -9   5   44.60   25.20
   2   8  -5   21.20   17.00
   2   8  -5   13.10   13.10
  -2  -8   5   15.50   19.70
  -2  -8   5   28.60   17.20
  -2  -8   5   17.80   16.00
   3   7  -5   30.60   21.50
   3   7  -5    4.80   12.10
   3   7  -5   11.90   19.10
  -3  -7   5    4.80   12.20
  -3  -7   5   35.30   19.40
  -3  -7   5   25.70   21.20
   4   6  -5  351.06   65.39
   4   6  -5  346.07   37.70
   4   6  -5  384.06   34.40
   4   6  -5  383.66   51.39
  -4  -6   5  379.36   67.39
  -4  -6   5  398.06   51.79
  -4  -6   5  386.16   49.60
  -4  -6   5  323.07   38.00
   5   5  -5  479.65   36.90
   5   5  -5  524.25   76.39
   5   5  -5  492.05   57.09
   5   5  -5  454.05   33.50
  -5  -5   5  521.65   59.49
  -5  -5   5  538.75   53.09
  -5  -5   5  517.45   77.39
  -5  -5   5  469.85   41.60
   6   4  -5    8.10   11.30
   6   4  -5   10.30   17.10
  -6  -4   5   -7.00   12.10
  -6  -4   5   -1.90   12.50
   7   3  -5   24.90   15.70
   7   3  -5   36.80   18.40
  -7  -3   5   10.60   11.50
  -7  -3   5   28.30   17.40
   8   2  -5   13.40   12.80
   8   2  -5   24.20   17.40
  -8  -2   5   17.20   16.80
  -8  -2   5    8.20   14.10
   9   1  -5   33.40   18.70
   9   1  -5   24.70   14.50
  -9  -1   5   16.50   13.60
  -9  -1   5   30.80   13.80
  10   0  -5  -10.10   17.10
  10   0  -5   39.20   19.30
 -10   0   5    3.60   15.70
 -10   0   5  -16.10   10.70
  11  -1  -5   43.90   22.10
  11  -1  -5   44.30   20.20
 -11   1   5   21.20   18.70
 -11   1   5   52.69   16.80
  12  -2  -5   25.20   21.60
  12  -2  -5   43.80   23.30
 -12   2   5   27.60   16.60
 -12   2   5   51.99   21.90
  13  -3  -5   66.29   23.10
  13  -3  -5  128.69   28.60
 -13   3   5  108.09   26.80
 -13   3   5   37.60   23.50
  14  -4  -5   42.60   27.20
  14  -4  -5   -5.40   22.60
 -14   4   5  -27.20   19.30
 -14   4   5   -1.30   16.10
  15  -5  -5    3.10   23.10
  15  -5  -5   34.90   29.50
 -15   5   5  -22.30   21.80
 -15   5   5   -7.30   16.70
  16  -6  -5   82.89   35.10
  16  -6  -5  162.08   37.20
 -16   6   5  127.89   33.90
 -16   6   5   65.79   31.00
  17  -7  -5   -2.30   29.60
  17  -7  -5   18.30   29.90
 -17   7   5   25.90   22.30
 -18   8   5    6.40   27.20
 -19   9   5   47.10   31.80
 -20  10   5  -26.60   39.30
 -20  10   5  -15.00   30.50
 -21  11   5  -14.90   30.40
 -21  11   5   -5.90   29.70
  -6  18  -5   40.60   42.50
   6 -18   5   13.90   37.70
  -5  17  -5   22.60   39.50
   5 -17   5   19.10   35.30
  -4  16  -5  -54.69   31.20
  -4  16  -5    5.10   10.90
   4 -16   5   34.00   35.30
  -3  15  -5  -14.90   10.40
  -3  15  -5  -33.20   22.50
   3 -15   5  -16.60   21.30
  -2  14  -5   86.99   40.20
  -2  14  -5  203.18   44.90
  -2  14  -5  186.58   58.69
   2 -14   5  154.78   42.30
  -1  13  -5    9.70   13.80
  -1  13  -5   -4.20   31.40
   1 -13   5   28.30   30.80
   1 -13   5   24.00   33.30
   0  12  -5  424.56   72.09
   0  12  -5  335.57   49.80
   0  12  -5  383.46   54.59
   0 -12   5  353.06   56.19
   0 -12   5  327.67   64.79
   0 -12   5  402.56   57.29
   1  11  -5  -21.80   27.00
   1  11  -5    2.50   12.90
  -1 -11   5    8.20   26.80
  -1 -11   5   -4.40   19.70
  -1 -11   5  -20.00   20.80
   2  10  -5    3.00   26.00
   2  10  -5   11.20   13.80
  -2 -10   5   -3.30   20.20
  -2 -10   5   -2.60   23.40
  -2 -10   5    4.10   19.00
   3   9  -5  133.39   45.00
   3   9  -5  148.69   32.60
   3   9  -5  153.08   56.69
   3   9  -5  159.18   29.30
  -3  -9   5  170.88   31.90
  -3  -9   5   92.59   27.30
  -3  -9   5  136.89   51.49
   4   8  -5    2.40   22.30
   4   8  -5   20.70   21.20
   4   8  -5   14.80   12.90
  -4  -8   5    3.30   12.50
  -4  -8   5   27.90   19.00
  -4  -8   5   -4.20   13.40
   5   7  -5   43.40   21.90
   5   7  -5   40.70   24.50
   5   7  -5   16.30   14.20
  -5  -7   5   20.60   16.10
  -5  -7   5   53.59   19.30
   6   6  -5    5.90   18.80
   6   6  -5    9.50   14.60
  -6  -6   5   16.60   16.20
  -6  -6   5   -9.40   13.10
   7   5  -5    0.40   13.40
   7   5  -5   11.60   15.20
  -7  -5   5   -7.30   13.50
  -7  -5   5   -9.90   13.00
   8   4  -5  104.19   24.50
   8   4  -5  163.38   42.90
  -8  -4   5  172.58   32.80
   9   3  -5  157.98   59.59
   9   3  -5  125.29   24.80
   9   3  -5  160.78   44.50
  -9  -3   5  163.38   50.79
  -9  -3   5  167.28   32.10
  10   2  -5  142.59   46.90
  10   2  -5   96.39   24.30
 -10  -2   5   62.49   17.90
 -10  -2   5   51.29   18.40
  11   1  -5   49.80   22.10
  11   1  -5   37.00   17.40
 -11  -1   5   38.10   17.80
 -11  -1   5   45.20   20.20
  12   0  -5   35.40   23.70
  12   0  -5   -7.50   13.90
 -12   0   5    0.80   14.00
 -12   0   5    0.50   13.50
  13  -1  -5  247.68   78.89
  13  -1  -5  127.39   25.50
 -13   1   5   69.99   27.00
 -13   1   5  130.09   28.40
  14  -2  -5  -23.00   22.30
  14  -2  -5   30.20   28.40
 -14   2   5  -12.60   15.60
 -14   2   5   26.60   22.80
  15  -3  -5   10.20   25.80
  15  -3  -5   55.69   31.80
 -15   3   5    0.30   23.20
 -15   3   5   -8.30   22.90
  16  -4  -5  -37.20   23.90
  16  -4  -5   28.40   31.20
 -16   4   5   19.70   20.80
 -16   4   5  -21.90   17.60
  17  -5  -5   26.50   22.00
  17  -5  -5   47.70   34.30
 -17   5   5   23.20    8.70
 -17   5   5   32.30    7.40
 -17   5   5   40.20   29.70
  18  -6  -5   12.70   30.90
  18  -6  -5   16.00   34.40
 -18   6   5   35.70   29.70
 -19   7   5    1.80   26.80
 -20   8   5   23.50   25.30
 -21   9   5    6.90   22.80
 -22  10   5   16.00   34.20
 -22  10   5   21.60   26.30
  -5  19  -5   21.80   44.30
   5 -19   5  109.09   38.30
  -4  18  -5   -2.50   27.90
   4 -18   5   13.70   27.00
  -3  17  -5   36.80   31.00
   3 -17   5   34.90   37.10
  -2  16  -5   13.60   37.60
   2 -16   5   -2.90   33.00
  -1  15  -5   13.80   13.20
  -1  15  -5   33.30   31.10
   1 -15   5   58.39   36.60
   0  14  -5   -0.10   13.40
   0  14  -5   14.70   28.20
   0 -14   5   34.60   26.70
   1  13  -5   58.29   30.50
   1  13  -5   20.60   15.40
  -1 -13   5   57.99   33.50
   2  12  -5   48.40   17.60
   2  12  -5   72.39   36.40
  -2 -12   5   37.70   27.90
  -2 -12   5   56.69   32.00
  -2 -12   5  145.59   33.50
   3  11  -5    0.10   14.40
   3  11  -5  -12.50   28.30
  -3 -11   5  -24.00   21.70
  -3 -11   5    1.70   18.40
  -3 -11   5  -10.20   26.60
   4  10  -5   61.59   27.30
   4  10  -5   49.40   24.60
   4  10  -5   15.20   15.40
  -4 -10   5   30.70   21.60
  -4 -10   5   23.70   13.70
  -4 -10   5   42.10   22.80
   5   9  -5  263.27   72.59
   5   9  -5  288.77   41.20
   5   9  -5  236.98   34.90
   5   9  -5  230.68   50.09
  -5  -9   5  278.47   44.60
  -5  -9   5  302.17   70.99
  -5  -9   5  288.77   54.49
   6   8  -5  267.27   70.19
   6   8  -5  282.17   40.50
   6   8  -5  193.08   35.70
   6   8  -5  222.08   51.89
  -6  -8   5  246.38   67.29
  -6  -8   5  287.47   54.39
  -6  -8   5  229.88   34.30
   7   7  -5  751.52   75.29
   7   7  -5  780.12   52.79
   7   7  -5  733.83   98.19
  -7  -7   5  752.52   99.89
  -7  -7   5  703.43   52.79
  -7  -7   5  750.22   75.29
   8   6  -5    9.60   16.20
   8   6  -5    2.80   20.20
  -8  -6   5   -6.90   14.70
  -8  -6   5   -1.50   14.50
   9   5  -5   60.09   23.60
   9   5  -5   28.20   19.70
  -9  -5   5    6.90   12.90
  -9  -5   5   36.70   18.10
  10   4  -5   40.90   18.40
  10   4  -5   36.40   18.40
 -10  -4   5   13.30   14.40
 -10  -4   5   49.50   18.10
  11   3  -5   42.10   22.30
  11   3  -5   26.20   21.80
 -11  -3   5    7.40   18.10
 -11  -3   5   19.50   20.70
  12   2  -5  224.18   73.29
  12   2  -5   57.69   23.60
 -12  -2   5   35.00   21.90
 -12  -2   5   37.60   22.60
  13   1  -5  301.57  112.29
  13   1  -5  119.59   29.10
  13   1  -5  196.58   61.49
 -13  -1   5  126.49   24.90
 -13  -1   5   68.79   26.90
  14   0  -5  -33.20   21.20
  14   0  -5   51.89   28.90
 -14   0   5    2.40   16.90
 -14   0   5   -8.90   15.40
  15  -1  -5  351.46   96.69
  15  -1  -5  126.59   32.80
 -15   1   5   96.49   29.90
 -15   1   5   45.30   29.90
  16  -2  -5    2.40   27.20
  16  -2  -5   33.40   30.60
 -16   2   5   12.20   25.50
  17  -3  -5  -13.20   27.40
  17  -3  -5   37.00   34.40
 -17   3   5    0.20   26.80
  18  -4  -5   20.00   24.50
  18  -4  -5   27.00   34.50
 -18   4   5    0.60   27.40
  19  -5  -5   13.60   31.70
 -19   5   5    5.40    7.10
 -19   5   5   14.70   22.40
  20  -6  -5  -12.50   32.70
 -20   6   5   32.60   32.00
 -21   7   5    7.70   30.90
 -22   8   5  -30.50   28.70
 -23   9   5   61.39   38.50
  -3  19  -5  163.28   46.90
   3 -19   5  127.29   47.80
  -2  18  -5   22.90   41.30
   2 -18   5   33.50   37.30
  -1  17  -5   27.90   30.40
   1 -17   5  -13.40   33.00
   0  16  -5   43.00   40.40
   0 -16   5   67.19   31.30
   1  15  -5   14.60   37.20
   1  15  -5    2.70   15.40
  -1 -15   5   36.20   35.00
   2  14  -5    0.20   16.00
   2  14  -5  -24.90   34.10
  -2 -14   5   -4.60   23.40
   3  13  -5  108.39   34.50
   3  13  -5   63.39   20.50
  -3 -13   5   98.79   38.30
   4  12  -5   96.69   32.20
   4  12  -5   69.39   20.60
  -4 -12   5   48.20   26.30
   5  11  -5   32.60   25.60
   5  11  -5   50.79   26.40
   5  11  -5   24.00   17.00
  -5 -11   5   77.19   33.60
  -5 -11   5   24.70   15.90
   6  10  -5   28.30   20.60
   6  10  -5   28.20   20.20
   6  10  -5   31.70   25.00
  -6 -10   5   16.90   16.50
  -6 -10   5   25.90   21.60
   7   9  -5   -3.30   19.90
   7   9  -5    8.20   24.40
   7   9  -5   15.40   18.20
  -7  -9   5  -22.00   16.50
  -7  -9   5   -1.20   15.10
   8   8  -5   12.20   19.20
   8   8  -5    1.60   22.30
  -8  -8   5    9.20   16.20
  -8  -8   5    9.00   24.80
   9   7  -5  280.07   67.19
   9   7  -5  224.48   84.29
   9   7  -5  166.48   31.50
  -9  -7   5  239.48   35.80
  -9  -7   5  254.07   60.09
  -9  -7   5  192.68   71.59
  10   6  -5    8.20   17.00
  10   6  -5   29.50   21.80
 -10  -6   5    5.50   22.90
 -10  -6   5    9.70   18.70
  11   5  -5  109.09   28.90
  11   5  -5   56.59   22.40
 -11  -5   5   28.70   21.40
 -11  -5   5   89.49   28.20
  12   4  -5   55.79   26.00
  12   4  -5   -2.00   17.40
 -12  -4   5    8.40   16.60
 -12  -4   5    5.80   20.60
  13   3  -5  128.09   27.60
  13   3  -5  252.07   84.39
 -13  -3   5   86.39   23.00
 -13  -3   5   54.19   26.40
  14   2  -5    9.70   19.00
  14   2  -5   27.60   23.50
 -14  -2   5  -21.50   21.60
 -14  -2   5   -5.60   21.90
  15   1  -5  318.17  100.09
  15   1  -5   98.89   27.50
 -15  -1   5   71.49   31.80
 -15  -1   5   87.09   25.00
  16   0  -5   -2.70   28.10
  16   0  -5   46.80   33.10
 -16   0   5  -12.80   25.20
  17  -1  -5  -12.60   27.70
  17  -1  -5   36.40   34.40
 -17   1   5    2.60   19.50
  18  -2  -5   29.20   34.40
  18  -2  -5  -12.70   24.40
 -18   2   5    9.50   20.90
  19  -3  -5   14.40   36.00
 -19   3   5   27.80   24.20
  20  -4  -5   22.60   29.10
 -20   4   5   33.70   31.30
  21  -5  -5   24.30   37.60
 -21   5   5  -16.90   28.20
 -21   5   5   18.90   12.00
 -22   6   5   -6.70   33.40
 -23   7   5   -4.40   33.90
 -24   8   5   29.00   29.40
  -1  19  -5   43.60   44.30
   1 -19   5    9.40   26.60
   0  18  -5   28.60   32.20
   0 -18   5  -31.70   33.70
   1  17  -5  -24.50   25.40
  -1 -17   5   32.00   37.70
   2  16  -5   94.39   44.20
  -2 -16   5   39.00   37.40
   3  15  -5  -30.60   16.80
   3  15  -5  -22.20   23.90
  -3 -15   5  -46.10   28.60
   4  14  -5   94.49   43.20
  -4 -14   5   94.79   32.80
   5  13  -5  -11.60   18.20
   5  13  -5    9.10   27.20
  -5 -13   5  -30.10   31.20
  -5 -13   5   18.70   12.40
   6  12  -5   53.39   24.20
   6  12  -5   61.69   31.10
  -6 -12   5   40.30   34.50
  -6 -12   5  158.08   49.70
   7  11  -5    9.40   21.10
   7  11  -5   13.90   32.50
  -7 -11   5   25.20   23.10
  -7 -11   5   10.00   17.20
   8  10  -5   12.20   20.40
   8  10  -5    9.70   26.70
  -8 -10   5   -3.70   16.70
  -8 -10   5  -17.80   27.10
   9   9  -5   54.59   28.70
   9   9  -5   43.00   23.20
  -9  -9   5   22.40   21.70
  -9  -9   5   10.20   18.70
  10   8  -5   16.00   19.90
  10   8  -5   31.00   23.50
 -10  -8   5    6.60   19.30
 -10  -8   5    8.90   26.60
  11   7  -5   34.00   26.30
  11   7  -5   38.00   21.70
 -11  -7   5   21.20   21.00
 -11  -7   5   15.70   21.20
  12   6  -5   81.59   29.40
  12   6  -5   71.99   31.10
 -12  -6   5   53.49   26.90
 -12  -6   5  167.68   35.90
  13   5  -5    7.20   25.90
  13   5  -5   50.59   29.60
 -13  -5   5  -12.70   21.70
 -13  -5   5   22.00   26.00
  14   4  -5   29.40   23.90
  14   4  -5    2.20   26.40
 -14  -4   5  -17.00   22.50
 -14  -4   5    2.70   25.30
  15   3  -5   32.90   29.20
  15   3  -5   37.80   25.80
 -15  -3   5   22.00   20.10
  16   2  -5   54.09   34.90
  16   2  -5   13.00   28.80
 -16  -2   5   33.20   28.20
  17   1  -5   38.80   35.00
  17   1  -5   26.20   31.40
 -17  -1   5    3.00   20.20
  18   0  -5   24.80   29.50
 -18   0   5    5.80   28.50
  19  -1  -5   -7.30   34.90
 -19   1   5   17.30   30.20
  20  -2  -5  -13.20   35.10
 -20   2   5   16.50   23.70
  21  -3  -5   -4.20   35.50
 -21   3   5   -4.40   20.70
  22  -4  -5  -21.40   36.60
 -22   4   5   37.10   34.40
 -23   5   5   12.40   33.80
 -24   6   5    6.50   26.60
   1  19  -5   56.99   45.30
  -1 -19   5    5.40   28.50
   2  18  -5   27.80   32.00
  -2 -18   5   41.50   40.70
   3  17  -5  -25.30   24.80
  -3 -17   5   -1.50   35.70
   4  16  -5   41.50   33.20
  -4 -16   5    3.30   34.30
   5  15  -5  -28.50   21.80
   5  15  -5  -11.40   38.00
  -5 -15   5   -2.50   25.00
   6  14  -5  150.68   42.10
  -6 -14   5  268.27   64.59
  -6 -14   5  178.38   44.20
   7  13  -5   17.90   25.70
   7  13  -5   92.29   36.10
  -7 -13   5  190.58   54.19
  -7 -13   5   88.89   38.90
   8  12  -5   33.30   36.00
   8  12  -5    2.10   26.20
  -8 -12   5   23.00   19.30
  -8 -12   5   -0.40   23.00
   9  11  -5    2.10   25.70
  -9 -11   5    1.10   18.20
  -9 -11   5   -4.70   30.90
  10  10  -5   15.70   25.50
 -10 -10   5  -16.40   27.80
 -10 -10   5   11.60   20.20
  11   9  -5   21.00   25.30
 -11  -9   5    3.10   20.70
 -11  -9   5   16.30   29.50
  12   8  -5  101.79   34.50
 -12  -8   5   84.19   30.30
 -12  -8   5  189.28   40.40
  13   7  -5   -1.20   27.10
  13   7  -5   32.40   31.40
 -13  -7   5  -31.30   20.30
 -13  -7   5   17.70   22.00
  14   6  -5   58.69   32.60
  14   6  -5   58.79   33.80
 -14  -6   5   74.99   32.00
  15   5  -5   -3.20   23.70
  15   5  -5   -2.80   31.40
 -15  -5   5    1.70   19.70
  16   4  -5   30.60   28.20
 -16  -4   5   27.70   29.50
  17   3  -5   30.30   34.30
 -17  -3   5   17.30   28.00
  18   2  -5   39.70   37.50
 -18  -2   5   -2.30   27.40
  19   1  -5   13.70   37.80
 -19  -1   5   -3.90   21.00
  20   0  -5  -24.50   35.60
 -20   0   5  -16.80   28.00
  21  -1  -5  -16.50   26.20
 -21   1   5   10.50   31.20
  22  -2  -5  -33.10   35.10
 -22   2   5   24.70   32.20
  23  -3  -5  -37.60   37.60
 -23   3   5   22.30   34.30
 -24   4   5   10.10   27.20
 -25   5   5  -16.90   35.00
   2  20  -5   19.70   45.60
  -2 -20   5   48.60   34.90
   3  19  -5   -0.60   30.60
  -3 -19   5   40.80   41.60
   4  18  -5  -23.40   28.30
  -4 -18   5   -3.20   37.80
   5  17  -5    8.80   30.30
  -5 -17   5   -1.60   26.70
   6  16  -5  -11.60   39.00
  -6 -16   5   29.80   35.90
   7  15  -5   44.30   34.20
  -7 -15   5  216.18   55.99
   8  14  -5   -1.90   37.80
   8  14  -5  -47.60   24.00
  -8 -14   5  -36.50   30.10
  -9 -13   5  191.58   63.39
  -9 -13   5   58.49   37.20
  10  12  -5   14.60   28.00
 -10 -12   5   45.30   24.60
 -10 -12   5   50.69   27.90
  11  11  -5   15.30   28.70
 -11 -11   5    3.30   21.90
 -11 -11   5   33.10   33.70
  12  10  -5   18.80   29.30
 -12 -10   5   25.80   32.00
 -12 -10   5  -20.90   21.20
  13   9  -5   47.50   33.70
 -13  -9   5    6.70   31.90
  14   8  -5  364.06  106.69
  14   8  -5  293.77  115.19
 -14  -8   5  305.77   56.99
  15   7  -5   55.99   37.80
 -15  -7   5   86.49   34.80
  16   6  -5   79.59   40.40
 -16  -6   5  178.18   40.70
  17   5  -5   33.00   37.80
 -17  -5   5   -1.00   21.40
  18   4  -5    2.00   28.40
 -18  -4   5    4.40   22.30
  19   3  -5   -2.60   27.40
 -19  -3   5   48.20   26.30
  20   2  -5   -5.20   36.60
 -20  -2   5  -32.50   27.60
  21   1  -5   -5.70   37.50
 -21  -1   5    6.20   31.50
  22   0  -5  -29.60   37.40
 -22   0   5    7.80   32.20
  23  -1  -5  -10.10   41.20
 -23   1   5   18.90   25.60
  24  -2  -5  -58.89   26.50
 -24   2   5  -42.70   29.40
 -25   3   5   -0.40   36.00
   5  19  -5   80.69   50.99
  -5 -19   5  139.79   50.49
   6  18  -5   -6.00   30.70
  -6 -18   5   15.70   31.00
   7  17  -5    2.00   30.50
  -7 -17   5   11.10   35.90
   8  16  -5    2.50   40.60
  -8 -16   5  -27.80   34.40
  -9 -15   5   83.09   41.00
  -9 -15   5  281.07   76.89
 -10 -14   5   42.00   36.00
  11  13  -5  -40.10   26.90
 -11 -13   5   32.70   23.80
 -11 -13   5   37.40   35.80
  12  12  -5  -17.00   30.60
 -12 -12   5   40.20   35.50
  13  11  -5   -4.50   32.40
 -13 -11   5   12.40   33.60
  14  10  -5    1.00   31.40
 -14 -10   5    5.20   25.00
  15   9  -5    1.40   35.50
 -15  -9   5   -1.70   23.50
  16   8  -5    6.50   27.70
 -16  -8   5    8.00   31.90
  17   7  -5   21.70   38.00
 -17  -7   5    4.80   31.30
  18   6  -5  -17.70   35.90
 -18  -6   5  -26.70   29.40
  19   5  -5   -4.90   27.60
 -19  -5   5    0.90   28.50
  20   4  -5   -8.20   29.60
 -20  -4   5    0.50   31.00
  21   3  -5  -15.00   28.10
 -21  -3   5   -3.70   23.60
  22   2  -5  -16.60   28.10
 -22  -2   5  -29.50   29.20
  23   1  -5  -13.50   30.10
 -23  -1   5   73.79   39.50
  24   0  -5  -22.60   32.10
 -24   0   5  -57.29   28.50
 -25   1   5  -53.99   30.40
 -26   2   5  -12.80   35.60
   7  19  -5  -14.10   43.70
  -7 -19   5  -22.50   28.30
   8  18  -5   66.09   48.90
  -8 -18   5  -16.80   27.70
   9  17  -5   66.89   40.40
  -9 -17   5  118.29   46.80
 -10 -16   5   25.30   28.60
 -11 -15   5   12.20   26.60
  12  14  -5  -12.10   32.00
 -12 -14   5   95.59   34.40
  13  13  -5  -57.29   30.30
 -13 -13   5   57.39   31.60
  14  12  -5  -26.60   32.40
 -14 -12   5   21.40   34.20
  15  11  -5  -30.20   34.00
 -15 -11   5   -5.00   24.60
  16  10  -5  -15.90   34.20
 -16 -10   5    7.00   33.60
  17   9  -5  -58.39   33.10
 -17  -9   5  -25.60   21.70
  18   8  -5  -23.30   37.30
 -18  -8   5   -2.20   33.20
  19   7  -5  -31.20   38.50
 -19  -7   5    8.00   33.80
  20   6  -5   -6.20   30.80
 -20  -6   5  -12.90   21.90
  21   5  -5   -8.30   31.80
 -21  -5   5    0.40   30.30
  22   4  -5  -38.40   40.00
 -22  -4   5  -14.60   32.00
  23   3  -5  -39.40   39.30
 -23  -3   5   16.50   27.20
  24   2  -5  -38.40   43.20
 -24  -2   5  -31.70   31.90
 -25  -1   5  -52.69   30.90
 -26   0   5   -2.20   37.40
  -9 -19   5  -37.10   26.40
 -10 -18   5   10.00   40.50
 -11 -17   5   -4.20   36.80
 -12 -16   5   41.20   42.60
 -13 -15   5   19.00   37.30
  14  14  -5  -60.09   37.80
 -14 -14   5   42.10   40.10
  15  13  -5  -75.69   36.40
 -15 -13   5  -28.70   34.60
  16  12  -5  -19.60   36.30
 -16 -12   5  120.89   42.70
  17  11  -5  -18.60   39.00
 -17 -11   5   54.59   29.80
  18  10  -5  -28.80   38.60
 -18 -10   5  -26.00   32.90
  19   9  -5  -20.60   30.20
 -19  -9   5    7.30   26.90
  20   8  -5  -57.29   37.90
 -20  -8   5  -43.00   31.70
  21   7  -5  -40.40   38.80
 -21  -7   5  -17.90   23.60
  22   6  -5  -28.30   42.10
 -22  -6   5    0.70   34.50
  23   5  -5  -76.49   39.10
 -23  -5   5  -22.60   24.10
  24   4  -5  -73.09   41.70
 -24  -4   5    5.40   35.60
 -25  -3   5    6.80   36.40
 -26  -2   5  -53.39   22.00
 -12 -18   5   36.90   48.20
 -13 -17   5  -28.70   27.60
 -14 -16   5   12.40   41.20
 -15 -15   5   30.30   41.30
 -16 -14   5  -31.70   37.50
 -17 -13   5  -12.10   36.40
 -18 -12   5   32.90   40.10
 -19 -11   5   29.20   31.10
 -20 -10   5  -78.79   30.40
  21   9  -5  -80.99   39.80
 -21  -9   5  -41.50   31.90
  22   8  -5  -69.39   38.90
 -22  -8   5  -17.30   24.80
 -23  -7   5  -44.90   33.90
 -24  -6   5   18.80   39.50
 -25  -5   5  -28.10   25.40
 -16 -16   5  -85.79   34.00
 -17 -15   5   -1.40   40.70
 -18 -14   5  -86.39   33.90
 -19 -13   5   12.30   42.10
 -20 -12   5   -8.60   40.10
 -21 -11   5  -20.40   37.70
 -22 -10   5  -15.90   27.50
 -23  -9   5  -16.50   34.60
 -24  -8   5   47.70   42.80
 -21  -7  -6   -4.90   34.80
 -20  -8  -6  -21.40   31.10
 -19  -9  -6   43.50   35.60
 -18 -10  -6  -30.20   18.60
 -17 -11  -6   14.40   30.70
 -16 -12  -6   79.29   37.60
 -15 -13  -6  -14.70   29.50
 -14 -14  -6   -0.50   29.40
 -13 -15  -6  -13.60   28.80
 -12 -16  -6  -15.80   29.00
 -22  -4  -6  -44.80   29.30
 -21  -5  -6   67.89   36.80
 -20  -6  -6  -10.50   22.90
 -19  -7  -6   27.70   33.30
 -18  -8  -6  -30.20   28.70
 -17  -9  -6   67.89   34.00
 -16 -10  -6   10.40   30.00
 -15 -11  -6  -13.30   27.50
 -14 -12  -6  -24.60   26.80
 -13 -13  -6    0.40   30.00
 -12 -14  -6  -17.20   24.50
 -11 -15  -6  -32.90   26.70
 -10 -16  -6   13.60   31.40
  -9 -17  -6   10.70   31.50
  -8 -18  -6  -21.10   28.50
 -22  -2  -6   12.10   28.50
 -21  -3  -6    2.70   24.40
 -20  -4  -6   24.20   32.40
 -19  -5  -6   -0.20   29.90
 -18  -6  -6  -19.50   27.40
 -17  -7  -6   -3.10   27.70
 -16  -8  -6   32.90   30.00
 -15  -9  -6   19.50   28.60
 -14 -10  -6    8.70   26.50
 -13 -11  -6   33.20   29.40
 -12 -12  -6    2.40   25.70
 -11 -13  -6  -11.20   26.00
 -10 -14  -6   15.20   28.30
  -9 -15  -6   57.09   32.00
  -8 -16  -6    8.70   30.50
  -7 -17  -6   -0.70   27.40
  -6 -18  -6  -19.40   30.40
  -5 -19  -6  -10.20   27.80
   5  19   6   -0.40   32.60
 -22   0  -6   26.40   29.00
 -21  -1  -6    9.40   24.70
 -20  -2  -6   -4.40   22.70
 -19  -3  -6   -9.60   28.30
 -18  -4  -6  -21.50   27.00
 -17  -5  -6   27.00   23.20
 -16  -6  -6  -33.90   24.00
 -15  -7  -6  -27.60   23.80
 -14  -8  -6   14.70   26.60
 -13  -9  -6  257.67   48.00
 -12 -10  -6  164.78   36.80
 -11 -11  -6  -18.10   24.60
 -10 -12  -6  -10.80   23.50
  -9 -13  -6   -1.30   24.70
  -8 -14  -6   80.19   34.40
  -7 -15  -6   25.70   27.90
  -6 -16  -6   84.59   35.10
  -5 -17  -6   -6.60   28.30
   5  17   6   13.50   42.50
  -4 -18  -6    1.70   27.00
   4  18   6  -16.50   43.20
  -3 -19  -6  -19.50   27.30
   3  19   6   -3.00   44.90
 -22   2  -6  -17.40   30.80
 -22   2  -6   12.30   18.70
 -21   1  -6   -6.90   31.00
 -20   0  -6    5.90   33.10
 -19  -1  -6   25.90   25.30
 -18  -2  -6   -4.50   27.30
 -17  -3  -6   54.69   31.30
 -16  -4  -6   -6.50   17.30
 -15  -5  -6   94.89   32.60
 -14  -6  -6   17.20   25.90
 -13  -7  -6  481.95   55.79
 -12  -8  -6  147.19   35.00
 -11  -9  -6   45.60   27.60
 -10 -10  -6   17.80   24.30
  -9 -11  -6  287.57   46.00
  -8 -12  -6  -25.90   22.50
  -7 -13  -6   28.00   25.60
  -6 -14  -6   62.79   27.90
  -5 -15  -6   29.60   25.80
   5  15   6  -24.00   36.30
  -4 -16  -6    4.90   29.30
   4  16   6   -0.30   29.40
  -3 -17  -6    4.20   30.20
   3  17   6   48.30   46.20
  -2 -18  -6    8.80   26.40
   2  18   6  -13.20   41.60
  -1 -19  -6  -10.00   28.50
   1  19   6   40.20   48.20
 -22   4  -6   16.70   37.30
 -22   4  -6   28.50   22.90
 -21   3  -6   37.40   23.20
 -21   3  -6  -27.40   32.00
 -20   2  -6   10.00   33.30
 -19   1  -6   -3.60   30.10
 -18   0  -6   96.69   38.30
 -17  -1  -6   23.00   30.20
 -16  -2  -6  101.69   34.60
 -15  -3  -6   24.00   27.60
 -14  -4  -6   37.50   27.60
 -13  -5  -6  -13.50   23.40
 -12  -6  -6   46.70   27.00
 -11  -7  -6   12.20   22.10
 -10  -8  -6  -22.20   32.70
 -10  -8  -6   30.70   23.90
  -9  -9  -6  249.68   41.40
  -8 -10  -6  -54.79   31.90
  -8 -10  -6  -10.60   20.90
  -7 -11  -6    8.80   29.70
  -7 -11  -6   39.30   25.20
  -6 -12  -6  165.68   39.50
  -6 -12  -6  395.96   46.80
  -5 -13  -6  242.98   46.40
   5  13   6  194.38   43.80
  -4 -14  -6  -32.70   21.00
  -4 -14  -6   12.00   23.30
   4  14   6   27.50   29.00
  -3 -15  -6   11.90   24.30
   3  15   6    0.10   36.60
  -2 -16  -6   15.20   26.40
   2  16   6   53.69   42.60
  -1 -17  -6   50.19   28.70
   1  17   6   28.50   42.60
   0 -18  -6    0.70   27.10
   0  18   6  -11.70   38.70
   1 -19  -6   15.30   33.30
  -1  19   6    0.00   43.90
 -21   5  -6   44.80   38.70
 -21   5  -6  142.39   35.30
 -20   4  -6   -5.20   22.70
 -20   4  -6   36.40   25.30
 -19   3  -6    3.80   24.00
 -19   3  -6    9.00   21.00
 -18   2  -6   32.50   25.30
 -17   1  -6   39.00   24.90
 -16   0  -6  139.89   36.70
 -15  -1  -6   99.39   33.10
 -14  -2  -6  -25.70   22.30
 -13  -3  -6   73.69   23.50
 -12  -4  -6  148.59   32.30
 -11  -5  -6   18.40   22.40
 -10  -6  -6  191.58   35.90
 -10  -6  -6   88.99   37.70
  -9  -7  -6  547.85   49.60
  -9  -7  -6  470.65  136.89
  -9  -7  -6  497.55  107.39
   9   7   6  616.74   50.39
  -8  -8  -6   20.60   23.00
  -8  -8  -6   15.60   29.50
   8   8   6    9.00   22.60
  -7  -9  -6   20.20   28.90
  -7  -9  -6   69.29   24.00
   7   9   6   61.99   22.80
  -6 -10  -6  196.18   36.70
  -6 -10  -6   40.00   30.90
   6  10   6   86.89   28.20
  -5 -11  -6    3.80   27.60
  -5 -11  -6   36.90   23.20
   5  11   6   71.99   30.60
  -4 -12  -6   -4.60   23.40
  -4 -12  -6   19.70   22.40
   4  12   6   33.00   38.40
  -3 -13  -6  114.09   31.60
   3  13   6  123.99   38.20
  -2 -14  -6  -11.40   21.10
  -2 -14  -6    0.40   17.90
   2  14   6   -7.90   36.00
  -1 -15  -6   -7.00   25.60
  -1 -15  -6   44.70   26.30
   1  15   6   12.40   37.50
   0 -16  -6   28.00   30.20
   0  16   6   28.80   39.50
   1 -17  -6   11.70   25.20
  -1  17   6  -12.90   37.00
   2 -18  -6   13.90   27.70
  -2  18   6   42.60   43.20
   3 -19  -6   24.40   30.20
  -3  19   6   10.40   33.10
 -21   7  -6  -18.50   25.40
 -20   6  -6    6.80   35.60
 -20   6  -6   -5.40   18.00
 -19   5  -6   37.30   36.00
 -19   5  -6   15.70   23.10
 -18   4  -6   -3.40   18.00
 -18   4  -6   -8.20   21.70
 -17   3  -6   -8.20   20.10
 -17   3  -6   32.00   20.40
 -16   2  -6  172.48   36.80
 -15   1  -6  117.59   37.40
 -14   0  -6  769.42   67.99
 -13  -1  -6   61.69   27.40
 -12  -2  -6  152.78   31.80
 -11  -3  -6   40.70   22.60
 -11  -3  -6  -11.30   22.40
  11   3   6    4.70   16.80
 -10  -4  -6   12.70   19.70
 -10  -4  -6   -2.80   29.70
  10   4   6   15.10   21.50
  -9  -5  -6   74.09   22.50
  -9  -5  -6   66.89   33.00
   9   5   6  107.39   25.30
  -8  -6  -6   27.80   21.30
  -8  -6  -6   32.40   28.30
   8   6   6   56.59   21.20
  -7  -7  -6   10.80   23.50
  -7  -7  -6   40.20   19.80
   7   7   6   15.80   20.50
  -6  -8  -6   34.20   25.20
  -6  -8  -6   46.50   20.30
   6   8   6   26.10   20.30
  -5  -9  -6    5.90   23.30
  -5  -9  -6   -1.30   17.20
   5   9   6   13.90   18.60
  -4 -10  -6    0.60   22.60
  -4 -10  -6  -23.90   16.00
   4  10   6   18.20   31.60
   4  10   6   -4.10   18.10
  -3 -11  -6   27.80   23.20
  -3 -11  -6   13.30   23.00
   3  11   6   38.50   18.30
   3  11   6   27.40   34.90
  -2 -12  -6   24.60   21.70
  -2 -12  -6   10.30   20.00
   2  12   6   47.30   28.80
  -1 -13  -6   84.69   27.30
  -1 -13  -6    5.00   14.30
  -1 -13  -6   38.30   22.00
   1  13   6   49.90   31.90
   0 -14  -6  247.58   40.20
   0 -14  -6  256.97   46.40
   0  14   6  226.58   50.59
   1 -15  -6  -12.40   18.40
   1 -15  -6   17.60   26.80
  -1  15   6   24.90   28.50
   2 -16  -6   51.99   28.20
  -2  16   6   37.00   30.30
   3 -17  -6   20.10   26.20
  -3  17   6  -38.70   33.90
   4 -18  -6  -10.00   25.30
  -4  18   6   13.30   41.10
   5 -19  -6   -8.60   27.90
  -5  19   6  -14.20   40.20
 -20   8  -6   77.79   43.50
 -19   7  -6    7.40   25.40
 -19   7  -6   19.30   23.70
 -18   6  -6    8.50   31.80
 -18   6  -6   -3.60   19.10
 -17   5  -6   28.80   23.30
 -17   5  -6    2.70   30.50
 -16   4  -6  -24.30   19.00
 -16   4  -6   21.50   19.80
 -15   3  -6   22.70   22.40
 -15   3  -6    4.40   21.80
 -14   2  -6   12.60   21.50
 -13   1  -6   45.80   28.40
 -12   0  -6  469.55   46.60
 -11  -1  -6  -26.50   28.70
 -11  -1  -6  -21.30   18.00
  11   1   6    1.30   21.60
 -10  -2  -6   72.29   19.80
 -10  -2  -6   28.60   24.10
  10   2   6   52.59   23.40
  -9  -3  -6  600.44  115.19
  -9  -3  -6  643.14   49.00
  -9  -3  -6  594.94  101.09
   9   3   6  629.24   48.20
  -8  -4  -6   69.59   28.50
  -8  -4  -6   74.49   20.40
   8   4   6  122.69   24.30
  -7  -5  -6    5.00   15.30
  -7  -5  -6   17.80   22.50
   7   5   6   24.80   16.40
  -6  -6  -6   11.80   21.40
  -6  -6  -6    2.40   14.50
   6   6   6   22.40   15.50
  -5  -7  -6  286.77   69.29
  -5  -7  -6  264.37   31.10
   5   7   6  341.17   33.90
  -4  -8  -6   14.20   18.50
  -4  -8  -6   -0.90   16.60
   4   8   6   -5.80   15.30
  -3  -9  -6   10.90   15.70
  -3  -9  -6   20.40   19.40
   3   9   6   45.30   29.90
   3   9   6   15.60   16.10
  -2 -10  -6    8.00   18.70
  -2 -10  -6    4.30   16.70
   2  10   6   54.49   32.30
  -1 -11  -6   11.90   17.80
  -1 -11  -6   27.10   19.60
   1  11   6   11.20   23.30
   0 -12  -6   24.20   23.20
   0 -12  -6    4.40   13.50
   0 -12  -6   34.10   21.00
   0  12   6    7.00   32.10
   1 -13  -6  -37.90   19.60
   1 -13  -6  -17.60   20.10
  -1  13   6    3.70   24.60
   2 -14  -6   20.40   23.00
   2 -14  -6   67.69   24.50
  -2  14   6   70.69   39.00
   3 -15  -6    2.90   25.70
   3 -15  -6    3.90   20.70
  -3  15   6   -8.40   33.30
   4 -16  -6  -18.30   25.90
  -4  16   6  -14.80   24.90
   5 -17  -6  -45.70   20.50
  -5  17   6   -2.30   36.90
   6 -18  -6  -12.90   25.00
  -6  18   6   33.40   32.40
   7 -19  -6  -15.00   26.10
  -7  19   6  -10.20   29.90
 -19   9  -6   10.00   38.80
 -18   8  -6    3.50   22.60
 -18   8  -6   12.30   26.80
 -17   7  -6  -20.30   30.40
 -17   7  -6   45.30   24.70
 -16   6  -6    3.20   17.40
 -16   6  -6   12.60   22.20
 -15   5  -6   57.99   28.30
 -15   5  -6   42.00   23.70
 -14   4  -6   -3.50   26.60
 -14   4  -6   12.00   20.50
 -13   3  -6   62.49   25.00
 -13   3  -6   51.79   30.30
 -12   2  -6  104.89   27.20
 -11   1  -6    1.60   21.50
 -11   1  -6    4.70   30.40
  11  -1   6    9.90   16.50
 -10   0  -6  958.80   61.99
  10   0   6 1007.20   61.29
  -9  -1  -6  195.48   32.60
   9   1   6  131.59   26.30
  -8  -2  -6   72.19   20.60
   8   2   6   61.29   20.40
  -7  -3  -6    3.30   13.80
   7   3   6    8.90   15.30
  -6  -4  -6    9.60   13.40
   6   4   6    8.20   13.80
  -5  -5  -6    4.00   13.90
   5   5   6   16.40   14.70
  -4  -6  -6   82.79   18.30
   4   6   6  131.89   21.40
  -3  -7  -6   16.10   14.90
   3   7   6  -11.90   19.40
   3   7   6   12.60   13.10
  -2  -8  -6    2.60   13.10
   2   8   6    4.10   12.80
   2   8   6   20.10   25.30
  -1  -9  -6   71.79   18.20
   1   9   6   88.29   26.60
   0 -10  -6  -10.50   13.40
   0 -10  -6   29.70   19.20
   0 -10  -6    0.40   13.70
   0  10   6   22.30   28.10
   1 -11  -6    3.50   12.30
   1 -11  -6    1.80   17.00
   1 -11  -6   10.60   17.90
   1 -11  -6   -3.50    6.20
  -1  11   6  -22.70   19.80
   2 -12  -6  337.47   40.50
   2 -12  -6  373.76   43.40
  -2  12   6  319.07   50.29
   3 -13  -6   60.69   24.00
   3 -13  -6   83.29   26.20
  -3  13   6   91.19   32.60
   4 -14  -6  -14.20   19.90
   4 -14  -6   -2.20   21.90
  -4  14   6  -19.70   22.70
   5 -15  -6   20.20   23.50
   5 -15  -6  -22.60   21.50
  -5  15   6   27.00   35.50
   6 -16  -6   30.90   25.70
  -6  16   6   60.39   34.50
   7 -17  -6    9.20   25.20
  -7  17   6   70.89   43.40
   8 -18  -6   15.10   26.40
  -8  18   6   10.60   41.90
 -18  10  -6   -9.60   23.90
 -18  10  -6   32.10   45.40
 -18  10  -6   19.20   37.70
 -17   9  -6  106.49   37.70
 -16   8  -6  -16.10   20.30
 -16   8  -6    8.30   32.80
 -15   7  -6    6.70   19.70
 -15   7  -6   40.80   25.40
 -14   6  -6   36.40   31.70
 -14   6  -6   12.20   21.10
 -13   5  -6   32.80   21.10
 -13   5  -6   30.20   24.30
 -12   4  -6  151.48   31.40
 -12   4  -6   97.69   26.80
 -11   3  -6   -0.40   22.80
 -11   3  -6    6.50   17.40
 -11   3  -6   -1.10   16.70
  11  -3   6  -22.70   26.50
 -10   2  -6   93.59   23.00
  10  -2   6   61.99   24.40
  -9   1  -6  130.29   27.20
   9  -1   6  182.28   33.90
  -8   0  -6  619.74   48.90
   8   0   6  745.03   49.40
  -7  -1  -6  361.56   31.60
   7   1   6  343.57   33.40
  -6  -2  -6 1076.39   58.09
   6   2   6 1180.28   58.69
  -5  -3  -6  234.78   25.60
   5   3   6  277.87   26.50
  -4  -4  -6   -1.70   11.50
   4   4   6   -2.70   10.20
  -3  -5  -6  230.98   23.70
   3   5   6  236.88   23.60
  -2  -6  -6   57.49   14.10
   2   6   6   55.59   13.60
   2   6   6   75.49   22.40
  -1  -7  -6   -1.70   11.80
   1   7   6    0.70   20.40
   1   7   6   17.30   10.60
   0  -8  -6  148.59   24.30
   0   8   6  206.18   33.00
   1  -9  -6    6.70   12.70
   1  -9  -6    5.90   13.50
  -1   9   6    5.00   23.40
   2 -10  -6  230.68   30.20
   2 -10  -6  253.77   34.40
   2 -10  -6  291.07   40.90
   2 -10  -6  242.98   30.90
  -2  10   6  262.57   35.10
   3 -11  -6    3.20   17.50
   3 -11  -6    0.30   18.30
  -3  11   6  -23.40   28.10
   4 -12  -6   28.40   21.60
   4 -12  -6   43.20   21.30
  -4  12   6   55.19   33.90
   5 -13  -6   24.50   24.20
   5 -13  -6   38.50   23.80
  -5  13   6   20.60   35.80
   6 -14  -6  146.79   31.40
   6 -14  -6   83.89   27.80
  -6  14   6  105.49   41.80
   7 -15  -6   -7.40   20.20
  -7  15   6   -3.20   36.20
   8 -16  -6   68.49   30.90
  -8  16   6   32.70   40.90
   9 -17  -6    9.30   26.90
  -9  17   6  -42.70   35.90
  10 -18  -6   32.30   28.30
 -10  18   6  -17.20   41.60
 -17  11  -6  -17.40   36.60
 -17  11  -6   26.10   34.60
 -17  11  -6  -50.29   25.60
 -16  10  -6   77.19   46.90
 -16  10  -6   37.50   37.60
 -16  10  -6   -1.30   23.90
 -15   9  -6   26.10   27.80
 -15   9  -6   -6.40   28.60
 -15   9  -6   -7.10   21.70
 -14   8  -6    6.60   20.40
 -14   8  -6   -9.90   28.90
 -13   7  -6  461.55   61.69
 -13   7  -6  537.05   59.09
 -12   6  -6   38.70   31.10
 -12   6  -6   19.40   21.00
 -11   5  -6   30.10   21.30
 -11   5  -6   20.00   19.90
 -10   4  -6   -6.30   22.20
 -10   4  -6   -1.20   15.30
  10  -4   6   -5.90   22.00
  -9   3  -6  596.74   62.49
  -9   3  -6  686.23   55.69
   9  -3   6  664.93   53.09
  -8   2  -6   67.09   22.60
  -8   2  -6   49.80   19.70
   8  -2   6   61.39   21.30
  -7   1  -6  367.36   38.30
   7  -1   6  455.75   38.90
  -6   0  -6 1135.89   61.79
   6   0   6 1171.28   58.99
  -5  -1  -6  806.22   46.30
   5   1   6  719.83   42.70
  -4  -2  -6  694.23   39.90
   4   2   6  710.83   39.60
  -3  -3  -6  956.00   47.20
   3   3   6 1109.69   48.60
  -2  -4  -6  174.78   19.00
   2   4   6  178.78   18.30
  -1  -5  -6  262.17   21.30
   1   5   6  265.17   27.00
   1   5   6  245.48   19.20
   0  -6  -6   15.70   10.40
   0   6   6    2.10   17.50
   1  -7  -6   10.80   11.40
   1  -7  -6    3.90   10.40
  -1   7   6   11.70   14.80
   2  -8  -6  130.79   29.00
   2  -8  -6  138.89   23.40
   2  -8  -6  112.19   37.40
   2  -8  -6  163.38   24.30
  -2   8   6   96.39   26.40
   3  -9  -6   11.50   14.40
   3  -9  -6   13.50   13.20
   3  -9  -6   -2.30    7.30
  -3   9   6   -0.90   22.90
   4 -10  -6  141.19   23.90
   4 -10  -6   87.79   23.10
   4 -10  -6  133.49   31.20
   4 -10  -6   80.59   22.60
  -4  10   6   76.29   25.20
   5 -11  -6   40.30   19.60
   5 -11  -6   -3.60   17.10
  -5  11   6   -1.30   20.80
   6 -12  -6  236.98   42.20
  -6  12   6  142.69   42.30
   7 -13  -6   -2.80   24.40
  -7  13   6    9.90   25.80
   8 -14  -6   -3.80   21.90
   8 -14  -6  -42.30   16.60
  -8  14   6  -11.10   32.00
  -9  15   6  -16.30   33.90
 -10  16   6  -12.50   35.80
  11 -17  -6   43.30   26.50
 -11  17   6    6.50   31.00
 -12  18   6  -33.60   41.40
 -16  12  -6  112.89   44.50
 -16  12  -6   75.19   38.20
 -16  12  -6    0.10   34.10
 -15  11  -6   -4.90   32.70
 -15  11  -6   11.40   40.30
 -15  11  -6  -26.10   21.30
 -14  10  -6   21.80   40.50
 -14  10  -6  -22.50   21.10
 -14  10  -6   10.40   31.30
 -13   9  -6  268.77   48.20
 -13   9  -6  180.18   42.80
 -13   9  -6  125.09   31.40
 -12   8  -6  236.58   55.29
 -12   8  -6  193.48   44.30
 -11   7  -6  -17.10   26.70
 -11   7  -6   28.30   21.60
 -11   7  -6    8.00   30.10
 -10   6  -6   78.79   25.30
 -10   6  -6  212.38   38.00
  -9   5  -6   80.99   23.10
  -9   5  -6   66.49   28.00
   9  -5   6  101.29   28.70
  -8   4  -6  119.89   27.40
  -8   4  -6   49.20   19.50
   8  -4   6   60.29   23.30
  -7   3  -6   -3.40   13.80
  -7   3  -6    6.60   17.70
   7  -3   6   -3.40   16.60
  -6   2  -6  953.20   58.79
  -6   2  -6 1006.40   73.99
   6  -2   6 1055.19   58.59
  -5   1  -6  754.32   47.50
   5  -1   6  816.82   47.10
  -4   0  -6  500.25   35.80
   4   0   6  620.84   36.50
  -3  -1  -6  329.07   25.90
   3   1   6  384.26   26.70
  -2  -2  -6   21.90    9.60
   2   2   6   29.60    9.90
  -1  -3  -6 1927.11   73.09
   1   3   6 1910.31   72.09
   0  -4  -6 1052.29   42.10
   0   4   6  974.40   49.70
   1  -5  -6   -7.20    7.30
  -1   5   6   -1.60   14.80
   2  -6  -6   -0.70    9.90
   2  -6  -6    0.20    8.70
  -2   6   6   17.40   17.40
   3  -7  -6  246.18   25.60
   3  -7  -6  335.27   51.69
   3  -7  -6  301.97   38.70
  -3   7   6  263.17   32.10
   4  -8  -6    1.50    7.90
   4  -8  -6  -17.60   12.50
  -4   8   6   -1.80   21.10
   5  -9  -6  125.09   38.50
   5  -9  -6  123.19   31.10
   5  -9  -6   86.99   19.50
  -5   9   6   92.89   30.70
   6 -10  -6  102.19   23.30
   6 -10  -6  149.49   49.60
   6 -10  -6  126.89   36.40
  -6  10   6  138.19   36.10
   7 -11  -6  279.87   38.90
  -7  11   6  301.87   40.20
   8 -12  -6  -24.00   22.10
  -8  12   6   -5.10   23.00
   9 -13  -6   12.60   15.60
   9 -13  -6   53.79   26.50
  -9  13   6  120.09   35.30
  10 -14  -6   27.40   27.30
 -10  14   6   47.80   31.40
 -11  15   6   -6.30   37.00
 -12  16   6   59.09   44.80
 -13  17   6  -34.80   26.30
 -15  13  -6  -40.70   39.10
 -15  13  -6   17.10   28.60
 -14  12  -6   -4.20   30.10
 -14  12  -6  -26.70   24.50
 -14  12  -6  -16.10   31.00
 -13  11  -6   84.29   39.30
 -13  11  -6   35.00   31.00
 -13  11  -6    7.50   24.80
 -12  10  -6  186.98   47.70
 -12  10  -6  196.78   46.20
 -12  10  -6  118.59   31.40
 -11   9  -6   29.40   32.60
[truncated: 652,812 more chars]
